# Supplementary material for: U-Shaped Association Between Blood Pressure and Mortality Risk in ICU Patients With Atrial Fibrillation: The MIMIC-III Database
Source: Front Cardiovasc Med. 2022 Jun 20;9:866260. doi: 10.3389/fcvm.2022.866260 (PMC9251341; doi:10.3389/fcvm.2022.866260)
Supplement: Supplementary file 1 [file Table_1.XLS]

## Sheet: Sheet1
subject_id	hadm_id	gender	age	age65	age73	hos_mort	day7_mort	day30_mort	day365_mort	ICU_hour	ICU_day	ADBP	ADBP55	ADBP_max	ADBP_min	AMBP	AMBP70	AMBP_max	AMBP_min	ASBP	ASBP110	ASBP_max	ASBP_min	atrial_fibrillation	heart_failure	ckd	hypertension	valvular_disease	diabetes	chronic_bronchitis	depression	malignant	stroke	RBC	RBC_max	RBC_min	platelet_count	PlatC_max	PlatC_min	Hemoglobin	Hb_max	Hb_min	WBC	WBC_max	WBC_min	creatinine	creatinine_max	creatinine_min	urea_nitrogen
21	109451	1	87.4982	1	1	0	0	0	1	142	5.91667	49	0	70	34	90	1	104	59	107	0	171	99	1	1	0	0	0	0	0	0	0	0	3.77	3.97	3.23	261	275	180	11.1	11.1	11.1	23.5	23.5	15.1	3.7	4.9	2.3	94
35	166707	0	69.4887	1	0	0	0	0	0	129	5.375	56	1	79	39	75	1	106	48	109	0	160	72	1	0	0	1	1	0	0	0	0	0	2.92	3.91	2.92	92	179	61	7.5	8.8	6.6	11.5	16.7	10.1	0.6	0.8	0.5	11
38	185910	1	75.9918	1	1	0	0	0	0	613	25.5417	51	0	73	38	68	0	99	40	97	0	139	76	1	1	0	0	0	0	0	0	0	0	3.82	4.01	2.81	76	209	53	11.3	11.5	9.1	18.2	18.2	3.6	1.8	2.6	0.6	42
44	181750	1	80.2395	1	1	0	0	0	0	100	4.16667	50	0	74	36	77	1	107	56	140	1	170	84	1	0	0	1	1	0	0	0	0	0	3.01	3.72	2.89	66	183	66	7.1	11.1	7	7.7	9.7	6.3	1.1	1.9	1.1	20
49	190539	1	80.971	1	1	0	0	0	0	26	1.08333	56	1	69	39	74	1	91	54	104	0	135	73	1	1	0	0	1	0	0	1	0	0	3.13	3.5	2.76	124	235	113	10.2	10.2	10.2	10.3	11.4	6.6	1	1.7	1	18
97	127870	1	73.442	1	1	0	0	0	0	108	4.5	53	0	78	37	73	1	103	57	118	1	154	81	1	0	0	1	1	0	0	0	0	0	3.42	3.57	2.75	148	192	132	10.1	10.1	10.1	9.5	9.7	7.6	0.8	1	0.8	21
100	153952	0	71.9904	1	0	0	0	0	0	51	2.125	68	1	77	46	81	1	95	59	105	0	140	82	1	0	0	0	1	0	0	0	0	0	3.73	3.89	3.52	105	153	82	8.1	12.8	6.4	7.9	13.3	7.9	0.6	1	0.6	16
125	157348	0	51.001	0	0	0	0	0	0	30	1.25	64	1	77	52	89	1	100	41	129	1	142	93	1	0	0	0	1	0	0	0	0	0	2.61	3.67	2.61	73	189	73	10.2	10.2	6.5	15.6	16.3	10.3	0.7	1.1	0.5	14
137	151583	1	74.7683	1	1	0	0	0	0	124	5.16667	54	0	76	46	71	1	101	58	104	0	160	88	1	0	0	0	0	1	0	0	0	0	3.15	4.24	3.15	210	379	176	9.9	9.9	7	18.5	18.5	10.4	1.5	1.5	1.2	27
145	198161	0	55.0303	0	0	0	0	0	0	134	5.58333	74	1	92	5	100	1	192	27	157	1	197	3	1	0	0	0	0	0	0	0	0	0	3.73	4.22	2.35	384	615	8	8.9	13	7	10.3	27.2	4.6	1	2.6	0.4	16
146	190707	1	85.6244	1	1	0	0	0	0	180	7.5	35	0	97	35	47	0	113	47	82	0	197	76	1	1	0	0	1	0	0	0	0	0	2.71	3.48	2.64	281	491	163	9.4	13.8	9	19.7	24.1	9.5	2.2	2.2	1	36
148	199488	0	78.2122	1	1	0	0	0	0	366	15.25	54	0	102	38	74	1	144	55	104	0	211	83	1	1	0	1	0	0	0	0	0	0	2.31	3.76	2.31	40	80	12	9.1	9.1	8.9	11.7	27	1	1	1	0.2	35
152	117181	1	79.7573	1	1	0	0	0	0	53	2.20833	74	1	90	56	99	1	106	71	138	1	149	83	1	0	0	1	0	0	0	0	0	0	3.21	3.6	3.21	165	323	165	12.6	12.6	8.6	8.1	16.5	8.1	0.8	1.2	0.8	13
164	182743	1	82.7305	1	1	1	1	1	1	445	18.5417	73	1	86	28	90	1	108	31	120	1	155	34	1	1	0	0	0	0	0	0	0	0	3.11	3.51	2.46	147	515	134	7.2	9.6	7.2	16.5	33.4	14.6	0.5	0.6	0.4	22
169	192839	1	70.4666	1	0	0	0	0	0	31	1.29167	60	1	70	40	83	1	96	35	126	1	161	77	1	0	0	1	0	0	0	0	0	0	3.65	3.65	3.33	152	215	152	11.5	11.5	11.2	15.7	15.8	14.4	1.1	1.6	1	19
173	153697	0	68.0755	1	0	0	0	0	0	33	1.375	81	1	82	48	93	1	103	60	120	1	141	81	1	0	0	1	0	0	0	0	0	0	4.27	4.27	3.6	124	293	124	13.7	13.7	13.7	17.6	18	10.5	0.9	1.1	0.9	18
178	196159	1	47.0986	0	0	0	0	0	0	65	2.70833	66	1	78	51	81	1	150	68	133	1	157	107	1	0	0	1	1	0	0	0	0	0	2.93	4.01	2.93	91	155	85	8.7	8.7	8.6	9	9	7	0.8	0.8	0.6	13
195	118936	0	74.3905	1	1	0	0	0	0	118	4.91667	69	1	82	36	85	1	115	50	118	1	196	81	1	0	0	0	1	0	0	0	0	0	3.26	4.18	2.8	169	362	162	8.6	9.8	8.6	24.8	46.3	9	0.9	3.7	0.4	23
201	161473	1	71.7015	1	0	0	0	0	0	83	3.45833	45	0	108	0	56	0	191	56	87	0	146	0	1	0	0	1	0	0	0	0	1	0	3.52	3.65	2.62	136	598	99	11.2	11.2	11.2	9.2	20.4	5.3	2.5	2.5	0.8	28
211	193975	0	83.5821	1	1	0	0	0	0	148	6.16667	48	0	61	28	67	0	89	45	105	0	150	71	1	0	0	1	0	0	0	0	0	0	2.9	3.74	2.88	139	339	139	12.5	12.5	8	14	14.1	7.4	0.7	1	0.7	18
214	197273	1	63.4848	0	0	0	0	0	0	65	2.70833	67	1	78	0	61	0	297	40	88	0	158	0	1	1	0	0	0	0	0	0	0	0	3.98	4.4	3	276	486	250	10.8	10.8	8.2	18.5	34.3	10.7	3	3	1.8	41
217	155173	1	68.2943	1	0	0	0	0	0	26	1.08333	68	1	68	38	100	1	100	49	174	1	174	80	1	0	0	0	1	0	0	0	0	0	2.93	2.93	2.59	120	241	109	9.3	10.4	9.3	12.2	12.2	8.8	0.9	1.2	0.9	12
239	127976	1	77.2229	1	1	0	0	0	0	26	1.08333	62	1	62	39	85	1	88	51	125	1	151	87	1	0	1	1	0	0	0	0	0	0	2.67	3.53	2.67	166	545	166	7.8	9	7.6	6	11.3	6	1.2	1.5	1.2	24
247	189521	1	58.7574	0	0	0	0	0	0	24	1	47	0	63	40	63	0	85	56	106	0	130	87	1	0	0	1	0	0	0	1	0	0	3.35	3.35	2.66	122	169	120	7.1	10.4	7.1	5.3	5.3	4.5	0.9	1.2	0.9	13
321	199004	0	75.5505	1	1	0	0	0	0	49	2.04167	75	1	86	45	105	1	105	55	141	1	158	84	1	0	0	1	0	0	0	0	0	0	3.51	3.51	2.58	164	297	164	7.1	9.7	7.1	12.3	12.3	8.1	2.1	2.1	0.9	46
418	140563	0	82.2345	1	1	0	0	0	0	67	2.79167	42	0	66	33	57	0	97	49	88	0	145	79	1	1	0	0	1	0	0	0	0	0	3.9	3.9	3.17	57	187	57	12.1	13.5	11.5	11.9	12	4.4	0.5	0.8	0.5	9
423	170890	0	77.9218	1	1	0	0	0	0	267	11.125	64	1	102	41	86	1	124	53	129	1	180	78	1	0	0	1	1	0	0	0	0	0	4.34	4.34	1.77	379	557	167	10.2	10.2	5.7	17.6	25.9	13.8	0.7	1.3	0.5	13
433	120589	0	49.2595	0	0	0	0	0	0	99	4.125	35	0	39	20	60	0	64	40	161	1	161	88	1	1	0	0	0	0	0	0	0	0	3.03	3.44	2.87	351	362	256	9.4	10.5	8.6	10.4	16.4	9.4	3.9	4.5	2.8	24
457	166305	1	53.808	0	0	0	0	0	0	566	23.5833	45	0	64	19	293	1	293	39	137	1	169	74	1	1	0	0	0	0	0	0	0	0	3.13	3.66	2.69	91	275	85	8.2	10.3	6.9	15.1	22.3	8	1	4.7	0.7	42
487	160958	1	57.8067	0	0	0	0	0	0	55	2.29167	54	0	108	53	68	0	114	68	87	0	147	87	1	0	0	1	0	0	0	0	0	0	3.85	4.06	3.65	94	152	91	12	12.1	12	9.1	12.7	7.6	1	1.3	1	21
495	186199	1	76.7083	1	1	1	1	1	1	45	1.875	37	0	56	34	47	0	67	42	68	0	96	60	1	1	0	0	0	0	0	0	0	0	3.33	3.33	3.01	162	162	93	11	11	9.6	7.6	7.6	3.4	4.3	4.7	4.1	51
515	184373	1	68.0533	1	0	0	0	0	0	389	16.2083	70	1	79	32	85	1	97	42	121	1	142	68	1	1	0	0	1	0	0	0	0	0	3.32	3.56	2.63	121	235	100	10.3	11.4	8.9	4.9	12.9	4.3	1.3	1.7	0.9	22
528	115758	1	76.6926	1	1	0	0	0	0	666	27.75	59	1	99	0	74	1	293	10	102	0	193	0	1	0	0	1	1	0	0	0	1	0	4.21	4.21	2.85	172	405	62	10.1	10.1	10.1	14.3	19.5	9.6	0.9	1.4	0.4	21
530	151499	1	79.4807	1	1	0	0	1	1	2	0.0833333	42	0	66	33	66	0	84	52	119	1	147	81	1	1	0	0	1	0	0	0	0	0	3.98	4.76	3.94	181	207	61	8.6	10.4	7.4	3.8	11.7	3.8	1	1	0.7	29
540	160169	1	51.6455	0	0	0	0	0	1	217	9.04167	85	1	94	36	108	1	156	54	154	1	184	83	1	0	0	0	0	0	0	0	0	0	3.17	3.35	2.58	255	378	100	8.8	9.6	8.8	12	15.3	5.4	1.2	2	0.9	10
583	193132	1	63.9603	0	0	0	0	0	0	23	0.958333	69	1	69	47	83	1	87	62	117	1	141	98	1	1	0	0	0	0	0	0	0	0	3.45	3.45	2.39	181	270	181	10.3	11.1	10.2	10.3	15.3	10.3	0.6	0.9	0.6	14
591	154785	1	77.5933	1	1	0	0	0	1	92	3.83333	48	0	75	38	70	0	95	52	116	1	150	74	1	0	0	1	0	0	0	0	0	0	2.76	3.28	2.76	181	519	144	12.3	12.3	7.8	20.1	20.1	10	1.8	2.9	1.8	28
599	137826	0	83.3792	1	1	0	0	0	0	51	2.125	59	1	70	35	80	1	98	53	111	1	141	72	1	0	0	1	0	0	0	0	0	0	3.09	3.56	2.88	133	265	132	13.8	13.8	7.5	10.3	20.6	6.1	0.4	0.6	0.4	9
601	138676	0	85.3244	1	1	0	0	0	0	49	2.04167	51	0	72	33	78	1	109	55	127	1	168	82	1	1	0	1	1	0	0	0	0	0	3.5	4.53	3.5	76	282	76	6.2	10.3	6.2	7.7	11.5	7.6	0.6	1.2	0.6	12
613	110548	1	76.8701	1	1	0	0	0	0	23	0.958333	36	0	61	36	52	0	162	52	98	0	143	86	1	0	0	1	0	1	0	0	0	0	3.11	3.35	2.86	202	313	145	9.4	9.6	9.4	18.9	18.9	5.7	1	1.3	1	15
623	177331	1	83.2652	1	1	0	0	0	1	20	0.833333	48	0	54	37	65	0	74	45	98	0	122	62	1	0	0	1	0	0	0	0	0	0	2.87	3.25	2.6	176	176	121	8.8	10.9	8.8	11.6	16.1	8.9	1.2	1.3	1.2	17
625	145523	1	59.9312	0	0	0	0	0	0	214	8.91667	63	1	98	40	80	1	100	55	129	1	145	80	1	0	0	1	0	0	0	0	0	0	2.73	3.9	2.73	129	481	73	6.8	10.4	6	11.2	14.3	8.6	1.5	2.9	1.5	21
641	110557	1	77.8694	1	1	0	0	0	0	13	0.541667	49	0	86	35	74	1	169	50	113	1	163	95	1	1	0	0	1	0	0	0	0	0	3.09	4.59	2.73	221	315	89	9.6	9.6	6.7	3.4	12.9	3.4	1.2	1.5	0.9	27
664	181314	0	81.9006	1	1	0	0	0	1	19	0.791667	64	1	92	44	86	1	119	58	125	1	162	82	1	0	0	1	0	0	0	0	0	1	3	3.45	2.63	147	465	147	9.2	11.1	8.2	7	12.8	7	0.5	1	0.5	10
678	197703	0	53.2309	0	0	0	0	0	0	83	3.45833	77	1	86	48	99	1	108	60	136	1	150	83	1	0	0	0	1	0	0	0	0	0	3.59	3.59	2.61	158	491	114	13.1	13.1	8.4	33.6	33.6	18.1	0.8	1.1	0.8	10
708	168790	1	72.3025	1	0	0	0	0	0	121	5.04167	60	1	71	39	76	1	95	52	112	1	137	79	1	0	0	0	0	0	0	0	0	0	3.78	3.78	3.17	122	340	111	9.7	10.5	9.7	11.2	11.2	7.1	0.9	1.1	0.8	16
717	135596	0	77.7629	1	1	0	0	0	0	27	1.125	55	0	68	43	70	0	94	54	101	0	137	75	1	0	0	1	0	0	0	0	0	0	3.33	3.33	2.6	112	441	112	10.2	10.2	5.9	17.9	17.9	6.3	0.3	0.7	0.3	7
754	159325	0	72.5308	1	0	0	0	0	0	121	5.04167	62	1	83	0	153	1	153	1	112	1	129	0	1	1	0	1	1	0	0	0	0	0	3.32	3.77	3.16	298	348	249	7.6	7.6	7.6	7.5	9.8	5.7	0.4	0.7	0.4	8
773	171563	1	52.1421	0	0	0	0	0	0	359	14.9583	56	1	80	34	73	1	103	47	110	0	149	68	1	0	0	1	0	0	0	0	0	0	2.81	3.5	2.15	433	470	234	9.2	9.2	9.2	19.6	19.6	5.8	3.5	3.5	0.4	94
781	148270	0	76.0481	1	1	0	0	0	1	530	22.0833	51	0	97	11	66	0	167	40	98	0	187	70	1	0	0	0	1	0	0	0	0	0	3.95	5.06	2.95	40	301	30	7.6	14.1	7.6	7.4	18.7	7.4	0.5	1.1	0.5	9
782	125662	1	80.9027	1	1	0	0	0	0	98	4.08333	52	0	64	38	76	1	89	52	127	1	159	58	1	0	0	1	0	0	0	0	0	0	3.2	3.42	2.81	114	275	114	9.3	10	8.1	48.3	68	17.8	0.8	1.6	0.8	11
786	117381	1	82.6818	1	1	0	0	0	1	159	6.625	57	1	87	39	78	1	118	56	137	1	177	94	1	0	0	0	0	0	1	0	0	0	3.47	4.22	2.94	139	150	88	9.5	13.4	9.4	14.7	30.8	9.3	0.9	0.9	0.5	59
796	127253	1	75.7929	1	1	0	0	0	0	25	1.04167	58	1	77	46	77	1	103	58	116	1	160	90	1	0	0	1	1	0	0	0	0	0	3.41	3.5	2.68	144	158	91	8.2	10.3	8.2	10.7	13.8	9.4	0.9	1	0.9	17
798	167367	1	67.8624	1	0	0	0	0	0	88	3.66667	54	0	67	38	72	1	80	49	119	1	134	71	1	0	1	1	1	0	0	0	0	0	3.54	3.66	3.1	282	431	165	10.5	10.6	7.9	11.3	23.3	11.3	1.2	1.8	1.1	37
806	149888	1	83.1576	1	1	0	0	0	1	94	3.91667	66	1	79	30	100	1	117	54	172	1	189	95	1	1	0	0	1	0	0	0	0	0	2.76	3.65	2.15	116	233	72	8	10.1	8	9.3	13.5	8.7	2.4	3.2	2.1	45
849	137713	1	80.2897	1	1	0	0	0	1	907	37.7917	0	0	94	0	90	1	125	18	0	0	174	0	1	0	0	0	0	0	0	0	0	0	2.19	3.47	2.19	75	518	66	5	10.8	4.2	10	17.1	7.8	2.3	3.3	2.1	69
865	147052	1	78.6917	1	1	0	0	0	0	28	1.16667	74	1	82	29	101	1	128	39	149	1	207	61	1	0	0	1	0	0	0	0	0	0	3.06	3.55	2.55	136	494	136	9.9	9.9	9.9	12.4	23.5	9.9	1	1.9	1	22
890	171089	1	64.1078	0	0	0	0	0	0	105	4.375	74	1	92	40	116	1	125	17	179	1	213	97	1	1	1	1	1	0	0	0	0	0	2.91	3.9	2.91	146	365	90	6.9	10.8	6.9	10.5	20.1	5.6	1.2	2.2	1.2	19
908	134650	0	82.2353	1	1	1	1	1	1	54	2.25	50	0	72	0	69	0	138	31	107	0	140	0	1	1	0	1	1	0	0	0	0	0	4.63	4.63	3.57	238	250	148	10.2	10.2	10.2	15.3	16.5	12	1.2	2	1.2	32
949	105589	1	78.0148	1	1	0	0	0	0	123	5.125	58	1	84	45	75	1	98	44	105	0	145	72	1	0	0	0	1	0	0	0	0	0	2.4	4.29	2.4	148	198	47	9.4	9.4	8	16.5	16.5	1.7	0.6	1.5	0.6	9
956	166142	1	62.9765	0	0	0	0	0	0	120	5	63	1	90	50	79	1	230	28	116	1	156	83	1	1	0	1	1	0	0	0	0	0	4.56	4.56	3.39	154	306	134	7.5	9.8	7.5	20	20	8	0.7	1	0.6	10
957	145966	1	73.0066	1	1	0	0	0	0	58	2.41667	68	1	78	39	83	1	98	54	112	1	157	91	1	0	0	1	1	0	0	0	0	0	3.99	3.99	3.11	134	460	118	10.9	10.9	10.2	15	19.5	10.8	1.2	1.3	1.1	19
993	148558	1	55.2176	0	0	0	0	0	0	25	1.04167	54	0	79	42	71	1	101	57	102	0	139	89	1	0	0	0	0	0	0	0	0	0	3.09	3.18	2.53	55	483	55	9.7	9.7	8.9	12.5	14.2	8.4	0.6	1	0.6	11
1006	147743	1	73.1884	1	1	0	0	0	1	18	0.75	42	0	136	28	64	0	186	54	122	1	183	87	1	1	0	0	0	0	0	0	1	0	3.18	4.51	2.94	171	428	171	8.1	11	8.1	20.3	20.3	6.9	2.1	2.1	0.6	44
1013	158123	1	69.3938	1	0	0	0	0	0	18	0.75	54	0	58	40	67	0	83	54	120	1	142	93	1	0	0	1	1	0	0	0	0	0	3.18	3.69	2.67	146	601	146	8.5	8.5	8.5	14.5	17.4	7.7	0.8	1.2	0.7	21
1019	195044	1	60.9987	0	0	0	0	0	0	26	1.08333	69	1	93	44	88	1	116	56	133	1	169	83	1	0	0	1	1	0	0	0	0	0	3.45	4.39	3.45	59	212	59	9.3	11.2	9.3	14.8	17.4	13.4	1	1.5	1	18
1020	181521	0	70.5433	1	0	0	0	0	0	205	8.54167	65	1	77	40	85	1	108	56	113	1	163	77	1	1	0	1	0	0	0	0	0	0	2.87	3.48	2.87	230	258	84	8.9	8.9	6.6	12.1	13.9	7.7	1.5	2.1	1	42
1028	160073	0	76.5908	1	1	0	0	1	1	140	5.83333	53	0	88	35	76	1	95	53	134	1	149	92	1	1	0	0	0	0	0	0	0	0	2.92	3.91	2.59	373	435	246	12.7	12.7	12.7	15.2	21.6	13.7	4.8	6.9	3.8	117
1036	132480	0	79.0887	1	1	0	0	0	0	242	10.0833	44	0	85	31	66	0	111	43	105	0	172	64	1	1	0	0	1	0	0	0	0	0	2.88	3.89	2.88	75	352	75	9.5	10.2	6.5	17.5	26.9	11.5	0.8	2.3	0.8	8
1037	138878	0	73.0733	1	1	0	0	0	0	448	18.6667	45	0	102	0	55	0	148	42	97	0	164	0	1	1	0	0	0	0	0	0	0	0	3.73	5.35	2.69	181	446	87	11.6	16.4	7.3	11.3	22.8	6.2	2.5	2.5	0.5	32
1049	117138	1	72.0947	1	0	1	1	1	1	142	5.91667	68	1	85	35	88	1	115	3	112	1	170	69	1	0	1	1	0	0	0	0	0	0	3.15	3.55	2.77	145	186	78	11.6	11.6	11.6	12	21.1	4.7	1.3	1.8	1.1	19
1056	182091	1	77.791	1	1	1	1	1	1	95	3.95833	65	1	85	0	81	1	101	15	111	1	141	0	1	0	0	1	0	0	0	0	0	0	2.82	3.43	2.5	235	235	117	9.2	9.2	7.8	14.8	14.8	9.5	0.9	0.9	0.7	15
1072	164280	1	72.1271	1	0	0	0	0	0	28	1.16667	60	1	72	52	79	1	91	65	114	1	140	93	1	0	0	0	0	0	0	0	0	0	4.59	4.59	4.15	149	230	149	11.3	14.3	11.3	20.3	20.3	18.7	0.9	1.4	0.9	15
1075	190552	0	84.2668	1	1	1	1	1	1	562	23.4167	66	1	101	0	104	1	131	54	172	1	199	0	1	1	0	0	0	0	0	0	0	0	5.52	5.52	3	1005	1005	315	9.5	9.5	7.6	56.5	56.5	10.5	0.9	1	0.3	70
1114	164691	1	59.4789	0	0	1	1	1	1	143	5.95833	62	1	105	0	77	1	200	0	89	0	184	0	1	1	0	1	0	0	0	0	0	0	4.12	4.12	3.15	276	428	50	10.4	11	6.4	36.8	46.1	10.6	1.6	3.3	1.6	79
1115	183654	1	73.9693	1	1	0	0	0	0	134	5.58333	56	1	93	39	80	1	126	52	117	1	178	81	1	0	0	0	0	0	0	0	0	0	4.26	4.37	2.69	165	165	79	13.8	13.8	8.9	5.6	10.5	5.6	1.3	1.4	1	21
1125	105323	1	75.0751	1	1	0	0	0	0	96	4	54	0	85	0	81	1	143	12	159	1	159	0	1	0	0	0	0	0	0	0	0	0	2.6	3.79	2.6	159	290	125	8.5	8.9	8.5	12.1	20	10.2	1	1.3	0.9	17
1140	171540	1	81.6941	1	1	0	0	0	0	33	1.375	69	1	69	31	97	1	97	50	136	1	136	75	1	0	0	1	0	0	0	0	0	0	2.77	2.77	2.47	158	355	156	8.9	11.2	8.9	13.8	13.8	10.4	0.7	1	0.7	14
1141	153413	1	84.5177	1	1	0	0	1	1	955	39.7917	49	0	140	0	72	1	290	18	127	1	266	0	1	1	0	1	1	0	1	0	0	0	4.29	4.29	2.15	307	577	68	6.6	8.5	6.6	14.5	47.9	7.9	1.5	3	1	36
1144	197299	1	69.2675	1	0	0	0	0	0	70	2.91667	74	1	89	42	90	1	159	57	140	1	152	82	1	0	0	1	1	0	0	0	0	0	3.1	3.48	2.79	166	187	88	9.9	9.9	9.2	15.3	15.3	9.4	0.7	1	0.7	16
1168	171364	0	81.3409	1	1	0	0	0	0	199	8.29167	57	1	82	0	80	1	92	25	123	1	173	0	1	0	0	1	1	0	0	0	0	0	3.37	3.57	2.94	91	343	88	8	9.3	8	13.4	14.8	10.8	0.7	1	0.5	17
1193	175586	1	68.0513	1	0	1	1	1	1	26	1.08333	43	0	74	0	57	0	93	0	91	0	148	0	1	1	0	0	0	0	0	0	0	0	4.94	4.94	2.96	182	522	109	14.8	14.8	6.6	12.6	25.1	6.7	1.3	2.5	0.2	34
1198	151608	1	75.4807	1	1	0	0	0	0	73	3.04167	55	0	90	41	72	1	126	59	109	0	140	80	1	0	0	1	0	0	0	0	0	0	2.86	3.07	2.78	141	308	141	9.7	10.3	9.7	11.6	11.6	6.9	2.2	3.3	2.2	40
1244	160739	1	70.3976	1	0	0	0	0	1	177	7.375	41	0	83	30	54	0	219	40	82	0	193	73	1	1	0	0	1	0	0	0	0	0	4.54	4.54	3.44	262	375	182	12.2	13.6	10.8	16.8	16.8	6.7	6.2	7.7	4.3	75
1254	101831	0	59.4697	0	0	0	0	0	0	24	1	55	0	73	40	75	1	98	45	107	0	139	75	1	0	0	1	0	0	0	0	0	0	2.54	4.09	2.54	215	604	215	7.6	7.6	7.6	12.5	23	12.1	0.5	0.8	0.5	12
1264	169492	1	82.2051	1	1	1	1	1	1	112	4.66667	73	1	78	26	105	1	107	0	138	1	207	79	1	0	0	0	1	0	0	0	0	0	3.41	3.77	2.63	61	749	56	9.5	10.9	7.8	8.2	26.2	8.1	1.4	1.8	1	23
1266	189402	1	79.2166	1	1	0	0	0	1	71	2.95833	50	0	96	0	62	0	260	35	87	0	163	0	1	1	0	0	0	0	1	0	0	0	4.24	4.62	2.96	253	439	181	11	11	10.2	11.4	30.3	6.6	1.6	4	1.3	45
1279	185112	1	75.7305	1	1	0	0	0	0	51	2.125	65	1	86	50	77	1	103	63	122	1	141	87	1	0	0	1	0	0	0	0	0	0	3.51	3.51	2.5	108	239	108	10	10.1	10	9.5	13.2	8.2	0.8	1.4	0.8	19
1283	112334	1	59.5301	0	0	0	0	0	0	77	3.20833	75	1	94	40	91	1	112	57	118	1	159	78	1	0	0	0	1	0	0	0	0	0	3.35	3.35	2.5	149	302	87	10.2	12.8	9.8	11	11	4.7	1	1.2	0.9	21
1287	111856	0	73.3634	1	1	0	0	0	0	96	4	35	0	73	35	47	0	219	47	65	0	172	65	1	0	0	0	1	0	0	0	0	0	3.5	3.77	3.5	101	108	101	7.8	11.2	7.8	11.2	11.8	9.2	0.7	0.8	0.7	10
1313	146075	1	73.692	1	1	0	0	0	0	19	0.791667	59	1	137	0	75	1	172	43	109	0	174	0	1	0	0	0	0	0	0	0	0	0	3.49	3.91	3.01	175	455	145	9	11.3	7.2	7.4	11.6	3.2	0.8	1.9	0.8	19
1332	165244	1	74.5333	1	1	0	0	0	0	47	1.95833	55	0	101	0	73	1	152	64	113	1	198	0	1	1	0	1	1	0	0	0	0	0	3.64	3.81	3.05	218	381	216	11.1	11.1	7.9	14.1	20.3	7.1	2	2	1.3	35
1367	136710	1	54.1355	0	0	0	0	0	0	150	6.25	88	1	111	49	112	1	198	65	135	1	165	80	1	0	0	1	0	0	0	0	0	0	4.7	4.7	2.88	268	390	114	12.6	12.6	8.8	14.4	15.2	8.8	1.1	1.1	0.5	18
1368	112848	1	51.4266	0	0	0	0	1	1	90	3.75	66	1	91	46	88	1	114	58	131	1	178	83	1	0	0	1	1	0	0	1	0	0	2.88	3.41	2.7	128	197	95	7.8	9.4	7.8	11.3	13.9	10.4	1	1.2	0.8	17
1369	186547	1	70.8751	1	0	0	0	0	1	102	4.25	77	1	99	0	102	1	115	2	127	1	173	0	1	1	0	0	0	0	0	0	0	0	4.34	4.39	2.89	282	466	24	12.9	13.2	7.2	23.1	27.4	9.7	1.4	4.6	1	25
1394	164187	1	82.9439	1	1	0	0	1	1	844	35.1667	50	0	104	31	66	0	156	22	97	0	221	1	1	1	0	0	0	0	0	0	0	0	3.93	3.93	2.93	112	272	64	7.9	12.5	7.2	14.9	24.8	6.3	1.1	1.1	0.7	22
1395	139826	1	59.0876	0	0	0	0	0	0	65	2.70833	99	1	105	65	121	1	133	83	130	1	139	93	1	0	0	1	0	0	0	0	0	0	4.89	4.89	4.09	168	207	132	13.1	13.1	11.1	8.6	9.8	7	1	1.1	0.9	17
1396	169346	1	84.6761	1	1	0	0	0	0	169	7.04167	83	1	86	39	138	1	138	57	191	1	191	71	1	0	0	1	0	0	0	0	0	0	4.18	4.18	2.58	92	149	75	12.7	12.7	7.1	6.5	12.1	6.5	1.1	1.4	1	17
1418	102465	0	72.0752	1	0	0	0	0	0	28	1.16667	75	1	80	53	100	1	102	72	138	1	143	96	1	0	0	1	0	0	0	0	0	0	2.95	3.56	2.95	163	403	163	10.4	10.4	9.8	9.7	11.8	7.6	0.7	0.9	0.7	10
1428	121628	0	75.1124	1	1	0	0	0	1	161	6.70833	53	0	89	51	72	1	166	72	102	0	165	102	1	0	0	1	0	0	0	0	0	0	3.62	4.05	3.4	196	563	180	11.4	11.4	11.4	12.1	17.8	10.4	0.7	0.7	0.5	20
1449	157890	1	79.6529	1	1	0	0	0	1	130	5.41667	80	1	80	42	104	1	110	16	132	1	168	87	1	0	0	1	1	0	0	0	0	0	3.19	3.21	2.94	200	458	182	12.7	12.7	9	3.6	11.9	3.6	0.7	0.9	0.6	10
1470	146882	1	39.3119	0	0	1	1	1	1	747	31.125	62	1	102	0	84	1	165	22	127	1	186	0	1	1	0	0	0	0	0	0	0	0	1.62	4.12	1.62	38	202	37	7.9	7.9	7.9	2.1	28.1	2.1	0.5	6.4	0.5	15
1485	121864	0	81.437	1	1	0	0	0	0	70	2.91667	41	0	51	26	63	0	81	46	107	0	157	74	1	1	0	1	1	0	0	0	0	0	3.23	3.44	2.53	92	144	90	10.5	11.2	10.5	11.3	11.3	7	0.8	1.1	0.6	18
1487	134269	0	79.3107	1	1	0	0	0	0	32	1.33333	74	1	76	42	100	1	106	58	137	1	145	79	1	0	0	1	0	0	0	0	0	0	2.99	4.32	2.4	194	288	124	8.4	10.3	7.1	12.7	12.7	3	0.4	0.6	0.4	6
1500	157297	0	85.7605	1	1	1	1	1	1	106	4.41667	62	1	95	0	81	1	189	55	111	1	193	0	1	1	0	0	0	0	0	0	0	0	3.21	3.57	3.21	148	148	103	12.2	12.2	10.7	16	17.4	14.3	0.7	0.7	0.5	12
1537	123829	1	74.8728	1	1	1	1	1	1	771	32.125	55	0	78	0	78	1	109	0	132	1	184	0	1	0	0	0	1	0	0	0	0	0	3.29	3.8	2.63	111	304	85	9.2	12.1	6.5	8.3	21.5	7.8	1.4	3.9	1.4	35
1559	147179	1	69.8804	1	0	0	0	0	0	54	2.25	70	1	79	39	97	1	110	50	136	1	143	75	1	0	0	1	0	0	0	0	0	0	2.95	2.95	2.45	209	374	163	13.8	13.8	9.5	16.4	16.4	6.8	0.7	1.5	0.7	7
1563	183430	1	78.8223	1	1	0	0	0	0	543	22.625	80	1	151	34	109	1	257	44	159	1	232	53	1	0	0	1	0	0	0	0	0	0	3.5	3.57	2.64	158	585	117	10	11.9	9.9	9.7	12.3	5.4	0.8	1.5	0.5	15
1577	190193	1	52.6808	0	0	0	0	0	0	26	1.08333	65	1	86	47	87	1	102	60	124	1	146	83	1	0	0	1	0	0	0	1	0	0	3.51	3.51	3.51	165	165	124	11.6	12	9.3	9	9	9	0.6	0.8	0.6	8
1578	147184	0	72.6834	1	0	0	0	0	0	173	7.20833	73	1	76	37	92	1	98	52	127	1	151	83	1	1	0	0	0	0	0	0	0	0	2.93	3.52	2.68	175	384	147	10.4	10.5	9.6	9.8	10.3	7.3	1	1.8	1	20
1604	193058	1	78.7604	1	1	0	0	0	0	102	4.25	70	1	124	38	87	1	155	47	123	1	175	66	1	1	0	0	0	0	0	0	0	0	4.15	4.27	2.91	170	347	72	10.2	10.4	7.1	8.6	37.4	5	1.1	4.3	1.1	15
1615	143801	0	71.7596	1	0	1	1	1	1	107	4.45833	39	0	79	32	50	0	137	16	71	0	132	48	1	0	0	0	0	0	0	0	0	0	3.12	3.12	2.46	324	324	161	9.5	9.5	9.5	22.4	22.4	4.9	0.6	0.6	0.5	6
1623	151791	0	79.7092	1	1	1	1	1	1	66	2.75	70	1	139	18	93	1	255	26	141	1	180	42	1	0	0	0	0	0	0	0	1	0	5.6	5.6	3.13	285	285	39	13.9	13.9	13.9	39.8	39.8	20.6	3.2	3.2	1.4	69
1630	109760	0	84.72	1	1	1	1	1	1	26	1.08333	70	1	83	55	92	1	112	75	135	1	156	107	1	0	0	1	1	0	0	0	0	0	3.55	4.04	2.68	228	277	143	11.6	11.6	11.6	8.4	17.2	6.3	1.3	1.4	1	29
1631	104107	1	76.7981	1	1	0	0	0	0	58	2.41667	39	0	80	32	62	0	115	49	117	1	190	88	1	0	0	1	1	0	0	0	0	0	2.43	4.28	2.43	63	148	38	11.8	12.4	8.5	12.5	16.8	12.1	0.6	1	0.6	17
1651	133003	0	73.4752	1	1	0	0	0	0	23	0.958333	66	1	78	43	89	1	107	56	120	1	150	88	1	1	0	1	0	0	0	0	0	0	3.28	3.35	2.96	118	645	118	6.9	9.6	6.9	9.8	13.3	9.8	0.5	0.8	0.5	20
1663	162078	1	53.8363	0	0	1	1	1	1	63	2.625	41	0	82	17	49	0	104	18	73	0	144	22	1	0	0	0	0	0	0	0	1	0	2.81	4.52	2.58	181	202	72	13.5	13.5	13.5	9.7	11.7	4.9	6.7	7.6	4.4	41
1678	165211	1	83.6132	1	1	1	1	1	1	20	0.833333	69	1	83	41	91	1	107	49	128	1	148	69	1	0	0	0	0	0	0	0	0	0	4.37	4.37	3.75	218	218	164	9.2	11.1	9.2	11.2	23.8	11.2	0.7	1	0.7	28
1685	148307	1	77.8203	1	1	0	0	0	0	55	2.29167	63	1	72	42	87	1	100	56	137	1	162	85	1	1	0	0	1	0	0	0	0	0	2.8	3.37	2.75	89	382	89	13.2	13.2	7	10.5	11.9	8.6	1.2	1.3	0.9	29
1686	179449	0	72.6803	1	0	0	0	0	0	27	1.125	52	0	64	43	71	1	88	57	106	0	143	88	1	0	0	1	0	0	0	0	0	0	3.97	3.97	3.24	170	285	170	11.2	11.2	7.3	17	17	8.8	0.4	0.5	0.4	10
1692	120536	1	74.2316	1	1	0	0	1	1	963	40.125	36	0	87	22	52	0	179	24	100	0	168	54	1	0	0	0	1	0	0	0	0	0	2.62	3.92	2.62	71	188	23	9	13	6.7	5.2	19.1	2.7	1.2	6.8	1.2	12
1718	121066	0	46.3021	0	0	0	0	0	0	581	24.2083	64	1	93	0	96	1	133	46	147	1	204	0	1	0	0	0	1	0	0	0	0	0	3.2	4.28	1.58	194	354	45	11.1	11.1	4	5	27.8	5	0.6	1.4	0.5	10
1725	190024	0	58.5381	0	0	0	0	0	0	126	5.25	51	0	79	37	74	1	153	53	124	1	175	88	1	1	0	1	0	0	0	0	0	0	3	3.91	3	137	416	107	11.8	11.8	6.1	11.5	16	8.4	0.9	1.8	0.9	19
1740	133186	1	67.5111	1	0	0	0	0	0	28	1.16667	48	0	65	43	63	0	81	59	102	0	129	97	1	0	0	0	0	0	0	0	0	0	3.77	3.77	3.12	214	299	200	11.9	12.3	11.1	14	15.8	11.3	0.8	1	0.8	13
1749	102076	1	40.9059	0	0	0	0	0	0	20	0.833333	73	1	73	49	87	1	87	60	115	1	115	83	1	0	0	0	1	0	0	0	0	0	2.96	2.96	2.36	158	253	125	7.9	7.9	7.9	16.5	18.4	7.7	0.7	0.8	0.6	12
1767	129892	0	72.1078	1	0	0	0	0	0	172	7.16667	39	0	83	31	62	0	108	16	88	0	174	78	1	1	0	1	1	0	0	0	0	1	3.95	3.95	2.49	284	353	129	11.1	11.2	9.7	19.7	30.7	13.1	1.2	1.4	1	26
1777	180610	0	65.3226	1	0	0	0	0	0	116	4.83333	48	0	67	33	70	0	103	52	131	1	181	71	1	0	0	0	0	0	0	0	0	0	3.75	3.75	2.49	279	431	135	9.5	10.3	7.8	15.5	16.4	11.5	0.6	0.7	0.4	18
1780	149672	0	29.7387	0	0	0	0	0	0	412	17.1667	69	1	107	37	88	1	146	51	115	1	190	82	1	0	0	0	0	0	0	0	0	0	3.88	4.69	2.44	117	523	36	9.4	10	7.8	15.8	21.9	4.3	5.5	6.4	1.3	60
1797	155317	1	71.4406	1	0	0	0	0	0	40	1.66667	50	0	84	39	61	0	102	53	85	0	148	84	1	0	0	0	0	0	0	0	0	0	3.33	3.73	2.97	282	462	282	9.7	9.7	9.7	14.6	38	14.6	0.7	0.7	0.5	12
1799	173104	1	51.6243	0	0	0	0	0	0	376	15.6667	78	1	128	40	100	1	258	38	142	1	218	67	1	0	0	0	0	0	0	0	0	0	3.6	3.6	2.43	97	923	97	10.7	10.7	10.7	3.5	20.4	3.5	1.3	1.3	0.5	28
1804	114002	1	75.6532	1	1	0	0	0	0	28	1.16667	79	1	93	52	101	1	125	64	142	1	178	80	1	0	0	1	0	0	0	0	0	0	3.08	3.61	3.08	141	309	137	10.1	10.1	9.1	19	19	13.5	1	1.2	0.9	17
1805	170331	0	72.8613	1	0	0	0	0	1	57	2.375	64	1	64	37	89	1	89	53	128	1	131	82	1	0	0	1	0	0	0	0	1	0	3.99	3.99	2.75	210	440	180	9.5	12.1	9.5	13.5	13.5	7	0.8	0.8	0.6	13
1813	168923	0	79.8531	1	1	0	0	0	0	201	8.375	52	0	80	41	75	1	110	57	111	1	161	83	1	1	0	0	1	0	0	0	0	0	3.26	4.22	2.79	98	241	29	11.3	11.3	8.3	14.7	17.9	8.5	0.8	6.6	0.8	24
1825	139382	1	65.5232	1	0	0	0	0	0	184	7.66667	70	1	86	51	90	1	108	64	139	1	157	91	1	1	0	0	0	0	0	0	0	0	5.06	5.32	3.56	120	267	103	16.3	16.3	16.3	8.4	17.2	6.6	1	1	0.5	20
1845	199215	1	74.092	1	1	0	0	0	0	45	1.875	65	1	75	43	125	1	125	56	117	1	144	85	1	0	0	1	1	0	0	0	0	0	3.26	4.42	3.26	221	300	125	8.9	8.9	6.5	9	15.3	8.4	1	1.2	0.8	15
1880	157302	0	81.33	1	1	0	0	0	0	24	1	62	1	72	46	80	1	94	62	104	0	128	85	1	0	0	1	1	0	0	0	0	0	3.19	3.44	2.9	178	178	86	10.1	10.2	9.8	10.1	13.6	6.6	1	1.4	1	18
1884	176925	0	73.2213	1	1	0	0	0	1	979	40.7917	65	1	85	0	82	1	118	0	118	1	168	0	1	0	0	0	0	0	0	0	0	0	2.15	4.28	2.15	65	377	65	8.1	13.3	8.1	3.6	22.1	3.5	0.6	0.6	0.2	10
1890	155480	1	76.875	1	1	0	0	0	0	108	4.5	39	0	67	35	57	0	98	52	97	0	163	91	1	1	0	0	0	0	0	0	0	0	3.06	3.47	2.62	175	323	84	9.7	10.6	8.5	12.8	12.8	6.1	1.2	1.2	0.7	22
1892	105709	1	60.9146	0	0	1	1	1	1	62	2.58333	51	0	99	11	62	0	116	20	85	0	135	29	1	1	0	0	1	0	0	0	0	0	4.41	4.41	3.22	178	178	18	10.2	17.4	9.2	25.4	28	10.6	1.8	4.2	1.8	28
1902	135491	1	78.2493	1	1	0	0	0	0	85	3.54167	59	1	85	37	86	1	114	60	135	1	164	89	1	0	0	0	0	0	1	0	1	0	2.65	3.39	2.51	172	475	172	10.6	10.6	10.6	13.9	17.4	6.9	1	1.1	0.7	24
1927	171156	1	79.3874	1	1	0	0	0	0	25	1.04167	61	1	71	47	82	1	95	60	125	1	140	87	1	0	0	1	0	0	0	0	0	0	3.32	3.32	2.55	100	142	91	8.6	8.6	8.6	18.6	19.2	9.7	1.2	1.5	1.2	16
1941	140142	1	73.8477	1	1	0	0	0	0	217	9.04167	59	1	81	0	76	1	216	51	111	1	150	0	1	0	0	1	0	0	0	0	0	0	2.78	3.48	2.78	95	305	58	7.8	8.4	7.8	8.2	14.3	8.2	1.1	1.4	1	14
1945	129605	0	64.0038	0	0	0	0	0	0	97	4.04167	54	0	59	35	84	1	84	49	143	1	143	75	1	0	0	0	1	0	0	0	0	0	3.41	3.97	3.2	122	181	46	12.8	12.8	7.6	8.3	19.2	6.4	0.8	1.9	0.8	19
1956	115722	0	82.5171	1	1	0	0	0	0	171	7.125	71	1	95	45	92	1	135	66	125	1	184	104	1	0	0	1	0	0	0	0	0	0	3.1	3.94	2.81	107	320	90	10.5	10.8	10.5	8.1	14	7.9	0.7	0.8	0.6	19
1967	187014	1	59.5575	0	0	0	0	0	1	176	7.33333	36	0	104	0	58	0	225	40	98	0	225	0	1	0	0	0	0	0	0	0	0	0	3.38	4.53	3	85	134	61	8.1	11.1	8.1	11.9	14.3	4.4	8.2	9.7	5.7	58
1969	138907	1	68.1161	1	0	0	0	0	0	54	2.25	70	1	81	47	87	1	98	62	121	1	138	85	1	0	0	1	0	0	0	0	0	0	2.69	3.06	2.23	193	212	160	9.5	10.3	9.5	14.6	14.6	11.9	1	1.1	1	15
1971	123389	0	71.0477	1	0	0	0	0	0	29	1.20833	62	1	65	43	86	1	116	56	128	1	138	76	1	0	0	0	0	0	0	0	0	0	2.74	3.54	2.63	194	244	108	13.7	13.7	8.3	8.1	8.1	5.1	0.5	0.6	0.5	11
1973	122165	0	80.0831	1	1	0	0	0	0	125	5.20833	47	0	73	35	64	0	115	53	101	0	165	89	1	0	0	1	1	0	0	0	0	0	3.16	3.16	2.59	140	153	85	10.8	10.8	8.4	15.1	15.1	5.6	0.5	1	0.5	16
2010	126005	0	79.7926	1	1	1	1	1	1	31	1.29167	44	0	94	30	62	0	123	35	91	0	152	45	1	1	0	0	1	0	0	0	0	0	2.1	4.44	2.1	40	119	10	7.9	10.7	5.3	4.4	4.4	2.4	1.2	1.6	1.2	19
2022	191182	1	70.7159	1	0	0	0	0	0	440	18.3333	52	0	239	41	66	0	162	50	114	1	247	76	1	1	0	1	1	0	0	0	0	0	3.61	4.41	3.07	100	238	73	11.9	15.1	7.4	10.4	15.9	4.7	1.1	2.5	0.9	16
2033	166172	1	58.0695	0	0	0	0	0	0	80	3.33333	61	1	89	44	78	1	114	59	104	0	154	81	1	0	0	1	0	0	0	0	0	0	3.03	3.82	3.01	133	221	76	9.2	11.1	8.1	9.4	15.2	7.5	0.5	1	0.5	12
2053	184822	1	84.1401	1	1	1	1	1	1	86	3.58333	60	1	65	48	84	1	90	73	126	1	140	106	1	0	1	0	0	0	0	0	0	0	2.82	4.01	2.82	297	317	206	8.8	10.5	8.8	11.3	12.6	5.8	2.8	2.8	1.4	80
2061	174783	1	83.6976	1	1	1	1	1	1	349	14.5417	0	0	150	0	60	0	237	19	0	0	129	0	1	1	0	0	0	0	0	0	0	0	3.43	3.71	2.87	169	346	48	11	11	9.3	16.6	40.2	7.3	2.8	4.6	0.8	14
2082	183349	0	56.9574	0	0	0	0	0	0	97	4.04167	50	0	73	34	71	1	113	51	102	0	134	77	1	1	0	0	1	0	0	0	0	0	2.57	3.11	2.49	140	371	103	9.4	9.4	9.4	9.6	10.9	6.1	0.4	0.7	0.4	8
2090	152175	1	70.9358	1	0	0	0	0	0	165	6.875	44	0	86	23	65	0	114	22	150	1	185	29	1	1	0	0	1	0	0	0	0	0	3.72	3.72	3.19	60	434	60	5.2	5.2	5.2	7.7	11.4	7.7	1.1	2	1.1	16
2103	158138	1	60.8013	0	0	0	0	0	0	96	4	64	1	88	0	83	1	115	20	115	1	177	0	1	0	0	1	1	0	0	0	0	0	2.48	3.2	2.48	96	211	74	8.4	12.5	6.5	7.4	8.5	6.1	1.2	1.4	1.1	17
2114	106832	1	69.0892	1	0	0	0	0	0	311	12.9583	44	0	101	2	60	0	259	48	106	0	161	4	1	1	0	0	1	0	0	0	0	0	2.49	3.47	2.49	106	391	88	8.8	11.2	8.2	8.8	11	5	1.1	1.5	0.7	23
2121	163859	1	77.8352	1	1	1	1	1	1	41	1.70833	44	0	61	42	47	0	91	47	82	0	138	82	1	0	0	1	0	1	0	0	1	0	2.9	4	2.9	199	199	93	11.3	11.3	11.3	9.6	19.4	5.8	1.3	1.3	0.8	36
2167	150987	1	82.95	1	1	0	0	0	1	123	5.125	74	1	96	58	90	1	118	74	121	1	160	100	1	1	0	0	1	0	0	0	0	0	4.88	4.88	3.04	261	369	208	15.8	15.8	13.6	13.8	19.3	10.1	1.3	1.6	1.1	27
2178	149686	0	67.2428	1	0	0	0	0	1	1221	50.875	74	1	145	0	96	1	176	6	143	1	216	0	1	0	0	0	0	0	0	0	1	0	2.38	3.42	2.38	167	376	127	10.2	10.8	7.7	9.2	23	9.2	0.8	1.6	0.4	18
2180	157981	1	80.9622	1	1	1	1	1	1	140	5.83333	79	1	98	44	84	1	116	53	127	1	155	60	1	1	0	0	0	0	0	0	0	0	3.83	3.83	2.43	226	226	61	12.1	12.1	9.2	19.4	19.4	6.1	2.1	2.8	1.8	41
2185	194705	1	78.4342	1	1	0	0	0	0	97	4.04167	52	0	64	36	71	1	108	52	112	1	167	94	1	0	0	1	0	0	0	0	0	0	2.97	3.56	2.97	169	308	115	8.8	9.7	6.9	12.1	17.2	7.9	0.9	1.6	0.8	27
2187	106962	1	41.8684	0	0	0	0	0	0	1166	48.5833	78	1	296	0	100	1	229	14	158	1	268	0	1	1	0	0	0	0	0	0	0	0	4.17	4.17	2.81	211	519	193	8.3	11	7.2	12.2	14	5.8	0.7	2.5	0.4	20
2212	165765	1	73.1328	1	1	0	0	0	0	79	3.29167	82	1	91	43	103	1	113	54	140	1	174	69	1	1	0	0	1	0	0	0	0	0	2.6	3.55	2.6	141	428	87	8.5	8.5	8.5	11.2	13.6	6.8	0.6	1.2	0.6	18
2213	180694	1	82.453	1	1	0	0	0	0	313	13.0417	65	1	77	33	80	1	97	40	112	1	155	64	1	1	0	0	0	0	0	0	0	0	4.27	4.27	2.93	293	401	120	12.2	12.2	9.6	18.7	30.2	10.6	1.2	1.4	0.8	21
2214	192316	0	83.0612	1	1	0	0	0	1	461	19.2083	64	1	90	33	91	1	125	50	134	1	197	75	1	0	0	0	1	0	0	0	0	0	3.69	4.34	2.81	71	276	71	10.8	13	8.1	12.8	45.1	12.8	1.1	1.9	1.1	23
2219	116784	1	83.8425	1	1	0	0	0	1	75	3.125	73	1	99	0	109	1	109	4	124	1	128	0	1	0	0	1	0	0	0	0	0	0	4.87	4.87	4.09	199	215	170	13.8	13.8	12.3	15.3	16	9.5	1.1	1.5	1.1	32
2231	177333	1	80.7392	1	1	0	0	0	0	160	6.66667	81	1	96	38	129	1	129	54	156	1	156	92	1	1	0	0	1	0	0	0	0	0	2.77	3.3	2.71	155	246	76	14.6	14.6	8.4	5.3	9.3	5	0.7	1.2	0.7	20
2242	126988	1	66.4696	1	0	0	0	0	0	27	1.125	54	0	87	49	68	0	110	61	98	0	150	88	1	0	0	1	0	0	0	0	0	0	3.03	3.19	3.03	186	369	149	9	9.7	9	11	12.8	10.9	0.8	1.1	0.8	18
2263	125438	0	63.5412	0	0	0	0	0	0	47	1.95833	44	0	68	44	63	0	88	56	100	0	123	84	1	0	0	1	0	0	0	0	0	0	2.69	3.65	2.69	161	423	144	8.5	9.2	8.3	21	21	12.5	0.5	0.8	0.5	15
2265	147742	1	76.1403	1	1	0	0	0	1	317	13.2083	53	0	75	30	82	1	113	52	151	1	201	81	1	0	0	0	0	0	0	0	0	1	3.67	3.72	2.76	207	207	56	7.6	8.3	7.6	6.2	11.4	2.6	0.9	1.1	0.7	16
2284	106827	0	79.1581	1	1	0	0	0	0	68	2.83333	55	0	99	48	78	1	149	63	112	1	132	84	1	0	0	1	0	0	0	0	0	0	3.97	3.97	2.83	122	373	112	8.4	8.4	8.4	53.8	53.8	35.2	0.4	0.7	0.4	23
2329	161994	1	75.0205	1	1	0	0	0	0	25	1.04167	55	0	66	34	79	1	89	51	122	1	145	91	1	0	0	1	0	0	0	0	0	0	2.78	3.1	2.64	172	258	172	8.2	10.1	8.2	10	12.8	9.3	1.2	1.5	1.2	33
2332	134935	0	78.3147	1	1	1	1	1	1	125	5.20833	50	0	69	0	83	1	113	29	103	0	204	0	1	0	0	0	1	0	0	0	0	0	3.68	3.77	3.02	91	117	83	9.5	9.9	8.7	16.1	23.5	13.8	0.9	0.9	0.6	81
2338	172326	1	57.5095	0	0	0	0	0	0	714	29.75	66	1	102	0	83	1	228	49	119	1	180	0	1	1	0	0	0	0	0	0	0	0	3.65	4.51	3.27	266	547	186	9.6	9.6	9.6	9.6	34	8.8	4.3	4.4	0.8	53
2341	129945	1	63.3081	0	0	0	0	0	0	767	31.9583	61	1	145	0	72	1	257	0	95	0	247	0	1	0	0	0	0	0	0	0	0	0	2.93	4.84	2.93	207	310	79	7.6	11.5	6.9	25.9	68	9.5	0.7	1.7	0.6	15
2346	116659	0	84.5054	1	1	1	1	1	1	127	5.29167	47	0	67	0	68	0	82	30	88	0	145	0	1	1	0	0	0	0	0	0	0	0	3.84	3.84	1.49	306	306	165	5.1	5.1	5.1	33.7	33.7	11.3	1.1	1.5	0.9	22
2356	176708	0	76.1663	1	1	0	0	0	0	53	2.20833	60	1	82	42	90	1	118	73	114	1	169	111	1	1	0	1	1	0	0	0	0	0	2.62	3.06	2.62	239	267	172	8.8	8.8	8.7	14.5	17.4	8.2	1.1	1.6	1.1	34
2383	160878	1	70.8971	1	0	0	0	0	0	74	3.08333	61	1	111	44	81	1	126	54	111	1	149	75	1	1	1	1	1	0	0	0	0	0	2.53	3.57	2.53	133	229	103	7.7	9.6	7.5	10	10.7	6.4	1.1	1.9	1.1	18
2392	182760	0	80.7009	1	1	1	1	1	1	146	6.08333	56	1	125	29	211	1	211	41	136	1	192	68	1	1	0	0	0	0	0	0	0	1	4.34	4.34	3.44	134	134	82	12.6	12.6	10.4	5.4	8.3	3.8	4.7	5.6	3.3	28
2395	110590	0	79.0611	1	1	0	0	0	0	100	4.16667	59	1	73	43	75	1	91	59	115	1	136	87	1	1	0	1	0	0	0	0	0	0	3.62	3.62	2.89	141	307	141	13.1	13.1	8.7	13.7	13.7	7.6	0.7	0.9	0.6	23
2410	120015	1	71.0693	1	0	0	0	0	0	30	1.25	60	1	74	39	78	1	103	57	111	1	153	94	1	1	0	1	1	0	0	0	0	0	3.06	3.27	2.51	81	134	81	9.1	10.5	8.6	8.8	10.6	4.8	0.6	1.1	0.6	10
2417	132175	0	79.1908	1	1	1	1	1	1	33	1.375	0	0	121	0	0	0	189	0	0	0	242	0	1	1	0	0	0	0	0	0	0	0	2.85	4.33	2.53	824	824	67	9.9	12.8	7.6	31.6	31.6	14.2	2.3	2.3	1.3	46
2428	124849	1	76.4048	1	1	1	1	1	1	351	14.625	48	0	98	33	113	1	209	36	73	0	189	40	1	1	0	0	0	0	0	0	0	0	2.89	3.69	2.83	138	516	115	10.5	12.7	8.2	16.7	45.8	11.6	2	5.1	1.6	23
2433	188795	1	72.4292	1	0	0	0	0	0	138	5.75	62	1	103	35	113	1	178	48	188	1	243	80	1	0	0	1	0	0	0	0	0	0	4.19	4.19	2.94	162	279	116	11.5	14.4	8.7	10.3	15	8.5	0.8	1.4	0.7	16
2438	198344	0	67.3162	1	0	0	0	0	0	147	6.125	53	0	92	49	69	0	123	57	102	0	179	74	1	0	0	1	0	0	0	0	0	0	3.13	3.69	2.87	110	315	93	10.1	10.1	10.1	16.4	19.7	3	0.8	1.2	0.8	28
2464	120511	0	69.5991	1	0	0	0	0	1	385	16.0417	63	1	140	16	86	1	184	54	117	1	248	84	1	1	0	1	0	0	0	0	0	0	4.35	4.35	3.21	339	543	244	10.2	11.4	10.2	12.5	24.9	9.6	0.8	1.2	0.7	11
2467	141229	1	76.7794	1	1	0	0	0	0	142	5.91667	56	1	66	43	80	1	97	55	128	1	170	88	1	0	0	1	0	0	0	0	0	0	3.48	3.49	2.88	138	534	138	8.5	9.5	8.5	16.1	18.9	10.9	1.2	1.8	1.2	23
2480	197014	1	67.9962	1	0	0	0	0	0	43	1.79167	76	1	81	17	86	1	99	33	109	0	144	71	1	1	0	0	1	0	0	0	0	0	3.23	3.23	2.47	123	201	109	9.7	9.7	9.3	10.3	10.3	6.5	1.1	2	1.1	25
2506	171631	0	64.1575	0	0	0	0	0	0	53	2.20833	47	0	69	37	65	0	88	56	110	0	148	85	1	1	0	0	1	0	0	0	0	0	2.49	2.97	2.49	181	294	100	9.1	10.5	7.7	11.7	11.7	6.2	0.5	0.6	0.4	12
2514	147513	1	68.6459	1	0	0	0	0	0	439	18.2917	59	1	113	35	77	1	127	47	115	1	184	66	1	0	0	0	0	0	0	0	0	0	3.94	4.35	2.04	299	513	215	10.5	10.5	9.3	17.9	32.9	11	0.6	0.7	0.4	7
2518	192107	0	67.2011	1	0	0	0	0	0	53	2.20833	48	0	81	42	70	0	115	57	112	1	160	84	1	0	0	1	0	0	0	0	0	0	2.76	3.31	2.51	231	339	189	6.9	8.6	6.9	14.4	14.4	10.2	0.6	1.5	0.6	11
2519	157550	1	54.6284	0	0	0	0	0	0	28	1.16667	68	1	78	45	86	1	140	55	112	1	131	86	1	0	0	1	0	0	0	0	0	0	2.82	3.06	2.34	116	589	116	7.9	9	7.8	15.6	15.6	8.2	0.6	0.9	0.6	8
2549	159440	0	67.9114	1	0	0	0	0	1	241	10.0417	0	0	114	0	75	1	161	65	0	0	227	0	1	0	0	0	0	0	1	0	1	0	3.26	4.11	2.6	602	602	351	7.4	12	7.4	11.7	18.7	9.6	0.5	0.9	0.4	12
2563	137393	1	44.4397	0	0	0	0	0	0	27	1.125	61	1	72	47	79	1	87	56	115	1	128	92	1	0	0	0	0	0	0	0	0	0	4	4.07	3.31	190	250	190	10.2	13	10.2	13.7	13.7	6.7	0.7	0.9	0.7	12
2589	192317	1	64.1225	0	0	0	0	0	0	89	3.70833	0	0	91	0	116	1	116	59	0	0	165	0	1	0	0	0	0	0	0	0	0	0	3.67	3.67	3	128	132	82	10.1	10.1	10.1	11.3	11.3	5.5	1	1	0.7	18
2603	133303	1	76.9251	1	1	0	0	0	1	122	5.08333	69	1	84	43	82	1	100	54	113	1	129	77	1	0	0	0	0	0	0	0	1	0	2.42	3.76	2.27	95	144	22	7.7	8.3	7.7	0.2	9.6	0.2	1.7	1.7	1.1	70
2622	123742	1	76.3465	1	1	0	0	0	0	121	5.04167	61	1	98	40	80	1	119	51	108	0	169	71	1	0	0	0	1	0	0	0	0	0	2.76	2.91	2.72	159	298	125	9.1	11.2	6.9	15.2	15.7	10.1	0.6	1	0.6	12
2625	144352	0	54.8777	0	0	0	0	0	0	170	7.08333	69	1	79	39	87	1	92	25	125	1	134	80	1	0	1	1	1	0	0	0	0	0	2.86	3.73	2.86	204	935	201	8.1	8.1	0	18	31.4	14.1	0.8	1.1	0.8	15
2638	135772	1	78.6866	1	1	1	1	1	1	29	1.20833	58	1	89	0	88	1	129	31	142	1	190	0	1	0	0	1	0	0	0	0	0	0	3.23	3.76	2.93	44	150	33	11	11	11	2.2	26.8	2.2	0.8	1.9	0.7	22
2641	197552	1	78.7169	1	1	0	0	1	1	214	8.91667	69	1	85	23	101	1	117	36	142	1	183	67	1	0	0	0	0	0	0	0	0	0	2.02	4.15	2.02	270	391	125	7.2	11.2	7.2	11.5	32.2	11.5	1.3	2.8	1.3	23
2679	192299	1	86.8502	1	1	0	0	0	0	54	2.25	51	0	94	44	71	1	123	56	105	0	189	88	1	0	0	1	1	0	0	0	0	0	3.6	3.67	3.25	48	410	48	8.6	8.6	7.3	9.6	14.6	9.6	0.5	0.8	0.5	12
2683	183108	1	45.0015	0	0	1	1	1	1	400	16.6667	0	0	88	0	16	0	131	0	0	0	150	0	1	0	0	1	0	0	0	0	0	0	1.35	5.06	1.35	77	101	38	8.2	8.2	8.2	5	20.3	2.6	5.4	5.4	1.5	73
2726	165613	1	83.9876	1	1	0	0	0	0	49	2.04167	52	0	72	37	80	1	98	54	129	1	162	93	1	0	0	1	1	0	0	0	0	0	2.91	3.47	2.91	131	328	131	8	10.6	8	12.8	17.3	10	0.9	1.3	0.9	18
2734	149291	1	64.6442	0	0	0	0	0	1	494	20.5833	101	1	181	43	134	1	239	54	203	1	273	60	1	1	1	1	1	0	0	0	0	1	4.58	4.91	2.94	175	250	137	12.9	12.9	12.9	13.2	15.1	7.1	1.5	2.3	1.3	30
2742	127987	0	57.741	0	0	0	0	0	0	77	3.20833	59	1	73	41	78	1	136	53	118	1	149	76	1	0	0	1	1	0	0	0	0	0	3.31	3.95	2.89	151	231	126	9.5	9.8	9.5	19.3	24.3	7.9	0.9	1.2	0.9	15
2747	154792	1	52.5597	0	0	0	0	0	0	80	3.33333	49	0	84	43	67	0	107	40	117	1	153	83	1	0	0	0	1	0	0	0	0	0	3.19	4.08	3.19	113	210	104	11.6	11.6	5.4	4.9	8.6	4.9	0.7	1.1	0.6	8
2754	143652	1	65.919	1	0	0	0	0	0	130	5.41667	54	0	69	44	68	0	99	62	101	0	176	89	1	0	0	1	0	0	0	0	0	0	3.1	3.45	2.64	223	369	140	9.6	9.6	9.4	12	12	7.6	0.8	1	0.7	25
2777	174813	0	68.3199	1	0	0	0	0	0	73	3.04167	85	1	101	54	100	1	126	67	165	1	177	98	1	1	0	0	0	0	1	0	0	0	3.7	4.28	3.28	180	225	144	11.4	11.4	11.4	29.7	29.7	15.4	2.5	2.7	1.4	46
2813	191278	1	70.3871	1	0	0	0	0	0	83	3.45833	48	0	63	46	67	0	84	62	117	1	146	99	1	1	0	0	0	0	0	0	0	0	3.52	3.94	2.94	56	195	56	9.1	10.7	9.1	10	11.8	7	0.7	0.9	0.6	8
2821	122855	0	48.3055	0	0	0	0	0	0	99	4.125	50	0	81	45	67	0	181	56	96	0	151	83	1	0	0	0	1	0	0	0	0	0	2.48	4	2.48	99	246	99	6.6	7.6	6.6	12	13.2	6.3	0.5	0.9	0.5	7
2835	136117	1	72.5958	1	0	0	0	0	0	48	2	48	0	78	43	66	0	105	56	97	0	169	81	1	0	0	1	0	0	0	0	0	0	2.74	3.38	2.74	201	229	155	8.3	10	8.3	14.7	14.7	6.8	0.6	0.9	0.6	11
2879	111390	0	45.9599	0	0	0	0	0	0	55	2.29167	67	1	100	45	90	1	106	60	141	1	161	85	1	0	0	0	1	0	0	0	0	0	3.34	4.25	2.66	86	880	20	7	11.9	7	22.2	36.9	17.4	0.6	1.8	0.6	12
2899	188726	1	55.7463	0	0	0	0	0	0	49	2.04167	56	1	75	4	76	1	99	53	112	1	145	82	1	0	0	1	0	0	0	0	0	0	3.6	3.6	2.74	179	333	107	15.2	15.2	8.3	14	14	5.9	0.6	0.6	0.6	8
2939	100680	0	81.3136	1	1	0	0	0	0	27	1.125	58	1	58	37	77	1	85	51	135	1	160	104	1	1	0	0	1	0	0	0	0	0	2.8	2.8	2.71	159	233	159	8.6	9.8	8.6	9	11.6	8.8	0.8	0.8	0.7	18
3010	194230	1	58.097	0	0	0	0	0	0	25	1.04167	65	1	80	45	85	1	146	62	119	1	134	90	1	0	0	1	1	0	0	0	0	0	3.32	3.32	3.04	112	133	112	8.9	8.9	8.9	13.7	13.7	11.8	0.9	1	0.9	19
3011	166754	0	75.1217	1	1	0	0	0	1	50	2.08333	54	0	164	37	79	1	289	50	123	1	186	58	1	1	0	0	1	0	0	0	0	0	3.2	4.01	2.68	171	428	49	7.8	12	6.1	15.1	34.9	7.5	1.6	4.3	1.5	35
3030	123465	1	83.1818	1	1	0	0	0	0	127	5.29167	49	0	73	42	65	0	109	59	107	0	174	100	1	0	0	1	0	0	0	0	0	0	3.02	3.54	2.97	88	139	66	10	10	10	8	9.6	7.2	0.8	0.9	0.6	16
3038	104505	1	69.7533	1	0	0	0	0	1	115	4.79167	44	0	109	44	54	0	172	54	83	0	187	83	1	0	0	1	0	0	0	0	1	0	4.37	4.86	4.37	217	261	217	14.3	14.3	13.1	11	19.2	10.2	1	1.1	0.8	16
3045	152134	1	69.3169	1	0	0	0	0	0	166	6.91667	38	0	100	38	63	0	122	59	114	1	183	86	1	0	0	1	1	0	0	0	0	0	4.42	4.42	2.57	172	205	83	12.4	12.4	8.1	17	17	6.3	1	1	0.8	26
3087	113345	1	57.8696	0	0	0	0	0	0	54	2.25	64	1	75	49	78	1	95	61	114	1	160	99	1	0	0	1	1	0	0	0	0	0	3.2	4.04	2.52	105	407	98	8.3	9.8	7.3	19.2	23.9	9.6	0.7	1.1	0.7	12
3102	150528	0	79.4925	1	1	1	1	1	1	208	8.66667	61	1	118	39	84	1	144	45	122	1	182	62	1	0	0	1	1	0	0	0	0	0	3.12	4.34	2.52	140	315	82	9.8	15.1	6.3	10.4	15.3	6.9	0.7	1.1	0.7	35
3119	172653	1	61.2313	0	0	0	0	0	0	25	1.04167	71	1	75	56	89	1	90	66	126	1	126	87	1	0	0	1	1	0	0	0	0	0	3.63	4.13	3.29	151	500	151	9.8	10.3	9.8	18.5	24	7.6	0.7	1.1	0.7	18
3124	183253	1	48.5212	0	0	0	0	0	1	537	22.375	52	0	113	0	70	0	141	58	109	0	203	0	1	1	0	1	1	0	0	0	0	0	3.42	3.55	2.54	123	406	115	9.1	11.1	9.1	25.6	25.6	10.9	0.7	1.5	0.7	16
3161	174807	0	79.2229	1	1	0	0	0	0	55	2.29167	48	0	69	41	64	0	99	57	95	0	148	85	1	0	0	1	1	0	0	0	0	0	3.03	3.19	3	261	261	168	8.7	10.4	8.7	11.9	16.5	10.3	0.8	0.8	0.7	15
3172	181096	1	54.3787	0	0	0	0	0	0	228	9.5	54	0	92	47	73	1	140	63	112	1	177	94	1	0	0	0	0	0	0	0	0	0	3.37	4.17	2.69	212	694	184	12.4	12.4	12	15.7	15.7	9.2	0.4	0.5	0.4	7
3181	122963	1	79.125	1	1	0	0	0	1	235	9.79167	45	0	74	32	65	0	103	38	104	0	175	81	1	0	0	0	0	0	0	0	1	0	3.31	3.46	2.87	209	510	209	12.2	12.2	7.9	9.7	13.6	8.3	0.6	1	0.6	11
3194	164559	1	65.5435	1	0	0	0	0	0	73	3.04167	62	1	81	30	78	1	100	51	99	0	125	75	1	0	0	1	1	0	0	0	0	0	3.76	4.09	2.65	145	377	107	11.4	11.4	10.1	13.2	16.3	9.2	0.8	1.1	0.8	12
3204	176077	1	85.7247	1	1	0	0	0	0	58	2.41667	54	0	70	42	78	1	100	59	119	1	163	78	1	0	0	1	0	0	0	0	0	0	3.53	3.53	3.17	123	279	123	10.1	10.1	10.1	13.2	13.2	6.4	0.8	1.1	0.8	14
3214	120779	0	60.3547	0	0	0	0	0	0	58	2.41667	58	1	89	43	80	1	109	56	115	1	148	80	1	0	0	0	0	0	0	0	0	0	3.71	4.57	3.6	159	235	87	7.3	7.3	7.3	14	14.4	6.6	0.9	1.2	0.9	18
3218	174744	1	63.8478	0	0	0	0	0	0	75	3.125	53	0	85	38	70	0	110	50	121	1	185	80	1	0	0	0	1	0	0	0	0	0	3.34	3.34	2.87	179	317	104	8.5	10.9	7	12.3	12.3	7.3	0.8	0.9	0.7	13
3235	175562	0	65.8652	1	0	1	1	1	1	409	17.0417	68	1	79	31	98	1	105	34	128	1	166	36	1	1	0	0	0	0	0	0	0	0	3.85	4.18	2.93	225	227	37	12.6	15.4	6.3	18.6	37	8.3	1.8	3	1.3	35
3265	108009	1	63.7349	0	0	0	0	0	0	124	5.16667	41	0	108	41	59	0	119	55	96	0	173	76	1	0	0	0	1	0	0	0	0	0	3.63	3.89	2.61	262	599	230	14.6	14.6	10	13.6	20.8	8.3	1.1	1.6	1	17
3272	162630	0	82.7632	1	1	0	0	0	0	100	4.16667	57	1	62	41	82	1	82	56	136	1	136	80	1	1	0	0	1	0	0	0	0	0	3.73	3.73	2.57	140	552	131	9.4	12.5	7.9	14.1	14.1	6.1	0.4	0.7	0.4	10
3279	118442	1	62.5409	0	0	0	0	0	0	171	7.125	61	1	79	26	86	1	112	29	121	1	149	32	1	0	0	1	0	0	0	0	0	0	3.68	3.78	2.67	119	440	119	12.8	12.8	8.1	19.8	19.8	8.8	0.9	1.3	0.9	16
3294	115221	1	66.6029	1	0	0	0	1	1	303	12.625	59	1	99	20	71	1	122	57	97	0	170	35	1	1	0	0	0	0	0	0	0	0	3.98	4.86	3.39	195	398	180	9.7	9.7	9.7	10.5	37	9.8	1.9	1.9	1	75
3302	136958	1	81.8136	1	1	1	1	1	1	332	13.8333	65	1	85	38	87	1	97	57	126	1	127	76	1	1	0	0	0	0	0	0	0	0	3.13	3.79	2.99	475	475	266	8	9.3	8	14.8	18.3	12.3	7.1	7.7	4.6	48
3304	140331	1	74.8721	1	1	0	0	0	0	150	6.25	65	1	123	37	92	1	140	51	141	1	145	84	1	0	0	1	0	0	0	0	0	0	3.68	4.11	2.79	192	778	192	8.4	9.1	7	9.6	16.3	7.4	1.3	1.3	0.9	21
3324	184434	1	73.4678	1	1	0	0	0	0	72	3	70	1	90	39	98	1	117	56	139	1	152	72	1	0	0	1	0	0	0	0	0	0	4.96	4.96	2.63	161	219	88	15.3	15.3	10.7	11.5	16.1	9.2	0.8	1.3	0.8	13
3334	135464	1	64.5571	0	0	0	0	0	0	218	9.08333	43	0	70	40	57	0	111	55	91	0	137	88	1	1	0	0	1	0	0	0	0	0	4.44	4.44	3.49	208	635	208	12.9	12.9	10.5	13.1	16.3	10.1	0.8	1.5	0.7	14
3386	167115	0	64.2081	0	0	0	0	0	0	527	21.9583	52	0	89	41	71	1	119	57	109	0	172	75	1	0	0	0	0	0	0	0	0	0	3.31	3.5	2.29	374	699	198	7.2	7.2	6.4	29.3	29.3	7.5	7	7.9	1.8	136
3389	150309	1	62.5661	0	0	1	1	1	1	57	2.375	42	0	81	39	51	0	237	51	94	0	155	68	1	0	0	0	0	0	0	0	0	0	3.3	3.69	3.3	51	95	37	10.2	10.2	10.2	10.5	23.8	10.5	3.7	4.9	3.6	50
3415	121904	1	74.5276	1	1	0	0	0	0	52	2.16667	45	0	68	29	60	0	101	39	98	0	148	70	1	0	0	1	1	0	0	0	0	0	2.83	2.83	2.82	157	164	118	11	11	9	9.6	11.8	9.6	0.8	1.2	0.8	24
3417	101256	1	39.1696	0	0	0	0	0	0	955	39.7917	53	0	101	30	71	1	166	39	113	1	176	55	1	0	0	1	1	0	0	0	0	0	2.78	4.43	2.33	139	991	113	10.2	10.7	6.8	5.8	23.5	3.5	1.3	1.7	0.3	15
3420	189012	1	63.4207	0	0	0	0	0	0	265	11.0417	68	1	80	53	72	1	97	33	141	1	149	86	1	0	0	1	0	0	0	0	0	0	3.63	4.06	3.37	123	327	113	11.8	11.8	10.8	14.5	14.8	9.5	0.8	1.2	0.8	11
3430	163001	1	72.2668	1	0	0	0	0	0	79	3.29167	48	0	88	40	45	0	102	45	107	0	155	90	1	0	0	1	0	0	0	0	0	0	3.49	3.54	3.14	164	209	164	8.9	8.9	8.9	14.7	14.7	6.8	0.8	0.9	0.6	11
3431	130349	1	54.2725	0	0	0	0	0	0	47	1.95833	55	0	75	50	71	1	100	65	103	0	152	97	1	0	0	1	1	0	0	0	0	0	3.49	3.84	3.49	134	159	134	9.3	10.5	9.3	10	11.5	10	0.7	1	0.7	13
3457	110379	0	78.667	1	1	0	0	0	0	147	6.125	57	1	94	36	78	1	121	51	123	1	164	66	1	0	0	0	0	0	0	0	0	0	3.76	3.76	3.11	118	240	118	10.6	10.6	10.6	12.8	12.8	6.2	0.9	0.9	0.7	13
3462	149574	0	80.2208	1	1	0	0	0	0	98	4.08333	80	1	114	48	90	1	119	65	150	1	169	67	1	1	0	1	0	0	0	1	0	0	2.94	3.84	2.94	208	314	151	12.3	13.1	12.3	11.8	19.2	7.1	0.6	0.6	0.3	17
3465	127020	1	74.2066	1	1	0	0	0	0	77	3.20833	42	0	88	42	54	0	113	53	79	0	169	77	1	1	0	1	1	0	0	0	0	0	2.23	3.7	2.23	69	408	69	5.5	9.4	5.5	9.1	13	4.9	1	1.7	1	22
3468	139522	1	77.8619	1	1	0	0	0	0	23	0.958333	57	1	71	43	84	1	111	58	141	1	160	96	1	0	0	1	0	0	0	0	0	0	3.19	4.69	3.19	142	161	130	9.1	9.1	9.1	7.3	11.9	7.3	1	1.7	1	17
3480	114197	0	71.3846	1	0	0	0	0	0	266	11.0833	59	1	101	35	86	1	112	51	145	1	215	93	1	1	0	0	1	0	0	0	0	0	2.55	3.9	2.55	184	469	128	10.8	11.2	8.5	10.2	14.2	5.2	0.6	1.2	0.6	8
3485	146432	1	78.2833	1	1	0	0	0	0	150	6.25	41	0	73	31	58	0	108	57	98	0	182	98	1	0	0	1	0	1	0	0	0	0	2.55	3.6	2.55	62	195	62	7.5	10.2	7.4	10.6	25.6	10.6	1.8	2.7	1.8	39
3515	122690	1	76.3094	1	1	0	0	0	0	89	3.70833	48	0	62	48	71	1	91	71	138	1	165	128	1	0	0	0	0	0	0	0	0	0	3.24	3.95	3.24	98	276	98	10.2	10.7	10.2	8.5	12.2	7.4	0.9	1	0.8	12
3516	180527	1	74.1463	1	1	0	0	0	0	79	3.29167	52	0	66	0	71	1	203	19	111	1	140	0	1	0	0	0	1	0	0	0	0	0	4.06	4.06	3.57	58	154	58	8.6	8.6	8.1	16.9	16.9	7.5	0.7	1	0.7	11
3547	113179	1	49.8324	0	0	0	0	0	0	97	4.04167	85	1	100	0	106	1	292	70	174	1	186	0	1	0	0	0	0	0	0	0	1	0	3.6	4.13	3.22	128	128	58	12.8	12.8	8.7	8.8	15.1	7	0.9	1.1	0.8	14
3570	173078	1	71.0981	1	0	0	0	0	0	610	25.4167	88	1	105	0	114	1	221	53	152	1	197	0	1	0	0	0	0	0	0	0	0	0	3.08	4.05	2.81	46	414	46	9.3	11.1	9.3	3.2	14.3	3.2	1.8	6.4	1.8	18
3591	149445	1	77.0364	1	1	0	0	0	0	51	2.125	61	1	75	43	82	1	96	46	122	1	141	75	1	0	0	0	1	0	0	0	0	0	3.11	3.11	2.72	175	296	168	11.2	11.2	7.3	8.4	10.7	7.6	1	1.1	0.9	17
3593	171259	0	69.0863	1	0	0	0	0	0	33	1.375	61	1	77	61	95	1	113	84	152	1	161	130	1	1	0	0	0	0	0	0	0	0	3.06	3.66	2.93	276	277	222	11.8	11.8	10.7	8.1	10.8	6.1	4	5.3	4	95
3601	194430	0	80.1574	1	1	0	0	0	0	54	2.25	60	1	68	36	89	1	101	50	135	1	154	81	1	0	0	1	1	0	0	0	0	0	3.82	4.04	3.39	176	402	134	10.9	10.9	10.9	15.4	16.5	10.1	0.5	0.7	0.4	8
3603	175991	1	78.7742	1	1	0	0	0	0	25	1.04167	66	1	87	39	86	1	123	44	137	1	199	57	1	0	0	1	0	0	0	0	0	0	3.95	4.08	2.29	217	255	117	11.7	11.7	6.8	8.6	11.9	4.6	1.5	1.7	1.2	19
3625	174302	0	75.3736	1	1	0	0	0	0	12	0.5	92	1	92	58	132	1	132	77	196	1	196	125	1	0	0	0	0	0	0	0	0	0	3.81	3.9	3.81	71	131	71	9.2	9.2	9.2	18.3	21.7	18.3	1.7	1.7	1.6	35
3637	157509	1	68.3871	1	0	0	0	0	0	155	6.45833	56	1	88	35	97	1	126	56	140	1	142	79	1	1	0	0	0	0	0	0	0	0	3.33	3.4	2.72	136	276	119	9.7	10.8	9.7	12.2	16.3	6	2	3.5	2	18
3650	122337	1	81.6969	1	1	0	0	0	0	74	3.08333	52	0	65	40	65	0	81	52	95	0	126	75	1	0	0	1	0	0	0	0	0	0	2.63	3.49	2.63	84	231	84	8.9	9.9	8.6	6.7	13.1	6.7	0.7	1	0.7	18
3659	193782	1	76.2419	1	1	0	0	0	0	52	2.16667	56	1	81	36	74	1	192	49	103	0	165	72	1	1	0	1	0	0	0	0	0	0	3.01	3.37	3.01	81	175	81	10.4	10.5	8.1	6.3	9.3	6.3	1	1.7	1	25
3675	123108	1	70.9083	1	0	0	0	0	0	123	5.125	82	1	82	41	112	1	112	53	139	1	140	67	1	0	0	1	0	0	0	0	0	0	4.2	4.2	2.6	236	242	121	13.1	13.1	7.6	6	10.5	6	0.7	0.8	0.7	17
3676	108930	0	68.0325	1	0	0	0	0	0	216	9	69	1	144	0	88	1	208	0	128	1	210	0	1	1	0	1	0	0	0	0	0	0	3.89	3.89	2.96	112	233	35	10.2	10.2	6.3	4.8	26.6	4.8	1.2	1.7	0.7	44
3682	135236	1	77.2861	1	1	0	0	0	0	29	1.20833	60	1	85	33	79	1	136	49	119	1	193	76	1	1	0	0	0	0	0	0	0	0	2.52	3.43	1.99	140	494	113	6.3	14.4	6.3	10.6	25.1	8.1	1	1.2	0.1	20
3702	182277	1	73.1372	1	1	1	1	1	1	155	6.45833	83	1	103	0	101	1	138	26	130	1	193	0	1	0	0	0	0	0	0	0	0	0	3.68	3.92	2.92	300	771	200	11.7	11.9	11.7	11.4	31	6.5	0.7	1.2	0.4	9
3725	135311	1	71.2584	1	0	0	0	0	0	61	2.54167	64	1	77	49	83	1	101	68	124	1	186	100	1	1	0	0	0	0	0	0	0	0	2.94	2.94	2.48	127	193	127	10.3	10.3	7.6	12	14.2	12	1	1.8	1	18
3743	191348	1	80.415	1	1	0	0	0	0	49	2.04167	50	0	72	45	71	1	189	62	116	1	157	92	1	0	0	1	1	0	0	0	0	0	3.59	3.92	3.24	97	261	82	7.8	14.2	7.8	15.3	16.7	12	0.7	0.8	0.6	18
3760	159827	1	70.7856	1	0	0	0	0	0	93	3.875	57	1	58	43	82	1	84	59	124	1	139	100	1	0	0	1	0	0	0	0	0	0	3.04	3.56	2.83	197	328	187	9.5	9.5	9.5	12.1	21.7	11.9	0.7	1.1	0.7	11
3768	194302	1	67.5607	1	0	0	0	0	1	287	11.9583	62	1	102	36	92	1	129	49	149	1	229	78	1	0	0	0	0	0	0	0	1	0	3.3	3.8	2.96	200	406	138	7.8	7.8	7.8	4	18.3	4	1	1	0.6	20
3781	175324	1	83.8767	1	1	0	0	0	0	85	3.54167	38	0	73	28	68	0	124	51	147	1	217	108	1	0	0	1	1	0	0	0	0	0	3.14	3.67	3.13	121	121	72	9.4	11.2	9.4	9	10	6.6	1.2	1.2	1	36
3792	198077	1	49.7969	0	0	0	0	0	0	810	33.75	47	0	107	0	57	0	187	44	84	0	177	0	1	1	0	0	0	0	0	0	0	0	4.49	4.49	3.08	280	611	153	13.8	13.8	8.8	12	19.4	6.5	3.5	4.5	0.8	45
3794	131087	0	77.3739	1	1	1	1	1	1	202	8.41667	0	0	84	0	65	0	106	24	0	0	163	0	1	0	0	0	0	0	0	0	1	0	3.47	3.74	3.05	104	104	59	9.3	13.3	8.4	16.6	16.6	10.7	1	1.3	1	44
3795	169188	1	71.8672	1	0	0	0	0	0	23	0.958333	48	0	75	47	70	0	103	58	107	0	164	79	1	0	0	1	0	0	0	0	0	0	1.77	3.49	1.77	51	237	51	7.4	7.4	7.4	1.4	8.6	1.4	0.8	1.3	0.8	13
3798	123875	1	86.7459	1	1	1	1	1	1	348	14.5	58	1	100	32	80	1	119	49	105	0	158	75	1	1	0	0	0	0	0	0	0	0	4.85	4.85	2.93	292	634	201	14.4	15	9.9	15.2	21.6	10.7	1.2	3.5	1.2	25
3800	149995	0	78.1583	1	1	0	0	1	1	23	0.958333	69	1	146	37	109	1	147	48	174	1	206	80	1	0	0	0	0	0	0	0	0	1	3.72	3.75	2.65	262	560	196	7.9	10.7	7.9	9.6	17.6	9.6	0.5	0.7	0.4	12
3829	121342	1	76.8147	1	1	0	0	0	0	28	1.16667	54	0	64	48	68	0	84	66	101	0	139	101	1	1	0	0	1	0	0	0	0	0	2.75	3.72	2.75	111	333	111	8.5	10.3	8.5	11.2	20.6	11.2	0.6	1	0.6	15
3848	138286	0	72.9502	1	0	0	0	0	0	137	5.70833	81	1	148	0	107	1	154	12	148	1	171	0	1	0	0	1	0	0	0	0	0	0	3.72	3.72	2.99	203	331	124	11.3	11.3	10.9	12.2	15	6.6	1.2	1.9	0.7	40
3877	154826	1	54.1202	0	0	0	0	0	0	119	4.95833	73	1	90	36	101	1	133	55	149	1	188	88	1	0	0	1	0	0	0	0	0	0	3.67	3.81	3.03	216	558	130	11.6	12.5	7.4	11.5	11.5	8.4	0.9	1	0.7	9
3879	166346	1	82.5661	1	1	1	1	1	1	169	7.04167	72	1	72	0	79	1	84	12	106	0	129	0	1	1	1	0	0	0	0	0	0	0	3.04	3.56	2.89	163	185	120	9.9	9.9	9.9	8.5	14.4	8.5	3	4.1	3	108
3920	119880	1	78.1122	1	1	0	0	1	1	46	1.91667	51	0	91	38	71	1	102	49	101	0	142	65	1	0	0	0	0	0	0	0	0	0	3.19	3.59	2.11	171	247	59	8.8	11.8	8.8	6	12.1	3.1	4.8	7	2.4	14
3932	147451	1	76.4537	1	1	1	1	1	1	1229	51.2083	63	1	91	21	86	1	168	29	124	1	173	50	1	1	0	0	1	0	0	0	0	0	2.78	4.09	2.24	148	504	19	7.8	15.4	5.8	10.3	29.1	5.5	0.9	4.2	0.4	29
3941	196745	1	76.9373	1	1	0	0	0	1	257	10.7083	49	0	113	0	68	0	124	47	100	0	193	0	1	0	0	0	0	0	0	0	0	0	3.7	3.99	2.62	236	360	33	10.9	11.6	10.9	12.5	19.2	5.5	1	1.1	0.6	24
3957	157969	1	80.0697	1	1	0	0	0	0	53	2.20833	54	0	84	48	70	0	101	58	103	0	142	80	1	0	0	1	0	0	0	0	0	0	3.19	4.07	3.19	101	262	101	10.9	10.9	10.2	7	14.4	7	0.8	1.2	0.8	12
3970	133836	0	78.5518	1	1	0	0	0	0	72	3	57	1	67	42	78	1	91	57	118	1	132	78	1	1	0	0	1	0	0	0	0	0	2.52	3.81	2.52	232	411	232	7.8	7.8	7.8	15.5	24.1	11.9	0.8	0.9	0.8	12
3980	133701	0	85.3315	1	1	0	0	0	1	782	32.5833	64	1	102	27	85	1	228	42	125	1	169	64	1	0	0	1	0	0	0	0	0	0	4.14	4.14	3.08	176	469	70	11.1	12.9	7.7	10.9	19.5	5.3	1.6	1.9	1.1	37
3992	142802	0	55.9079	0	0	0	0	0	0	74	3.08333	63	1	110	40	82	1	112	55	122	1	143	84	1	0	0	1	1	0	0	0	0	0	2.81	2.88	2.54	150	263	104	8.3	8.9	7.7	12	20.1	7.6	0.6	0.6	0.5	13
3993	184319	0	82.6506	1	1	0	0	0	0	217	9.04167	65	1	138	40	86	1	279	42	127	1	181	78	1	0	0	1	1	0	0	0	0	0	3.56	3.97	3.25	88	384	64	7.8	12.8	7.8	12.9	25.3	9.2	0.5	0.9	0.5	19
4034	173813	1	72.407	1	0	1	1	1	1	65	2.70833	83	1	91	0	113	1	202	9	171	1	175	0	1	0	0	0	0	0	0	0	0	0	3.97	4.18	3.01	100	111	62	10.5	11.3	10.5	12	12	2.5	1.8	5	1.8	16
4042	189510	0	55.2946	0	0	0	0	0	0	53	2.20833	65	1	118	37	83	1	145	59	111	1	197	88	1	0	0	1	0	0	0	0	0	0	2.73	3.38	2.69	176	595	176	7.7	9.2	7.7	14.2	14.9	10.7	0.9	1.1	0.8	16
4043	178139	1	64.7108	0	0	0	0	0	0	54	2.25	69	1	71	39	92	1	104	51	127	1	154	73	1	0	0	0	0	0	0	0	1	0	3.57	3.57	2.8	152	418	145	12	12	10.3	14.5	14.5	7.3	0.7	0.9	0.7	11
4044	140470	1	56.9602	0	0	0	0	0	0	33	1.375	80	1	81	50	106	1	106	62	158	1	158	78	1	0	0	0	0	0	0	0	0	0	3.95	3.95	3.05	233	233	155	12.7	12.7	12.6	9.8	12.9	9.4	0.8	1	0.8	13
4053	102108	1	58.9603	0	0	1	1	1	1	7	0.291667	44	0	48	0	52	0	57	14	67	0	78	0	1	0	0	0	0	0	0	0	0	0	3.22	3.22	3.22	182	182	182	11.2	11.2	11.2	1.8	1.8	1.8	2.1	2.1	2.1	24
4059	198999	1	87.4451	1	1	0	0	0	1	47	1.95833	36	0	81	33	54	0	121	50	103	0	159	85	1	0	0	0	0	0	0	0	0	0	2.93	3.39	2.79	119	268	119	7.9	10.8	7.5	17.5	17.5	11.4	1	1.5	1	24
4067	177919	1	85.3683	1	1	0	0	0	1	97	4.04167	61	1	72	38	83	1	97	48	123	1	146	60	1	1	0	1	0	0	0	0	0	0	2.94	3.98	2.94	104	219	104	8.3	10.5	8.3	7.4	11.2	7.4	1.8	1.8	0.9	37
4072	124874	1	60.004	0	0	0	0	0	0	49	2.04167	68	1	75	41	85	1	99	54	110	0	120	65	1	0	0	1	1	0	0	0	0	0	2.05	3.37	2.05	137	457	137	7.2	7.5	7.2	6.9	11.7	6.9	0.7	1.1	0.7	13
4079	150813	1	47.9792	0	0	0	0	0	0	52	2.16667	58	1	84	42	71	1	107	58	92	0	136	84	1	0	0	1	0	0	0	0	0	0	2.92	3.42	2.85	165	303	150	10.8	10.8	8.3	9.7	10.2	8.2	0.6	1	0.6	14
4105	157286	1	75.3599	1	1	0	0	0	0	80	3.33333	46	0	156	28	78	1	161	43	95	0	175	77	1	0	0	1	0	0	0	0	0	0	2.86	3.04	2.56	172	259	131	10	10.7	8.8	12.6	12.6	8.6	0.7	0.8	0.6	17
4115	188447	1	71.5736	1	0	0	0	0	0	64	2.66667	53	0	69	43	67	0	97	59	106	0	172	97	1	1	1	0	0	0	0	0	0	0	2.34	3.41	2.34	156	317	146	7	8.6	7	15.7	15.7	8.4	1	1.3	1	23
4128	197437	1	64.234	0	0	0	0	0	0	24	1	62	1	84	58	83	1	108	73	129	1	152	105	1	0	0	0	0	0	0	0	0	0	3.71	3.71	3.43	133	230	133	8.1	13.1	8.1	10.4	12.9	9.8	1.3	1.5	1.3	20
4130	118364	1	74.8669	1	1	0	0	0	0	75	3.125	50	0	56	32	66	0	79	47	109	0	131	89	1	0	0	1	1	0	0	0	0	0	2.52	3.32	2.52	74	301	74	9.2	9.2	8	8.4	15.2	8.4	1	1.3	1	20
4133	178351	0	66.6505	1	0	1	1	1	1	244	10.1667	38	0	71	29	54	0	139	29	96	0	160	66	1	1	0	0	1	0	0	0	0	0	2.35	4.45	2.35	146	200	47	12.7	12.7	5.9	14.7	37.8	6.6	0.8	2.4	0.8	15
4136	122533	0	79.0355	1	1	0	0	0	0	260	10.8333	60	1	158	0	96	1	188	59	164	1	205	0	1	1	0	0	0	0	0	0	1	0	3.78	3.93	3.01	343	857	319	7.5	8.1	7.5	12.2	12.3	8.8	1.1	1.4	0.7	22
4169	102557	1	67.17	1	0	0	0	0	0	160	6.66667	61	1	96	40	70	0	115	53	84	0	157	61	1	0	0	0	0	0	0	0	0	0	4.3	4.3	3.41	250	250	76	12.7	13.7	12.7	33.7	39.6	12.7	3	3	1.3	33
4185	161720	0	77.4858	1	1	0	0	0	0	226	9.41667	56	1	73	0	72	1	234	53	108	0	174	0	1	0	0	1	1	0	0	0	0	1	2.07	3.78	2.07	49	319	49	7.1	11	6.9	10.2	15.7	8.8	0.7	1.2	0.7	13
4196	114944	1	79.4734	1	1	0	0	0	1	1317	54.875	35	0	129	29	54	0	131	41	108	0	149	71	1	1	0	0	0	0	0	0	0	0	3.2	4	2.7	236	287	94	8.7	8.7	8.7	15.2	21.6	5.4	2.4	4	0.8	75
4199	101689	1	73.3696	1	1	0	0	0	0	308	12.8333	78	1	107	35	96	1	144	52	138	1	197	79	1	0	0	1	0	0	0	0	0	0	3.73	3.86	2.77	186	366	162	12.5	12.5	12	7.5	26.6	6.2	0.6	1.7	0.6	8
4251	162270	1	81.5491	1	1	0	0	0	0	28	1.16667	50	0	61	39	64	0	91	55	90	0	117	82	1	0	0	1	0	0	0	0	0	0	3.26	3.26	2.83	90	173	90	8.9	11.7	8.9	9.8	16.7	9.8	0.7	1.1	0.7	13
4266	193006	1	76.8503	1	1	1	1	1	1	214	8.91667	39	0	86	0	55	0	103	45	89	0	156	0	1	0	0	0	0	0	0	0	1	0	2.54	3.04	2.27	110	135	103	9.8	9.8	9.8	19.3	19.3	12.1	0.4	0.5	0.3	10
4294	168229	1	88.454	1	1	0	0	0	1	691	28.7917	80	1	112	30	118	1	144	44	120	1	207	74	1	1	0	0	0	0	0	0	0	0	3.34	4.24	3.11	259	675	163	9.6	12.7	9.6	10.4	23.6	7.2	1.1	2.4	0.9	25
4298	123850	1	65.8723	1	0	0	0	0	0	26	1.08333	48	0	68	40	68	0	89	54	108	0	139	82	1	0	0	0	0	0	0	0	0	0	4.12	4.12	3.19	161	213	134	11.7	13.3	11.7	23.9	23.9	10.8	0.8	1	0.8	13
4326	181780	0	79.6478	1	1	0	0	0	0	73	3.04167	66	1	83	48	92	1	138	61	145	1	160	92	1	1	0	1	1	0	0	0	0	0	2.52	3.95	2.52	110	308	110	8.2	8.2	8.2	7.9	16.1	7.9	0.7	0.9	0.6	15
4363	171244	0	70.0749	1	0	0	0	0	0	29	1.20833	58	1	106	45	75	1	132	54	107	0	181	85	1	0	0	1	1	0	0	0	0	0	2.7	3.09	2.51	74	223	74	7.5	9.7	7.5	5.8	14.2	5.8	0.6	0.7	0.6	11
4383	124650	1	71.8371	1	0	0	0	0	0	288	12	54	0	99	29	72	1	127	35	117	1	175	44	1	0	0	0	0	0	0	0	0	0	4.38	4.38	3.3	123	496	71	8.7	11.7	7.9	27.1	27.1	11.6	0.7	1.2	0.7	12
4395	102935	1	72.1489	1	0	0	0	0	1	178	7.41667	63	1	82	39	85	1	111	61	137	1	180	118	1	0	0	0	0	0	0	0	0	0	3.23	4.44	2.99	270	315	257	9	9	9	10.5	14.6	8.3	3.6	5.2	3.1	70
4401	153290	0	60.2315	0	0	0	0	0	0	71	2.95833	70	1	81	39	99	1	112	53	147	1	168	83	1	0	0	0	1	0	0	0	0	0	2.58	3.37	2.58	246	419	73	6.5	6.5	6.5	13	13.9	6.2	0.8	1.3	0.7	11
4406	171510	0	62.2976	0	0	0	0	0	1	875	36.4583	63	1	141	0	76	1	262	0	116	1	190	0	1	1	0	0	0	0	0	0	0	0	3.6	3.6	2.81	230	592	203	9.9	9.9	9	7.2	21.7	6.5	2.1	2.1	0.7	49
4407	146119	0	82.1414	1	1	0	0	0	0	71	2.95833	50	0	99	20	72	1	125	48	114	1	232	64	1	1	0	1	0	1	0	0	0	0	2.14	3.87	2.14	115	307	108	6.6	7.4	6.5	5.6	21.3	5.6	0.6	1.8	0.6	18
4408	122230	0	47.1163	0	0	0	0	0	0	46	1.91667	54	0	75	0	74	1	151	50	123	1	142	0	1	1	0	1	0	0	0	0	0	0	4.08	4.16	2.96	244	543	138	12.1	12.8	8.4	12	23	10.1	1.4	1.9	0.7	33
4416	183389	1	85.4893	1	1	0	0	0	0	69	2.875	72	1	75	37	104	1	104	55	165	1	165	93	1	0	0	0	0	0	0	0	0	0	4.25	4.25	2.35	244	618	152	11.8	11.8	7.7	9.3	25.4	9.3	0.8	1.3	0.2	18
4420	162813	1	71.478	1	0	0	0	0	0	101	4.20833	54	0	87	54	81	1	119	81	122	1	185	122	1	1	0	1	0	0	0	0	0	1	4.29	4.29	3.66	287	333	225	13	13	13	14.3	17.5	9	0.8	0.9	0.8	18
4421	193476	1	74.4888	1	1	0	0	0	0	95	3.95833	48	0	70	42	63	0	103	55	97	0	170	91	1	0	0	1	0	0	0	0	0	0	3.39	3.72	3.35	124	210	124	10.2	10.2	10.2	9	13.9	8.3	1.4	2.1	1.4	31
4422	150935	0	79.1283	1	1	1	1	1	1	236	9.83333	49	0	87	28	75	1	92	39	106	0	135	61	1	1	0	0	0	0	0	0	0	0	4.19	4.31	3.46	181	359	89	13.5	14.2	10.4	20.7	53.9	14.6	1	1.7	0.9	18
4431	198450	1	74.0095	1	1	0	0	0	0	79	3.29167	65	1	69	43	83	1	89	56	120	1	135	82	1	0	0	0	0	0	0	0	0	0	3.1	3.44	2.83	120	221	113	8.9	8.9	8.9	6.5	9.9	4.7	0.9	1.1	0.9	22
4453	102256	0	75.1429	1	1	0	0	0	0	349	14.5417	33	0	108	13	52	0	124	36	90	0	196	75	1	1	0	1	1	0	0	0	0	0	4.33	4.33	2.86	226	462	125	10.8	10.8	5.7	8.1	20.6	3.9	1	1.7	0.8	27
4456	176843	1	43.1789	0	0	0	0	0	0	64	2.66667	60	1	82	53	82	1	98	68	124	1	139	96	1	0	0	0	0	0	0	0	0	0	3.85	3.85	3.38	201	201	133	13.3	13.3	13.3	17.2	17.2	8.5	0.7	0.8	0.7	11
4459	194222	0	79.7245	1	1	0	0	0	1	340	14.1667	47	0	149	40	64	0	167	52	103	0	187	79	1	1	0	1	0	0	0	0	0	0	4.19	4.59	3.2	222	306	217	12.4	13.5	12.4	10.3	24.2	8.8	0.4	0.5	0.3	7
4464	107848	1	65.9163	1	0	0	0	0	0	53	2.20833	76	1	88	37	96	1	107	53	146	1	160	84	1	1	1	1	0	0	0	0	0	0	2.17	3.19	2.17	47	280	47	6.8	7.2	6.8	17.6	25.2	11.1	1.4	2.5	1.4	26
4484	140794	1	82.3654	1	1	0	0	0	0	98	4.08333	63	1	98	40	97	1	111	53	143	1	180	87	1	0	0	1	1	0	0	0	0	0	2.56	3.98	2.34	165	165	79	10.2	12.5	6.1	5.7	11.3	3.6	1.2	2.6	1.2	35
4497	125337	1	63.4834	0	0	0	0	0	0	50	2.08333	51	0	79	38	67	0	104	57	108	0	163	103	1	0	0	1	0	0	0	0	0	0	3.4	3.4	2.73	76	342	76	11.2	11.2	8	9.7	13.9	7.6	0.6	1.5	0.6	14
4500	183822	0	68.6924	1	0	0	0	0	1	185	7.70833	41	0	100	0	55	0	100	25	103	0	136	0	1	0	0	0	0	0	0	0	0	0	2.74	3.12	2.36	359	548	326	9.2	10.2	9.1	21.3	45.9	19.7	4.7	5.8	3.2	22
4506	194033	1	58.4176	0	0	0	0	0	0	24	1	62	1	71	42	82	1	122	55	123	1	142	84	1	0	0	0	0	0	0	0	0	0	4.24	4.3	3.66	225	357	215	11.8	11.8	11.8	17.7	17.7	7	0.9	1.3	0.9	16
4507	155367	1	82.4295	1	1	0	0	0	0	68	2.83333	64	1	106	37	82	1	153	43	107	0	188	64	1	0	0	1	1	0	0	0	0	0	2.36	3.89	2.36	105	372	75	11.5	11.5	7.9	6.3	17.3	4.4	0.9	2	0.8	16
4508	136094	0	56.6889	0	0	0	0	0	0	23	0.958333	61	1	84	56	78	1	105	70	112	1	154	99	1	0	0	1	0	0	0	0	0	0	3.1	3.1	2.99	182	182	172	9.6	9.6	8.5	16.5	16.5	12.9	0.7	0.8	0.7	13
4509	182469	1	65.7631	1	0	0	0	0	0	44	1.83333	70	1	73	40	88	1	94	54	124	1	126	79	1	0	0	1	0	0	0	0	0	0	3.32	3.32	2.5	172	172	96	11.3	11.3	8	12	12	6.6	1.1	1.1	0.8	21
4520	148964	0	58.6293	0	0	0	0	0	0	884	36.8333	85	1	161	21	102	1	240	23	129	1	179	33	1	0	0	0	0	0	0	0	0	0	4.06	5.54	2.24	213	284	58	10.9	17.5	10.8	10.6	29	9.3	1	1.5	0.5	22
4538	109082	1	76.8232	1	1	0	0	0	0	130	5.41667	47	0	256	0	61	0	261	0	101	0	270	0	1	1	0	1	0	0	0	0	0	0	3.37	3.81	2.81	96	214	85	8.7	9.8	8.1	13.3	13.3	4.5	1.5	2.1	1.5	19
4539	176363	0	70.7082	1	0	0	0	0	0	77	3.20833	48	0	62	39	70	0	85	55	98	0	122	83	1	0	0	1	0	0	0	0	0	0	3.73	3.88	2.88	204	394	204	11.9	11.9	7	15.7	15.7	6.8	0.5	0.8	0.5	9
4546	166538	0	76.3442	1	1	0	0	0	0	42	1.75	55	0	70	42	67	0	93	57	87	0	129	73	1	0	0	0	1	0	0	0	0	0	3.62	3.62	2.88	101	189	64	9.1	11.1	9.1	15.2	15.2	5.3	0.6	0.7	0.6	16
4547	167388	0	85.2348	1	1	0	0	0	0	142	5.91667	74	1	96	42	104	1	108	60	147	1	176	81	1	1	0	1	0	0	0	0	0	0	3.02	3.97	3.02	150	275	131	10.6	10.6	10.6	7	17.4	7	0.7	0.8	0.6	9
4571	112071	1	77.0943	1	1	0	0	0	0	25	1.04167	57	1	65	43	78	1	92	65	113	1	147	105	1	0	0	1	0	0	0	0	0	0	2.95	3.24	2.5	122	161	122	12.1	12.1	10.8	5.9	9.1	5.9	0.6	0.9	0.6	14
4583	177359	1	68.3461	1	0	0	0	0	0	82	3.41667	55	0	95	0	69	0	119	48	107	0	159	0	1	0	0	1	0	0	0	0	0	0	2.93	3.4	2.21	87	176	87	9.5	14.6	7.2	12.7	12.7	5.2	1	1.1	0.9	13
4587	167141	1	72.3797	1	0	0	0	0	1	650	27.0833	53	0	76	32	66	0	98	46	104	0	167	87	1	1	0	0	0	0	0	0	0	0	3.3	4.23	3	193	457	107	12.1	12.8	9.3	13.8	17	8.8	5.7	6.5	2.5	95
4602	189601	1	67.0589	1	0	0	0	0	0	362	15.0833	53	0	93	39	59	0	113	44	100	0	177	56	1	0	0	0	0	0	0	0	0	0	2.77	4.22	2.64	205	555	114	10.2	13.9	7.3	9.1	18.6	6.3	0.9	1.1	0.7	12
4625	186994	1	66.3217	1	0	0	0	0	0	51	2.125	78	1	80	46	96	1	100	58	121	1	137	84	1	1	0	1	1	0	0	0	0	0	2.52	3.52	2.52	114	346	114	9.2	9.4	8.3	11.7	15.7	8.6	0.7	2.3	0.7	19
4684	119953	1	65.1163	1	0	0	0	0	0	25	1.04167	40	0	60	38	56	0	83	47	86	0	139	86	1	0	0	1	0	0	0	0	0	0	2.51	2.95	2.51	146	224	134	7.6	8.5	7.6	16.2	18.2	8.8	0.9	1.3	0.9	11
4695	113348	0	59.6263	0	0	0	0	0	0	73	3.04167	51	0	76	43	77	1	105	66	142	1	176	108	1	0	0	1	0	0	0	0	0	0	3.2	3.49	2.55	126	241	120	10.7	10.9	10.7	11.7	12.7	6.8	0.6	0.6	0.4	16
4735	199213	0	65.845	1	0	0	0	0	0	73	3.04167	55	0	70	44	76	1	92	52	112	1	133	66	1	1	0	0	0	0	0	0	0	0	2.72	3.66	2.61	132	459	128	8.2	9.8	8.2	11.1	11.1	7.8	0.6	0.7	0.6	14
4737	176985	1	58.8128	0	0	0	0	0	0	120	5	77	1	82	60	93	1	98	74	119	1	130	97	1	0	0	0	0	0	0	0	0	0	3.72	4.06	3.44	241	306	136	11.5	11.5	10	11.6	12.4	8.2	1.1	1.4	1.1	16
4760	184259	1	69.2021	1	0	1	1	1	1	72	3	43	0	89	0	58	0	184	44	90	0	161	0	1	0	0	0	1	0	0	0	0	0	3.62	3.62	2.4	236	236	72	11.3	11.3	9.2	23.6	23.6	3	3.3	5	2.2	16
4784	185700	1	59.6806	0	0	0	0	0	0	53	2.20833	53	0	74	40	69	0	100	51	102	0	148	75	1	0	0	1	1	0	0	0	0	0	3.46	3.58	2.7	90	319	72	9.4	10.7	9.4	16.7	16.7	7.4	0.8	1.1	0.8	15
4788	131968	1	46.9906	0	0	0	0	0	0	20	0.833333	64	1	71	49	82	1	94	64	108	0	135	89	1	0	0	0	1	0	0	0	0	0	2.43	2.85	2.43	316	325	225	9.3	9.3	7.5	16.6	16.6	11.1	0.8	0.9	0.8	13
4797	195722	0	87.1428	1	1	0	0	0	0	132	5.5	70	1	103	54	91	1	176	73	131	1	193	106	1	1	0	0	1	0	1	0	0	0	3.8	4.04	3.2	160	221	121	13.5	13.5	13.5	9.1	20.8	5.3	0.7	0.8	0.6	11
4799	107198	1	69.2675	1	0	0	0	0	0	93	3.875	78	1	81	33	126	1	126	49	151	1	161	84	1	1	1	0	0	0	0	0	0	0	4.17	4.23	2.41	192	278	64	13	13	7	8.7	13.4	7	1.3	1.9	1.1	16
4802	143541	1	73.7959	1	1	0	0	0	0	554	23.0833	55	0	119	36	70	0	136	48	85	0	173	70	1	0	1	1	0	0	0	0	0	0	4.65	4.65	2.86	408	633	212	10	13.6	9.6	26.5	26.5	12.8	1.3	1.6	0.9	24
4807	114366	1	64.9363	0	0	0	0	0	0	195	8.125	94	1	97	91	115	1	115	108	146	1	146	140	1	1	0	1	1	0	0	0	0	0	4.27	4.27	3.65	204	267	144	12.4	13.1	10.8	6.1	7.9	4.6	1	1.1	0.7	23
4847	123523	1	52.1977	0	0	0	0	0	0	277	11.5417	93	1	107	41	114	1	130	51	132	1	184	74	1	1	0	0	0	0	0	0	0	0	4.28	4.51	2.92	179	542	158	13.3	13.3	9.4	10.1	16.6	6.8	1.5	2	1.2	20
4852	125504	1	68.2836	1	0	0	0	0	0	34	1.41667	60	1	73	44	83	1	98	60	124	1	149	97	1	0	0	1	0	0	0	0	0	0	3.95	3.95	3.3	179	179	134	12.8	12.8	8.2	16.5	16.5	10.4	1.6	1.6	1.3	27
4866	132828	0	79.3	1	1	0	0	0	0	65	2.70833	67	1	75	0	104	1	234	0	172	1	177	0	1	0	0	1	0	0	0	0	0	0	2.83	3.29	2.83	232	343	142	11.4	11.4	9.5	9.9	13.4	9.9	0.8	1.1	0.8	15
4872	184715	0	81.8017	1	1	0	0	0	1	284	11.8333	57	1	95	37	76	1	148	47	112	1	166	61	1	0	0	0	1	0	0	0	0	0	3.12	3.4	2.62	132	182	76	8.5	11	6.3	9	18.3	5.9	0.9	1.6	0.8	16
4875	155268	1	84.9834	1	1	1	1	1	1	115	4.79167	45	0	84	20	72	1	90	26	97	0	113	38	1	0	0	0	1	0	0	0	0	0	3	3.68	3	219	265	93	9	11.2	8.8	12	27.4	8.6	1.7	2.5	1.3	57
4876	184032	0	47.2067	0	0	0	0	0	0	28	1.16667	58	1	73	51	71	1	93	64	90	0	123	90	1	0	0	0	1	0	0	0	0	0	3.55	3.74	2.85	162	458	122	8.1	9.5	8.1	13.8	16.5	8.7	0.6	0.7	0.6	11
4879	137983	1	85.454	1	1	0	0	0	0	167	6.95833	59	1	72	44	88	1	98	61	138	1	161	98	1	0	0	0	1	0	0	0	0	0	3.69	3.69	2.56	194	194	129	9.5	9.5	6.8	9.2	12.8	7.3	1.1	1.2	0.7	37
4902	144444	1	50.5096	0	0	1	1	1	1	1304	54.3333	52	0	89	0	50	0	192	24	138	1	188	0	1	1	0	0	0	0	0	0	0	0	2.39	4.9	2.39	38	213	33	12.8	13	9.8	7.1	20.5	3.6	6.2	7.1	0.9	151
4917	190071	0	83.0177	1	1	0	0	0	0	78	3.25	45	0	54	36	69	0	85	48	127	1	155	81	1	0	0	1	1	0	0	0	0	0	2.79	3.45	2.79	125	132	60	9.7	9.7	6	9.5	10.1	8	0.4	1	0.4	9
4925	184557	1	76.6805	1	1	1	1	1	1	296	12.3333	78	1	105	0	110	1	138	50	167	1	205	0	1	0	0	1	1	0	0	0	0	0	3.39	4.56	2.17	144	322	65	12.4	13	6.2	9.7	38	6.8	1	2.8	1	14
4931	126121	1	64.8775	0	0	0	0	0	0	99	4.125	59	1	79	45	81	1	114	58	114	1	158	85	1	0	0	1	1	0	0	0	0	0	2.53	3.67	2.53	116	352	116	12.6	12.6	8.5	11.2	15.6	11.2	0.6	1.1	0.6	14
4935	166829	1	62.4968	0	0	0	0	0	0	28	1.16667	77	1	79	44	98	1	112	61	147	1	191	92	1	1	0	0	1	0	0	0	0	0	3.95	3.95	3.19	180	271	178	7.1	10.3	7.1	17.9	17.9	5.6	1.5	2.2	1.5	26
4967	110168	0	85.2179	1	1	0	0	0	0	168	7	76	1	87	31	111	1	120	44	163	1	178	62	1	0	0	1	1	0	0	0	0	0	3.22	3.22	3.02	128	142	84	9.6	11.1	7.2	8.6	11.2	8.6	0.7	1.1	0.7	14
4968	184587	1	68.8611	1	0	0	0	0	0	317	13.2083	57	1	81	39	101	1	104	49	136	1	143	69	1	0	0	0	1	0	0	0	0	0	3.26	3.61	3.24	98	380	72	10.9	12	6.1	5.1	17.1	5.1	1.2	1.5	0.8	22
4985	120917	1	64.605	0	0	0	0	0	0	617	25.7083	54	0	107	38	67	0	145	53	91	0	206	76	1	1	0	1	0	0	0	0	0	0	4.77	4.77	2.86	282	538	115	14.7	14.7	8.8	11.5	19.4	8.7	0.9	2	0.8	14
4995	148410	0	79.692	1	1	0	0	0	0	75	3.125	48	0	88	37	66	0	102	52	109	0	142	82	1	1	0	0	1	0	0	0	0	0	3.45	4.41	3.45	218	329	173	12.8	12.8	7.8	9	14.6	9	0.7	1	0.7	16
5000	112854	0	79.4174	1	1	0	0	0	0	74	3.08333	52	0	77	37	67	0	96	56	92	0	150	87	1	0	0	1	1	0	0	0	0	0	3.69	3.69	2.72	183	183	122	9.5	9.5	9.5	19.5	22.6	12	0.8	1	0.7	23
5006	113112	1	81.5654	1	1	0	0	1	1	124	5.16667	50	0	65	15	65	0	118	60	108	0	145	93	1	1	0	1	0	0	0	0	0	0	4.11	4.11	3.45	528	528	368	11.2	11.2	11.2	16.6	17.9	7.8	0.7	0.9	0.7	27
5013	123625	1	85.3737	1	1	0	0	0	0	102	4.25	60	1	86	47	81	1	126	59	118	1	198	88	1	0	0	1	0	0	0	0	0	0	2.57	3.7	2.57	162	162	97	8.1	10.9	8.1	9.5	16.3	9.5	0.7	1.1	0.7	13
5026	107838	0	76.5271	1	1	0	0	0	0	56	2.33333	47	0	65	33	69	0	98	51	115	1	169	83	1	0	0	1	0	0	0	0	0	0	3.83	3.83	3.17	139	278	139	10.9	11.3	10.9	20.1	20.8	10.6	0.4	0.6	0.4	12
5027	199776	1	61.6806	0	0	0	0	0	0	147	6.125	48	0	74	0	66	0	283	56	109	0	160	0	1	0	0	1	1	0	0	0	0	0	2.97	3.79	2.79	143	373	104	10	10.9	10	15.5	21.9	10	1.7	2.7	1.2	24
5031	139533	1	82.2542	1	1	0	0	0	0	162	6.75	47	0	89	34	74	1	118	49	124	1	177	85	1	0	0	0	0	0	0	0	0	0	3.73	3.73	2.58	116	270	100	10.9	10.9	9.6	3.3	11.2	3.3	3	5.1	2.7	30
5042	175555	1	67.5792	1	0	0	0	0	0	74	3.08333	52	0	117	45	70	0	119	67	104	0	152	71	1	0	0	1	0	0	0	0	0	0	2.96	3.08	2.9	146	361	128	11.9	11.9	9.7	14.1	14.1	7.8	0.6	0.9	0.6	10
5054	192336	1	80.7365	1	1	1	1	1	1	510	21.25	64	1	99	20	84	1	190	30	124	1	158	44	1	1	0	0	0	0	0	0	1	0	3.33	4.12	3.04	164	212	124	10.2	10.2	10.2	6.4	7.9	5.1	0.8	0.8	0.5	9
5071	147466	1	71.7328	1	0	0	0	0	0	47	1.95833	52	0	58	40	69	0	84	54	104	0	144	81	1	0	0	0	1	0	0	0	0	0	2.82	3.54	2.82	282	513	217	11.2	11.2	9.3	21.9	22.5	18	0.6	0.9	0.6	8
5090	184896	1	50.7416	0	0	0	0	1	1	874	36.4167	51	0	79	31	73	1	103	45	113	1	149	73	1	0	0	0	0	0	0	0	0	0	2.4	3.17	1.84	61	269	58	7	7	7	5.9	25.5	5.4	0.9	5.6	0.8	11
5114	113283	0	84.9323	1	1	0	0	0	0	146	6.08333	51	0	98	40	69	0	109	51	101	0	159	62	1	1	0	1	0	0	0	0	0	0	3.05	3.65	2.51	124	341	118	11.2	11.2	7.5	11.1	15.4	8.1	0.4	0.7	0.4	7
5126	132060	0	69.12	1	0	0	0	1	1	550	22.9167	46	0	69	30	58	0	95	42	78	0	167	63	1	1	0	0	0	0	0	0	0	0	3.35	4.23	2.15	241	241	70	7.9	12.9	7.9	13.3	19	6.9	2.5	4.5	1.6	102
5128	128370	1	56.0228	0	0	0	0	0	0	79	3.29167	60	1	76	46	77	1	99	58	113	1	175	88	1	0	0	1	0	0	0	0	0	0	3.22	3.53	2.8	104	215	104	8.8	9.7	8.8	10.2	10.4	4.3	0.7	1.1	0.7	13
5139	180088	1	54.4834	0	0	0	0	0	1	460	19.1667	43	0	79	23	67	0	107	25	112	1	155	33	1	0	0	0	0	0	0	0	0	0	3.52	3.68	2.7	346	581	148	12.1	12.1	6.7	16.8	23.4	6.4	11.7	12.1	7.2	70
5191	138987	1	82.6943	1	1	0	0	0	0	269	11.2083	52	0	105	40	71	1	130	53	118	1	166	70	1	0	0	1	1	0	0	0	0	0	3.09	3.88	3.09	114	234	82	8.6	12.1	8.6	10.4	13.9	7.2	0.7	1.3	0.7	17
5193	160816	0	63.857	0	0	0	0	0	0	932	38.8333	76	1	162	33	99	1	233	36	135	1	197	68	1	1	0	0	0	0	0	0	0	0	3.29	4.17	2.56	138	428	28	9.1	11.2	9.1	1.7	12.8	1.7	1.1	3.1	0.6	24
5225	182314	1	88.5927	1	1	0	0	0	1	274	11.4167	54	0	93	35	79	1	115	57	130	1	186	72	1	0	0	0	1	0	0	0	0	0	2.97	3.61	2.97	99	220	58	11.9	11.9	8.5	10.8	23.9	5.5	0.8	0.8	0.5	16
5226	189046	1	80.4094	1	1	0	0	0	0	56	2.33333	56	1	69	43	73	1	92	55	108	0	149	79	1	0	0	0	1	0	0	0	0	0	3.1	3.38	2.48	119	240	68	7.8	8.4	7.2	15.2	16.8	9	0.6	0.9	0.6	15
5258	102874	1	88.8202	1	1	0	0	0	0	33	1.375	38	0	77	38	52	0	151	52	86	0	156	86	1	0	0	1	1	0	0	0	0	0	4.09	4.3	4.09	149	156	149	12.9	12.9	12.9	7.1	9	7.1	1	1.1	1	30
5262	192834	0	75.437	1	1	0	0	0	0	46	1.91667	40	0	85	37	52	0	93	52	74	0	153	74	1	1	0	1	1	0	0	0	0	0	3.62	3.62	2.85	175	187	88	7.2	10	6.8	19.3	19.3	6.3	0.9	0.9	0.7	25
5266	134352	0	56.6711	0	0	0	0	0	0	881	36.7083	55	0	183	0	75	1	186	40	117	1	192	0	1	0	0	0	0	0	0	0	0	0	4.81	4.81	2.47	631	631	92	11.8	11.8	8.9	39.05	39.05	7.3	0.8	0.8	0.2	16
5328	154105	0	67.1172	1	0	0	0	0	1	303	12.625	59	1	99	36	81	1	128	47	127	1	211	86	1	0	0	0	1	0	0	0	0	0	3.93	3.93	2.86	243	386	102	10.6	12	5.6	14	28	9.9	0.8	1.2	0.6	27
5331	142049	1	68.7906	1	0	0	0	0	0	147	6.125	39	0	107	36	51	0	177	44	84	0	212	62	1	0	0	1	1	0	0	0	0	0	2.89	3.42	2.73	190	311	181	9	9	8	11.2	14.8	9.3	1.3	1.3	0.8	14
5355	183727	0	77.7765	1	1	0	0	0	0	122	5.08333	46	0	72	0	61	0	110	45	90	0	147	0	1	0	0	1	1	0	0	0	0	0	2.91	3.81	2.82	155	292	64	9.5	11.1	8.3	14	15	8.5	0.7	1.3	0.7	16
5370	145390	1	74.3503	1	1	0	0	1	1	195	8.125	72	1	76	34	99	1	108	51	141	1	166	68	1	1	0	0	0	0	0	0	0	0	3.69	3.69	2.82	203	312	132	9.4	10.2	9.4	10	13	8	2.6	2.6	0.6	36
5381	161703	0	68.4487	1	0	0	0	0	0	114	4.75	82	1	103	0	100	1	191	55	139	1	155	0	1	1	0	1	0	0	0	1	0	0	3.44	4.62	3.44	245	562	194	10.8	10.8	10.8	6.9	13.4	3	1.3	1.3	0.7	25
5383	162316	0	81.8669	1	1	0	0	0	0	111	4.625	59	1	100	36	83	1	98	54	124	1	135	83	1	0	0	0	1	0	0	0	0	0	3.14	3.75	2.91	111	228	107	9.9	11.7	9.9	14.9	21.9	8.3	0.7	1	0.7	23
5389	188167	1	79.4069	1	1	0	0	0	0	166	6.91667	54	0	92	38	76	1	128	53	121	1	196	86	1	0	0	1	1	0	0	0	0	0	2.77	4.12	2.43	68	296	68	8.8	10.1	8.1	9.2	13.2	6.6	0.7	1.6	0.7	16
5398	113140	0	77.1115	1	1	0	0	0	0	113	4.70833	59	1	104	43	84	1	148	57	129	1	213	81	1	0	0	1	0	0	0	0	0	0	3.77	3.83	3.54	167	243	93	11.3	11.3	11.1	12.4	15.8	9.7	0.7	1.2	0.6	14
5443	138045	1	85.465	1	1	1	1	1	1	27	1.125	63	1	71	0	76	1	90	19	95	0	126	0	1	0	0	0	0	0	0	0	0	0	4.64	4.67	4.64	203	203	119	13.3	13.3	13.3	28.5	51.4	28.5	2.2	2.3	2.2	59
5461	153213	0	78.7791	1	1	0	0	0	0	83	3.45833	63	1	84	41	76	1	102	64	104	0	154	86	1	0	0	1	1	0	0	0	0	0	2.4	3.82	2.4	70	90	45	8.4	10.6	7.5	8.4	13.4	6.8	1.1	1.4	1.1	29
5488	115727	1	51.9465	0	0	0	0	0	0	25	1.04167	64	1	72	38	86	1	94	53	127	1	137	82	1	0	0	1	1	0	0	0	0	0	2.95	3.46	2.95	77	312	77	9.6	9.6	9.6	8	13.4	7.7	0.8	0.9	0.8	18
5520	151085	0	87.6846	1	1	1	1	1	1	18	0.75	56	1	83	51	66	0	101	64	83	0	133	83	1	0	0	1	0	0	0	0	0	0	4.3	4.3	3.79	121	121	118	12.1	12.1	12.1	28.4	29.2	28.4	1.8	1.8	1.3	27
5527	123784	1	74.1587	1	1	0	0	0	0	259	10.7917	82	1	83	0	107	1	110	56	136	1	178	0	1	0	0	0	0	0	0	0	0	0	3.19	3.5	2.81	213	213	119	10.1	11.4	8.8	10.8	16.9	8.9	2.2	3	1.4	31
5534	178542	1	62.9025	0	0	0	0	0	0	29	1.20833	50	0	64	35	68	0	90	49	99	0	157	80	1	0	0	1	1	0	0	0	0	0	2.72	3.45	2.61	137	323	81	8.9	9.1	7.7	9.1	13.8	8.1	0.7	1.2	0.7	16
5543	157963	1	57.7656	0	0	0	0	0	0	52	2.16667	64	1	73	35	87	1	263	46	120	1	129	71	1	0	0	1	1	0	0	1	0	0	3.05	3.17	2.89	162	494	162	13.3	13.3	9.2	14	15.1	9.7	0.6	0.9	0.6	13
5544	105241	1	66.516	1	0	0	0	0	0	122	5.08333	57	1	71	36	75	1	99	51	128	1	193	88	1	0	0	0	0	0	0	0	0	0	3.03	3.55	2.89	213	421	193	8.6	9.2	7.5	7.5	25.9	5.9	0.9	1.4	0.9	16
5558	111875	1	56.3053	0	0	0	0	0	1	126	5.25	41	0	75	38	71	1	100	53	132	1	172	91	1	1	0	0	1	0	0	0	0	0	2.2	3.36	2.2	168	285	114	10.9	10.9	6.8	13.8	13.8	8.3	0.9	2.4	0.9	19
5559	176938	0	70.5984	1	0	0	0	0	0	96	4	38	0	56	34	62	0	89	42	107	0	165	95	1	0	0	0	1	0	0	0	0	0	3.03	3.76	2.63	183	323	115	8.9	9.3	8.9	16.6	19.6	9.5	0.8	1.7	0.8	16
5564	112044	1	55.0015	0	0	0	0	0	0	122	5.08333	72	1	116	43	87	1	134	42	106	0	170	72	1	0	0	1	0	0	0	0	1	0	3.98	4.14	2.76	589	673	270	8.5	8.5	8.5	17.2	20.2	3.8	0.7	0.7	0.5	17
5573	177000	1	72.9927	1	0	0	0	0	1	101	4.20833	53	0	69	39	67	0	91	51	107	0	140	78	1	0	0	0	0	0	0	0	0	0	3.39	3.39	2.86	272	274	167	10.7	10.7	10.7	13.9	13.9	8.3	3.7	3.8	1.4	127
5587	111918	0	82.5188	1	1	0	0	0	0	73	3.04167	52	0	68	38	69	0	91	50	95	0	142	84	1	0	0	1	0	0	0	0	0	0	2.79	3.85	2.79	116	573	116	7.7	8.8	7.7	18.9	29.3	13.6	0.4	0.9	0.4	9
5606	121228	1	76.1301	1	1	0	0	0	0	148	6.16667	52	0	73	37	70	0	129	47	103	0	147	75	1	1	0	1	1	0	0	0	0	0	3.25	3.28	3.04	302	330	138	9.8	14.8	8.7	27.8	28.2	8.2	1.4	2.1	1.4	23
5616	150606	0	73.4229	1	1	0	0	0	0	57	2.375	54	0	87	30	71	1	98	51	106	0	146	82	1	0	0	1	0	0	0	0	0	0	2.96	3.28	2.5	130	234	130	7.1	8.7	7.1	9.4	16.8	9.4	0.7	0.9	0.7	13
5634	118913	1	67.4013	1	0	0	0	0	0	49	2.04167	46	0	67	42	66	0	91	55	120	1	159	88	1	0	0	1	0	0	0	0	0	0	3.26	3.55	3.01	197	436	197	9.4	9.4	9.4	13.1	13.1	6.8	0.9	1.1	0.9	14
5639	120916	1	80.8888	1	1	0	0	0	0	73	3.04167	58	1	87	44	75	1	186	56	110	0	155	93	1	1	0	0	0	0	0	0	0	0	3.23	3.7	3.23	151	346	150	12.4	12.4	9.7	13.5	13.5	10	0.7	1.2	0.7	16
5642	132908	0	83.7313	1	1	1	1	1	1	116	4.83333	0	0	127	0	247	1	247	64	0	0	192	0	1	1	0	1	0	0	0	0	0	0	3.97	4.4	3.89	144	188	119	13	13	13	10.3	19.4	10.3	0.6	0.9	0.5	20
5678	168080	1	83.4857	1	1	0	0	0	0	75	3.125	58	1	64	39	80	1	93	48	124	1	164	73	1	1	0	0	1	0	0	0	0	0	2.66	3.38	2.66	163	177	163	8	11.9	8	14.3	17.6	12.2	0.8	1	0.8	16
5686	126544	1	60.8783	0	0	0	0	0	0	237	9.875	78	1	117	42	99	1	165	51	162	1	224	67	1	0	0	1	0	0	0	0	0	0	4.26	4.27	3.73	160	330	151	12.7	12.7	12.7	14.1	19.2	11.2	0.7	1	0.7	23
5689	135874	0	73.3034	1	1	0	0	0	0	28	1.16667	0	0	0	0	297	1	297	297	0	0	0	0	1	1	0	0	0	0	0	0	0	0	3.95	3.95	2.7	222	399	129	11.2	11.2	11.2	13.1	34.6	4.5	4	5.9	3.5	35
5696	117399	1	86.3107	1	1	0	0	0	0	319	13.2917	42	0	87	0	55	0	121	21	96	0	192	0	1	1	0	1	0	0	0	0	0	0	2.62	3.5	2.43	169	572	112	9.7	12.5	9.7	10.9	15.1	6.9	0.8	0.9	0.6	23
5705	101193	1	71.662	1	0	0	0	0	0	51	2.125	39	0	75	35	64	0	101	55	107	0	180	90	1	1	1	0	0	0	0	0	0	0	2.31	3.43	2.31	164	280	164	6.7	6.7	6.7	12.1	16.8	10	1	1.2	1	23
5709	130207	1	63.2616	0	0	0	0	0	0	47	1.95833	61	1	69	44	79	1	88	54	117	1	136	73	1	1	0	0	1	0	0	0	0	0	3.18	3.18	2.61	133	235	121	9.3	10	7.8	12.8	12.8	9.5	1	1.1	0.8	13
5738	103909	1	63.2675	0	0	1	1	1	1	558	23.25	79	1	153	0	94	1	232	51	116	1	179	0	1	1	0	0	1	0	0	0	0	0	4.43	4.43	2.68	217	287	116	11.4	15.7	9.3	16.5	21.4	8.3	1.5	6.2	1.5	24
5770	169897	0	85.9792	1	1	0	0	0	1	79	3.29167	56	1	90	37	74	1	102	59	108	0	166	78	1	0	0	1	1	0	0	0	0	0	3.34	3.91	3.34	76	197	76	7.3	10.6	7.3	11.2	20.6	11.2	1	1.3	1	27
5828	164692	1	64.9032	0	0	0	0	0	0	337	14.0417	78	1	90	39	95	1	192	53	118	1	126	74	1	0	0	0	1	0	0	0	0	0	2.08	4.5	2.08	195	641	111	8.7	12.6	6.7	10.5	14.3	9.4	0.9	1.6	0.9	16
5834	161006	1	82.7737	1	1	0	0	0	0	98	4.08333	61	1	73	39	90	1	101	45	149	1	174	74	1	0	0	1	1	0	0	0	0	0	2.67	3.35	2.49	103	130	73	9.1	11.1	8.9	8.9	11.6	5.4	0.8	1.1	0.8	21
5847	146952	0	81.2912	1	1	0	0	0	0	192	8	48	0	115	32	68	0	117	45	93	0	208	11	1	0	0	0	1	0	0	0	0	0	4.84	4.84	3.13	144	353	41	11.1	12	9.6	22.6	22.6	9.6	0.9	1.9	0.9	33
5893	113708	0	76.2362	1	1	0	0	0	0	637	26.5417	61	1	82	32	74	1	114	44	99	0	180	46	1	0	0	0	0	0	0	0	0	0	4.83	4.83	3.11	58	701	13	14.1	14.3	10.2	0.1	26.8	0.1	1.4	1.4	0.9	34
5909	134146	1	54.4329	0	0	0	0	0	0	183	7.625	33	0	94	0	50	0	174	38	79	0	121	0	1	1	0	0	0	0	0	0	0	0	4.11	4.26	2.98	162	262	138	9.5	9.5	9.5	3.2	21	2.2	2.1	2.6	1.4	56
5922	110134	1	61.6153	0	0	0	0	0	0	48	2	46	0	82	32	55	0	108	42	68	0	156	68	1	0	0	1	0	0	0	0	0	0	3.38	3.38	2.91	131	251	131	8.5	10.3	8.5	14.4	16.8	9.3	0.6	0.9	0.6	17
5923	192948	1	49.4394	0	0	0	0	0	0	25	1.04167	75	1	92	48	90	1	103	63	118	1	130	98	1	0	0	0	0	0	0	0	0	0	3.57	3.62	2.78	75	131	75	11.2	11.8	11.2	4.4	9.4	4.4	0.8	1.2	0.8	15
5953	160390	1	68.6454	1	0	0	0	0	0	70	2.91667	57	1	71	41	73	1	92	57	104	0	135	90	1	0	0	1	0	0	0	0	0	0	3.25	3.25	2.95	214	265	176	10.4	10.4	9.2	18.3	18.3	7.8	0.9	1.4	0.8	17
5955	117177	0	55.2895	0	0	1	1	1	1	348	14.5	52	0	82	32	68	0	116	46	100	0	187	72	1	1	0	0	0	0	0	0	0	0	2.62	3.8	2.62	378	378	91	8.3	9.9	5.4	19	29.6	16	1.5	5.6	1.2	22
5960	159343	0	87.6779	1	1	0	0	0	0	323	13.4583	83	1	88	36	102	1	245	52	141	1	168	70	1	1	0	0	0	0	0	0	0	0	3.64	3.71	3.02	210	372	208	12	12	9.4	9	12.9	6.3	1.4	1.5	0.7	43
5973	124777	0	57.0784	0	0	0	0	0	0	25	1.04167	64	1	115	36	90	1	129	38	145	1	232	85	1	0	0	0	0	0	0	0	0	0	3.52	3.98	2.72	204	402	46	9.8	10.8	7.7	6.9	16.9	3.6	1.6	1.9	1.2	18
6017	139058	0	64.1958	0	0	1	1	1	1	226	9.41667	45	0	83	21	61	0	111	25	87	0	157	33	1	1	0	0	0	0	0	0	0	0	3.8	3.96	3.14	779	779	395	9	9.3	8.3	60.8	67.7	16.7	2.7	2.7	1.3	47
6025	184173	0	83.7131	1	1	0	0	0	0	298	12.4167	54	0	96	35	88	1	203	57	130	1	140	84	1	1	0	0	0	0	0	0	0	0	3.98	4.19	3.28	505	542	119	11.6	11.6	9.4	2.2	18.5	2.2	0.4	0.4	0.3	22
6028	188506	1	33.0695	0	0	0	0	0	0	34	1.41667	60	1	66	40	76	1	81	57	97	0	119	75	1	1	0	0	1	0	0	0	0	0	3.57	4.07	2.88	192	668	192	11.4	12.2	11.4	19.7	22.1	6	0.7	1.2	0.6	12
6042	102870	1	63.2783	0	0	1	1	1	1	458	19.0833	47	0	84	0	68	0	193	0	100	0	184	0	1	1	0	0	0	0	0	0	0	0	2.76	3.76	2.66	102	102	40	11.8	11.8	9.5	8.6	11.8	3.6	2.9	3.3	1.2	86
6049	145830	0	56.9953	0	0	0	0	0	0	57	2.375	85	1	106	39	114	1	135	48	154	1	174	79	1	0	0	1	1	0	0	0	0	0	3.51	4.07	1.71	97	294	49	14.1	14.5	5.4	4.7	13	4.7	0.5	2.6	0.5	10
6063	141296	1	66.7325	1	0	0	0	0	0	30	1.25	70	1	74	49	55	0	97	55	119	1	150	69	1	1	0	1	1	0	0	0	0	0	3.01	3.17	2.47	101	192	101	9.1	9.9	8.9	10.7	15.6	10.4	0.6	0.8	0.6	16
6070	118910	1	60.6676	0	0	0	0	0	1	115	4.79167	70	1	87	49	80	1	110	65	103	0	137	81	1	1	0	0	0	0	0	0	0	0	3.7	3.73	3.17	5	286	5	9.1	9.1	9.1	5.8	8.3	4.5	1.7	1.7	1.1	46
6089	142109	1	50.3304	0	0	0	0	0	0	145	6.04167	69	1	89	45	87	1	103	56	136	1	142	95	1	0	0	1	1	0	0	0	0	0	1.95	3.98	1.95	112	390	102	6.5	9.6	6.5	6	13.2	5.5	1	1.2	0.8	18
6090	180179	1	66.0533	1	0	0	0	0	0	315	13.125	48	0	93	40	64	0	122	52	112	1	210	29	1	1	0	1	1	0	0	0	0	0	3.54	4.9	3.23	119	357	92	11	13.8	11	8.7	14.9	4.5	0.8	2.7	0.8	15
6092	103191	1	88.0981	1	1	1	1	1	1	39	1.625	50	0	96	27	65	0	111	31	105	0	152	38	1	1	0	0	0	0	0	0	0	0	3.42	3.42	2.89	156	156	39	12.8	16.3	8.5	10.9	18.4	10.8	2.1	5.1	2.1	43
6099	161395	1	56.3826	0	0	0	0	0	1	649	27.0417	0	0	162	0	21	0	256	5	0	0	224	0	1	1	0	1	0	0	0	0	0	0	3.31	3.57	2.63	418	745	247	9.5	10.3	9.5	10.9	27.5	7	0.6	0.7	0.3	6
6110	162741	1	66.9169	1	0	0	0	0	0	144	6	57	1	80	0	78	1	109	0	121	1	184	0	1	1	0	0	0	0	0	0	0	0	3.24	3.65	3.13	270	656	211	11	11.1	9.9	16.1	19.1	13.6	0.8	2.7	0.8	16
6112	108620	1	70.0293	1	0	1	1	1	1	178	7.41667	76	1	102	0	84	1	132	11	103	0	148	0	1	1	0	1	0	0	0	0	0	1	4.21	4.21	2.33	238	277	160	16.9	16.9	9.5	19.3	19.3	9.6	1.5	1.9	0.9	68
6158	135469	1	49.0922	0	0	0	0	0	0	122	5.08333	64	1	94	46	81	1	106	55	112	1	138	71	1	1	0	0	0	0	0	0	0	0	4.58	4.6	4.21	341	384	158	13.4	13.4	13.4	15.6	15.7	8.2	2.2	2.2	0.5	36
6202	114654	1	76.0839	1	1	0	0	0	1	49	2.04167	44	0	57	25	59	0	91	34	101	0	127	62	1	0	0	1	0	0	0	0	0	0	4.41	4.41	3.97	193	214	187	12.4	12.4	12.4	10.2	11.3	10.2	1.4	1.9	1.4	37
6203	131241	0	81.7761	1	1	0	0	0	0	74	3.08333	57	1	74	0	77	1	101	30	117	1	161	0	1	0	0	1	1	0	0	0	0	0	3.57	3.57	3.31	104	173	104	8.8	9.9	8.8	14.7	14.7	6.4	0.8	0.8	0.6	16
6212	195604	1	60.0347	0	0	0	0	0	0	139	5.79167	44	0	70	36	61	0	98	49	104	0	169	78	1	0	0	1	1	0	0	0	0	0	3.63	3.63	3.07	156	305	143	8.9	8.9	7.8	26.6	26.6	8.7	1.1	1.2	1.1	31
6219	145520	0	77.8942	1	1	0	0	0	0	26	1.08333	56	1	64	42	79	1	104	58	118	1	155	87	1	0	0	1	1	0	0	0	0	0	2.67	3.52	2.67	134	195	134	7.5	11.6	7.5	11.4	18.3	9.4	0.7	1.4	0.7	19
6237	125240	0	70.4176	1	0	0	0	0	0	48	2	62	1	76	42	81	1	100	58	124	1	160	88	1	0	0	1	0	0	0	0	0	0	2.56	3.04	2.56	89	147	89	8.3	8.8	8.3	8.2	11.8	8.2	0.6	0.8	0.6	8
6239	168808	1	71.7081	1	0	0	0	0	0	146	6.08333	69	1	87	41	92	1	111	48	130	1	150	60	1	0	0	0	0	0	0	0	0	0	3.39	4.03	3.15	128	298	80	9.4	12	9.4	16.6	16.6	6.6	0.8	1.2	0.8	14
6285	189873	0	84.2327	1	1	0	0	0	0	181	7.54167	39	0	80	32	63	0	115	6	100	0	183	71	1	1	1	1	0	0	0	0	0	0	3.54	3.99	3.23	261	261	97	9.5	12.4	5.9	6.8	14.1	6.8	1.7	2	1.3	26
6335	152621	1	81.6476	1	1	0	0	0	0	97	4.04167	56	1	85	50	70	0	108	7	90	0	149	82	1	0	0	0	1	0	0	0	0	0	4.22	4.22	3.11	96	240	83	10.9	10.9	10.9	20.5	22.5	8.7	1.2	2.3	1.2	20
6346	188367	1	66.1967	1	0	0	0	0	0	141	5.875	88	1	125	54	116	1	180	57	163	1	182	97	1	0	0	1	0	0	0	0	0	0	3.37	3.88	3.37	181	342	181	10.5	10.5	10.5	12.8	12.8	6.4	1.2	1.2	0.9	40
6365	143655	1	68.4507	1	0	0	0	0	0	95	3.95833	46	0	70	38	60	0	96	52	104	0	155	87	1	0	0	0	1	0	0	0	0	0	3.72	3.99	3.67	120	136	120	9.8	12.5	9.8	10.3	13.3	10.3	0.7	0.7	0.6	15
6397	139429	0	76.5516	1	1	0	0	0	0	50	2.08333	68	1	85	40	87	1	135	49	128	1	219	81	1	0	0	1	1	0	0	0	0	0	2.47	4.29	2.47	182	182	97	10.6	10.6	6.9	14.1	15.9	13.6	1	1.4	1	22
6398	146132	1	79.2203	1	1	0	0	0	0	128	5.33333	51	0	71	35	72	1	105	54	131	1	204	89	1	1	0	0	0	0	0	0	0	0	3.1	3.13	2.72	101	353	101	9.4	9.4	9.4	10.2	11.9	7.4	0.7	1.5	0.7	11
6414	175270	0	52.5232	0	0	0	0	0	0	67	2.79167	54	0	83	0	59	0	94	59	80	0	124	0	1	1	0	1	1	0	0	0	0	0	2.54	3.67	2.54	219	522	195	9.3	9.3	9.3	10.8	14.6	8.3	1.3	1.4	1.1	20
6418	150203	0	71.0039	1	0	0	0	0	0	27	1.125	71	1	80	46	98	1	113	64	139	1	167	99	1	0	0	0	1	0	0	0	0	0	2.53	4.44	2.53	170	263	170	7.3	8.3	6.4	11	11	6.1	0.6	0.8	0.6	16
6454	139880	1	74.8936	1	1	0	0	0	1	43	1.79167	56	1	72	0	77	1	106	53	116	1	118	0	1	0	0	0	0	0	0	0	0	0	3.25	3.51	3.13	141	153	122	10.1	10.7	9	14.2	14.2	6.6	2	2	1.4	57
6457	111078	0	77.3819	1	1	0	0	0	0	33	1.375	48	0	76	39	62	0	115	46	99	0	185	64	1	0	0	1	0	0	0	0	0	0	3.06	3.86	2.8	115	115	95	7.8	8.3	7.6	8.7	10.1	5.9	0.6	0.7	0.6	14
6469	147691	1	72.9566	1	0	0	0	0	1	1018	42.4167	42	0	115	18	69	0	256	18	108	0	175	45	1	0	0	0	0	0	0	0	0	0	3.69	4.87	2.68	353	420	126	11	13.8	8.2	13.4	21.3	3.6	0.7	1.3	0.4	9
6480	179751	1	84.8161	1	1	0	0	0	0	164	6.83333	46	0	153	43	63	0	156	58	102	0	170	77	1	0	0	1	0	0	0	0	0	0	3.09	3.86	2.93	147	369	101	9.3	10.3	8.3	7.8	16.6	6.4	1.4	2	0.8	44
6520	124437	1	48.3115	0	0	0	0	0	1	75	3.125	50	0	81	35	66	0	106	48	94	0	159	73	1	0	0	0	0	0	0	0	0	0	3.24	4.17	2.09	197	197	55	9.3	9.3	9.3	49.2	52.6	7.1	0.9	1	0.5	31
6524	148282	1	63.7576	0	0	0	0	0	0	291	12.125	79	1	99	20	107	1	156	22	153	1	153	11	1	0	1	1	0	0	0	0	0	0	2.45	3.48	2.45	68	460	66	13.4	13.4	8	5.9	9.5	5	1	1.7	1	19
6527	186016	0	85.5785	1	1	0	0	0	0	61	2.54167	68	1	89	50	95	1	125	74	140	1	174	108	1	0	1	0	0	0	0	0	0	0	2.48	3.69	2.27	155	208	143	8.2	8.2	8.2	5.2	9.2	5.2	1.7	1.7	1.3	32
6535	115632	0	75.3313	1	1	1	1	1	1	141	5.875	72	1	79	0	95	1	97	52	128	1	150	0	1	0	0	0	0	0	0	0	0	0	2.67	3.86	2.67	200	275	151	10	12.6	7.2	9.8	16.3	9.8	0.9	1.6	0.9	13
6543	163221	1	59.543	0	0	0	0	0	0	253	10.5417	57	1	87	0	69	0	135	54	94	0	169	0	1	0	0	0	0	0	0	0	0	0	3.31	3.41	2.86	171	343	145	11.6	11.6	7.3	8.6	20.6	7.9	3.2	3.2	2.6	58
6560	134948	0	76.2951	1	1	1	1	1	1	23	0.958333	0	0	138	0	0	0	162	0	0	0	230	0	1	0	0	1	0	0	0	0	0	0	3.5	3.54	3.25	186	249	177	13	13	11.5	9.3	11.7	8.1	1	1.7	1	14
6561	142014	1	68.0892	1	0	0	0	0	0	214	8.91667	73	1	203	11	90	1	203	18	113	1	209	33	1	1	0	0	0	0	0	0	0	0	4.24	4.35	3.24	227	527	135	12.4	12.4	7.8	11.1	11.9	6.3	0.9	1.2	0.6	13
6578	143869	0	69.0231	1	0	0	0	0	0	126	5.25	45	0	75	35	66	0	105	47	105	0	166	79	1	1	0	0	1	0	0	0	0	0	2.82	3.88	2.82	198	278	198	6.6	10.6	6.6	14	24.6	8	0.5	0.8	0.5	13
6582	159171	0	83.2696	1	1	0	0	0	0	55	2.29167	62	1	87	40	83	1	116	54	118	1	168	80	1	1	0	1	1	0	0	0	0	0	3.47	3.47	3.02	122	197	122	10.6	11.1	10.6	14.3	14.3	11	0.6	1.2	0.6	14
6590	113027	1	81.0532	1	1	0	0	0	0	73	3.04167	68	1	147	41	90	1	179	56	130	1	178	83	1	0	0	0	0	0	0	0	0	0	3.56	3.56	3.36	225	254	122	11	13.1	7.4	14	14	10.1	0.9	1.2	0.8	24
6594	140204	0	48.1065	0	0	1	1	1	1	363	15.125	65	1	190	0	85	1	228	0	122	1	194	0	1	0	0	0	1	0	0	0	0	0	3.95	4.33	2.7	248	597	82	6.5	12.4	6.3	29.6	35.2	10.5	1.5	2.2	0.9	85
6607	100672	1	57.1463	0	0	0	0	0	0	31	1.29167	70	1	84	59	86	1	100	66	118	1	140	83	1	0	0	0	0	0	0	0	0	0	3.66	3.66	3.34	167	187	107	14.8	14.8	11.6	13.2	13.2	9.1	1	1.2	0.9	15
6627	139702	1	66.7879	1	0	0	0	0	0	73	3.04167	60	1	83	46	70	0	110	57	87	0	147	78	1	0	0	1	0	0	0	0	0	0	3.42	3.88	3	146	306	103	10.5	11.6	10	21.9	28.1	12.1	1.1	1.3	1	14
6659	125400	0	75.003	1	1	0	0	0	1	950	39.5833	79	1	161	0	117	1	288	11	180	1	249	0	1	0	0	0	0	0	0	0	1	0	2.98	5.32	2.76	739	739	30	9.1	15.1	7.9	9.4	14.8	5.2	1.3	1.3	0.2	22
6668	107239	0	53.1038	0	0	0	0	0	0	374	15.5833	48	0	108	45	79	1	155	49	106	0	164	79	1	1	0	0	0	0	0	0	0	0	2.5	4.11	2.5	311	989	175	8.7	13	8.7	19	21.6	9.8	0.9	0.9	0.6	13
6673	137646	0	69.6005	1	0	0	0	0	0	199	8.29167	37	0	90	0	50	0	176	46	68	0	145	0	1	0	0	0	0	0	0	0	0	0	2.92	3.72	2.92	212	424	45	9.4	9.7	9.4	19.5	19.5	8.7	1	1	0.6	15
6678	103732	0	71.388	1	0	0	0	0	0	20	0.833333	59	1	66	44	81	1	99	61	119	1	152	95	1	1	0	1	0	0	0	0	0	0	3.19	3.19	2.68	128	201	128	7.8	7.8	7.8	22.3	22.3	11.9	0.7	1.3	0.7	12
6685	110678	1	74.265	1	1	0	0	0	0	89	3.70833	71	1	87	37	106	1	131	50	137	1	173	76	1	0	0	0	0	0	0	0	0	0	3.34	4.1	3.34	205	466	134	10.2	12.4	9.2	8.7	19.1	8.7	0.8	1.1	0.7	14
6696	129488	1	74.1279	1	1	0	0	0	0	211	8.79167	60	1	70	31	91	1	108	46	126	1	162	11	1	1	0	0	1	0	0	0	0	0	3.11	3.91	2.41	149	356	101	10.7	10.9	7.1	10.9	20.1	6.7	6.3	6.5	4.1	101
6726	181829	1	76.5234	1	1	0	0	0	1	590	24.5833	71	1	131	17	99	1	178	41	162	1	194	69	1	1	0	0	0	0	0	0	0	0	5.18	5.18	2.8	138	236	93	11.7	11.7	10.7	16.2	16.2	5.2	0.9	0.9	0.6	15
6750	128931	1	62.596	0	0	0	0	0	0	21	0.875	59	1	76	47	81	1	97	60	116	1	129	91	1	0	1	1	0	0	0	0	0	0	1.8	3.77	1.8	104	548	104	8.5	8.5	8.5	7.5	16.2	7.5	1.4	2.2	1.4	32
6759	121212	0	73.4339	1	1	1	1	1	1	425	17.7083	51	0	68	24	81	1	103	38	137	1	162	68	1	0	0	0	1	0	0	0	0	0	3.42	4.51	2.94	217	295	91	10.3	14.3	10	15.9	26.2	5.1	0.4	1.8	0.3	18
6777	182855	1	58.5654	0	0	0	0	0	0	28	1.16667	68	1	84	56	78	1	94	62	104	0	122	78	1	1	0	1	1	0	0	0	0	0	2.8	3.5	1.86	209	418	89	9.3	9.3	6.7	20.5	25.1	7.7	1	1.4	0.9	13
6779	187005	0	80.0603	1	1	0	0	0	0	445	18.5417	49	0	98	0	67	0	109	56	97	0	165	0	1	0	0	1	0	0	0	0	0	0	3.75	3.89	2.82	194	476	108	11.2	11.2	6.5	5.2	19.9	5.2	0.8	1.1	0.5	14
6794	197462	0	71.3694	1	0	0	0	0	0	234	9.75	56	1	124	49	77	1	132	63	103	0	180	93	1	0	0	0	0	0	0	0	0	0	4.08	4.08	3.21	133	576	90	11.4	12	10.6	25.6	25.6	11.1	2.7	2.7	2.1	36
6802	193599	0	71.3179	1	0	0	0	0	0	141	5.875	74	1	74	38	104	1	104	51	181	1	181	66	1	1	0	1	0	0	1	0	0	0	4.18	4.18	3.26	162	306	158	12.7	12.7	12.7	5.8	11	5.8	2.2	2.2	0.7	52
6867	119780	1	78.8721	1	1	0	0	0	0	52	2.16667	63	1	73	63	80	1	91	80	106	0	117	106	1	1	0	0	1	0	0	0	0	0	4.1	4.23	3.91	196	266	186	14.2	14.2	14.2	11.8	17	11.5	1.7	2.1	1.3	52
6870	167183	1	79.8541	1	1	0	0	0	0	65	2.70833	101	1	101	37	137	1	180	57	195	1	195	66	1	0	0	1	1	0	0	0	0	0	3.91	3.91	2.83	153	171	97	11.3	11.3	8.9	7.1	11.5	7.1	0.9	1.1	0.7	9
6878	121907	1	59.2887	0	0	0	0	0	0	99	4.125	51	0	137	42	66	0	139	54	106	0	167	78	1	1	0	0	1	0	0	0	0	0	3.99	4.46	3.26	84	356	84	7.8	9.3	7.8	13.5	15.9	8.3	1.2	2.7	1.2	16
6889	141731	0	71.9213	1	0	0	0	0	0	898	37.4167	64	1	105	27	82	1	193	42	122	1	148	74	1	0	0	0	1	0	0	0	0	0	3.56	3.86	2.65	163	224	64	12.4	12.4	7.9	14.1	34.2	7.2	0.5	1.7	0.5	16
6892	100031	0	81.4845	1	1	0	0	0	0	164	6.83333	48	0	93	33	70	0	174	50	105	0	177	72	1	0	0	1	1	0	0	0	0	0	3.23	4.09	3.23	167	219	123	6.9	10	6.7	6	15.2	6	0.8	1	0.7	18
6893	145334	1	56.1539	0	0	0	0	0	1	420	17.5	110	1	159	0	145	1	199	33	206	1	235	0	1	0	0	0	0	0	0	0	0	0	2.83	3.86	1.91	84	425	71	6.3	6.3	6.3	13.9	28.8	5.2	12.8	13.9	4.2	127
6916	105213	1	63.829	0	0	0	0	0	0	96	4	79	1	84	46	94	1	106	52	131	1	162	75	1	1	0	1	1	0	0	0	0	0	3.87	3.87	3.04	245	413	184	9	10	8.8	15.2	17.6	9.2	0.8	1.2	0.8	14
6950	131402	1	78.2611	1	1	0	0	0	1	125	5.20833	63	1	105	44	84	1	140	53	126	1	219	74	1	0	0	0	1	0	0	0	0	0	3.42	3.69	3.29	130	154	76	11.8	12.1	8.5	9	9.9	6.9	0.8	0.9	0.7	14
6967	196581	0	78.7467	1	1	0	0	0	1	433	18.0417	62	1	90	32	83	1	131	34	116	1	192	62	1	1	0	0	1	0	0	0	0	0	3.57	3.72	2.89	39	559	39	11.8	12.7	10.4	15	24.1	12.3	0.7	0.9	0.6	10
6986	117170	0	88.0702	1	1	1	1	1	1	50	2.08333	58	1	68	16	70	0	83	17	86	0	121	19	1	0	1	0	1	0	0	0	0	0	3.7	3.7	3.68	395	423	395	13.7	13.7	13.7	18.3	23.7	18.3	1.8	1.8	1.8	26
7016	163629	1	64.9001	0	0	0	0	0	0	47	1.95833	54	0	71	44	68	0	90	54	115	1	142	88	1	0	0	1	1	0	0	0	0	0	3.25	3.65	2.54	92	308	66	8.5	10.5	7.9	12.8	14.4	5.1	0.8	0.8	0.5	17
7022	134285	0	74.4571	1	1	0	0	0	0	92	3.83333	76	1	113	40	107	1	125	52	161	1	161	73	1	0	0	0	0	0	0	0	1	0	3.71	3.88	3.21	404	650	339	10.3	10.3	10	16.3	22.3	9.5	0.6	0.9	0.5	10
7033	173750	1	61.1958	0	0	0	0	0	0	76	3.16667	46	0	87	0	67	0	220	55	111	1	196	0	1	0	0	1	0	0	0	0	0	0	3.48	3.88	2.87	124	156	103	9.4	11.3	9.4	6.7	10.6	6.5	0.6	0.8	0.6	12
7039	178677	1	69.5908	1	0	0	0	0	0	573	23.875	59	1	92	31	88	1	247	41	137	1	206	58	1	1	0	1	1	0	0	0	0	0	3.54	3.74	2.73	214	488	128	11.5	11.5	7.3	10	19.2	8.6	1.5	2.6	1.3	26
7046	149921	0	81.3462	1	1	0	0	0	0	32	1.33333	60	1	70	43	78	1	99	61	109	0	164	95	1	0	0	1	1	0	0	0	0	0	2.47	3.4	2.47	101	198	101	7.9	10.6	7.7	11.4	16.2	5.3	0.5	0.6	0.5	13
7059	171973	0	64.7591	0	0	0	0	0	0	17	0.708333	86	1	132	46	116	1	162	51	183	1	245	92	1	0	0	1	0	0	0	0	0	0	3.42	3.74	2.37	103	202	81	9.7	9.7	9.7	4.9	13	4.9	0.6	0.9	0.5	10
7077	177833	0	74.3523	1	1	0	0	0	0	73	3.04167	47	0	74	42	60	0	95	58	88	0	149	80	1	1	0	1	1	0	0	0	0	0	2.87	3.95	2.87	112	305	103	9.8	11.8	7.1	12.1	15.5	12.1	0.7	0.8	0.5	8
7080	173356	1	49.6732	0	0	0	0	0	0	49	2.04167	68	1	81	30	92	1	102	48	148	1	152	83	1	0	0	1	1	0	0	0	0	0	3.42	3.42	2.98	176	226	128	10.9	10.9	10.9	16.6	16.6	12.3	0.8	1.2	0.7	12
7121	161829	0	39.6339	0	0	0	0	0	0	53	2.20833	73	1	79	40	84	1	92	51	113	1	128	72	1	1	0	0	1	0	0	0	0	0	3.34	3.38	2.61	244	258	115	8.9	11.3	8.9	11.5	20	4.7	1	1	0.8	25
7134	193956	1	72.2013	1	0	0	0	0	0	100	4.16667	70	1	74	45	87	1	90	55	132	1	133	82	1	0	0	0	0	0	0	0	0	0	2.6	3.47	2.37	101	125	79	9.6	10	9.6	6.5	11.4	6.5	0.9	2	0.9	19
7164	195006	0	79.8516	1	1	0	0	0	1	193	8.04167	40	0	99	0	66	0	105	40	123	1	164	0	1	1	0	0	0	0	0	0	0	0	3.81	3.81	3.36	113	181	113	10.4	10.5	10.4	15.9	20.8	11.2	3.1	5	2.2	26
7189	179554	1	81.2868	1	1	0	0	0	0	49	2.04167	75	1	75	0	107	1	107	51	181	1	181	0	1	0	0	0	0	0	0	0	1	0	4.35	4.35	3.11	261	261	228	10.8	10.8	10.2	9.8	14.2	9.8	1	1	0.9	9
7207	194650	1	78.2465	1	1	0	0	0	0	304	12.6667	44	0	83	30	68	0	158	44	122	1	198	81	1	1	0	1	0	0	0	0	0	0	3.47	3.47	2.25	112	377	103	11.3	11.3	9.1	11	23.1	9.5	1.2	1.3	0.7	38
7213	188142	0	64.5735	0	0	0	0	0	0	58	2.41667	57	1	66	40	75	1	229	55	108	0	123	80	1	1	0	1	0	0	0	0	0	0	3.04	3.48	2.57	278	733	278	7.5	7.5	7.5	29	29	17.6	0.9	1.4	0.9	13
7219	126758	1	70.1244	1	0	0	0	0	0	101	4.20833	63	1	195	33	76	1	199	35	100	0	284	42	1	0	0	1	0	0	0	0	0	0	2.85	4.23	2.85	112	594	94	9.2	11.4	9.2	8.2	15.9	8.2	1	1.6	1	15
7225	104973	1	68.7164	1	0	0	0	0	0	317	13.2083	56	1	101	38	75	1	133	57	118	1	150	85	1	0	0	0	0	0	0	0	0	0	3.79	3.79	2.9	225	766	168	12.5	12.5	10.9	18.5	18.5	10.4	0.7	1.2	0.7	18
7226	102927	1	70.6921	1	0	0	0	0	0	26	1.08333	58	1	62	51	79	1	82	63	117	1	123	90	1	0	0	0	0	0	0	0	0	0	4.44	4.44	4.31	103	103	90	11	12.1	11	8.2	9.9	8.2	0.9	1.1	0.9	13
7267	164870	0	80.0809	1	1	0	0	0	0	73	3.04167	50	0	68	32	73	1	160	49	124	1	185	79	1	1	0	1	1	1	0	0	0	0	2.61	3.2	2.47	133	206	94	9	9.6	8.4	13.3	13.3	7.5	1.2	1.3	1.1	30
7294	149551	0	81.2757	1	1	1	1	1	1	185	7.70833	60	1	86	0	93	1	113	7	146	1	167	0	1	1	1	1	0	0	0	0	0	0	3.52	3.63	2.62	103	124	36	11.4	11.4	11.4	19.3	19.3	8.4	1.7	5.8	1.7	37
7303	115721	1	44.9194	0	0	0	0	0	0	96	4	58	1	84	0	70	0	116	43	105	0	189	0	1	0	0	0	1	0	0	0	0	0	3.28	3.61	3.28	159	420	159	8.7	9	6.8	9.3	14.3	9.3	0.8	1.1	0.7	11
7306	194086	0	50.0235	0	0	0	0	0	0	1055	43.9583	56	1	88	35	84	1	180	48	116	1	166	70	1	0	0	0	1	0	0	0	0	0	3.04	4.37	2.93	113	600	113	8	13.3	7.9	10.8	21.4	5.3	0.6	0.9	0.3	8
7333	111188	1	59.5304	0	0	0	0	0	0	45	1.875	78	1	85	37	98	1	113	49	134	1	162	83	1	1	0	0	0	0	0	0	0	0	2.88	3.56	2.88	137	173	134	10.3	10.3	10.3	9.9	12.2	9.4	0.7	1.1	0.7	8
7357	159232	1	57.9029	0	0	0	0	0	0	53	2.20833	50	0	74	45	64	0	96	60	93	0	142	84	1	0	0	0	0	0	0	0	0	0	2.63	3.62	2.63	111	196	90	7.4	9.2	7.4	6.9	13	5.8	0.8	1.4	0.8	20
7358	170121	0	83.4951	1	1	0	0	0	1	334	13.9167	70	1	109	44	90	1	255	22	127	1	219	86	1	1	0	1	1	0	0	0	0	0	2.82	3.54	2.82	120	282	101	8.2	8.7	8.2	5.4	14.9	5.4	1.5	1.5	0.6	43
7381	115088	0	66.3257	1	0	1	1	1	1	353	14.7083	57	1	244	40	79	1	229	27	124	1	252	74	1	1	0	0	0	0	0	0	0	0	3.29	3.34	2.09	283	283	63	8.3	8.3	8.3	18.9	23.6	12.4	1.7	3.1	1.6	39
7388	145292	0	81.7037	1	1	0	0	0	0	69	2.875	80	1	80	28	109	1	110	52	156	1	159	79	1	0	0	0	0	0	0	0	0	0	4.35	4.35	2.96	72	170	66	11.8	14.1	10.5	7.6	16.1	7.2	0.8	0.9	0.7	16
7407	110883	0	86.2872	1	1	1	1	1	1	253	10.5417	62	1	107	41	84	1	154	59	118	1	202	72	1	1	0	0	0	0	0	0	0	0	3.6	4.73	2.86	139	266	131	11.4	11.4	11.4	6.3	18.8	6.3	0.8	1.9	0.5	19
7410	143711	1	79.2914	1	1	0	0	1	1	50	2.08333	63	1	69	41	89	1	100	59	128	1	150	80	1	0	0	1	0	0	0	0	0	0	2.97	3.06	2.68	94	403	94	15.2	15.2	8.6	14.7	14.7	9.4	0.7	0.9	0.6	14
7416	190786	1	55.5352	0	0	0	0	0	0	290	12.0833	85	1	98	45	109	1	132	56	146	1	203	86	1	0	0	0	0	0	0	0	0	0	2.34	4.24	2.34	156	512	119	6.9	12.2	6.9	8.9	12.7	5.3	9.3	12.4	5.4	28
7433	105279	1	86.4486	1	1	0	0	0	0	167	6.95833	53	0	81	32	73	1	137	47	109	0	151	81	1	0	0	0	0	0	0	0	0	0	3.22	3.66	2.97	137	261	102	12.7	12.7	10.9	6.2	8.5	4.8	1	1	0.6	31
7494	152286	0	74.9787	1	1	0	0	0	0	31	1.29167	41	0	54	41	62	0	78	62	100	0	117	100	1	0	0	0	0	0	0	0	0	0	3.57	3.74	3.51	230	240	209	11.9	11.9	11.9	7.4	13.4	7.4	0.5	0.6	0.5	11
7505	107978	0	74.705	1	1	0	0	0	0	56	2.33333	64	1	72	42	91	1	99	56	127	1	141	84	1	1	0	0	1	0	0	0	0	0	2.91	3.5	2.49	115	314	115	11.4	11.4	6.4	10.6	13.3	8.2	0.5	0.6	0.4	10
7539	195055	1	77.8542	1	1	0	0	1	1	93	3.875	45	0	79	44	62	0	120	58	104	0	167	93	1	1	0	1	0	0	0	0	0	0	3.2	3.68	3.06	168	168	90	10.2	10.4	10.2	20.5	24.5	7.8	1.2	1.4	1.1	50
7549	197223	0	66.0559	1	0	0	0	0	0	57	2.375	76	1	81	48	95	1	97	64	126	1	130	92	1	0	0	1	0	0	0	0	0	0	3.35	3.35	3	141	247	141	8.4	9.4	8.4	11.3	11.3	8.4	0.7	0.8	0.6	14
7552	192888	1	68.5518	1	0	0	0	0	0	25	1.04167	62	1	92	47	77	1	114	56	104	0	168	70	1	1	0	1	1	0	0	0	0	0	3.17	3.17	2.81	116	224	116	13.9	13.9	10.9	14.4	17.3	12.7	1.6	1.8	1.6	20
7555	106529	1	81.6809	1	1	0	0	0	0	24	1	45	0	77	36	59	0	103	58	84	0	143	79	1	0	0	1	0	0	0	0	0	0	2.71	3.61	2.71	76	176	76	7.2	9.3	7.2	8.8	8.8	6.8	0.7	1.2	0.7	12
7565	102868	1	87.8944	1	1	0	0	0	0	121	5.04167	42	0	70	34	56	0	90	51	90	0	147	8	1	0	0	1	1	0	0	0	0	0	3.23	3.69	3.19	88	189	88	13	13	7.4	11.6	14.5	8.1	0.9	1.5	0.9	23
7577	120028	1	80.801	1	1	0	0	0	0	52	2.16667	53	0	57	40	72	1	78	56	102	0	120	80	1	0	0	1	0	0	0	0	0	0	3.26	3.42	3.03	112	345	112	9.1	10.7	8.8	9.7	11.6	7.8	0.8	1.2	0.8	13
7580	174558	1	88.8752	1	1	0	0	0	0	53	2.20833	76	1	128	41	96	1	165	55	131	1	229	84	1	1	0	0	0	0	0	0	0	0	2.82	3.34	2.45	64	197	50	10.7	10.7	8.4	13.6	13.6	5.9	1.4	1.9	1.4	29
7613	196983	1	67.8277	1	0	0	0	0	0	895	37.2917	54	0	92	0	72	1	130	39	126	1	171	0	1	1	0	0	0	0	1	0	0	0	3.76	3.93	2.58	203	298	67	9.6	10.2	9.3	11.8	32.1	5	3.4	6.4	1.5	60
7615	101964	1	80.9175	1	1	0	0	0	0	132	5.5	65	1	88	22	94	1	120	21	131	1	173	57	1	0	0	1	0	0	0	0	0	0	4.21	4.53	3.31	187	547	67	13	13	7.1	8	13.4	6.8	1	1.5	0.8	13
7616	158969	0	68.3057	1	0	0	0	0	0	44	1.83333	59	1	67	45	81	1	85	60	117	1	131	80	1	0	0	0	1	0	0	0	0	0	3.03	3.5	3.03	202	250	138	7.8	8.4	7.4	19.6	19.6	8.5	0.8	0.9	0.6	15
7631	137741	0	86.6147	1	1	0	0	0	1	25	1.04167	49	0	57	37	74	1	83	52	120	1	150	81	1	0	0	1	1	0	0	0	0	0	3.49	3.82	3.4	199	293	176	9.6	11.7	9.6	16.4	19.9	8.4	1	1	0.7	19
7636	104843	0	81.5255	1	1	0	0	0	0	160	6.66667	42	0	98	0	61	0	147	48	112	1	190	0	1	1	0	1	0	0	0	1	0	0	3.66	3.9	2.76	270	393	173	9.1	9.5	9.1	22.2	22.2	10.6	1.5	1.5	0.7	38
7654	173031	1	52.0188	0	0	0	0	0	0	65	2.70833	78	1	78	54	93	1	93	62	106	0	106	70	1	1	0	0	0	0	0	0	0	0	4.17	4.34	3.78	300	303	210	14.7	14.7	13.1	17.3	19.7	8.5	0.8	0.9	0.8	12
7664	104418	0	79.0207	1	1	0	0	0	0	70	2.91667	63	1	80	0	83	1	107	48	120	1	158	0	1	0	0	1	1	0	0	0	0	0	2.88	3.16	2.88	102	164	57	10.3	11.8	7.7	15.1	15.1	8.6	0.8	1.2	0.8	12
7669	149142	1	74.3741	1	1	0	0	0	0	75	3.125	55	0	77	42	79	1	101	61	128	1	151	89	1	0	0	0	1	0	0	0	0	0	2.55	3.53	2.4	55	526	55	7.5	10.6	7.1	13	15.2	9.8	0.7	0.9	0.6	19
7696	186225	0	82.9119	1	1	1	1	1	1	410	17.0833	78	1	116	24	104	1	163	40	138	1	233	61	1	0	0	0	0	0	0	0	0	0	3.34	3.67	2.65	208	214	129	9.9	14	7.9	7.5	11.5	4.1	2.4	2.4	0.7	47
7698	176801	0	61.809	0	0	0	0	0	0	77	3.20833	55	0	86	50	66	0	107	63	85	0	154	78	1	0	0	1	0	0	0	0	0	0	3.81	3.81	2.95	147	385	109	10.9	11.5	6.6	17.4	17.4	9.6	0.5	0.7	0.5	10
7741	170723	0	61.355	0	0	0	0	0	0	21	0.875	57	1	62	38	84	1	103	54	142	1	172	85	1	0	0	1	0	0	0	0	0	0	3.29	3.29	2.51	120	226	120	7.2	9	7.2	14	14	10.2	0.5	0.7	0.5	11
7763	101935	1	51.1245	0	0	0	0	0	0	71	2.95833	53	0	70	50	73	1	180	52	109	0	121	72	1	0	0	0	0	0	0	0	0	0	3.69	3.69	3.14	145	244	145	10.4	11.8	10.4	16.9	16.9	9.2	0.7	0.8	0.6	10
7780	191876	1	72.571	1	0	0	0	0	0	28	1.16667	61	1	75	44	75	1	177	62	110	0	148	64	1	0	0	1	0	0	0	0	0	0	2.77	3.64	2.56	90	192	90	7.8	11.4	7.2	6.4	14.8	6.4	1.3	2.1	1.3	21
7786	170770	0	72.6675	1	0	0	0	0	1	94	3.91667	33	0	94	32	48	0	131	46	99	0	189	68	1	1	0	0	0	0	0	0	1	0	3.69	3.69	3.09	106	172	78	11.3	11.3	11.3	10.9	10.9	6.8	1.4	1.5	0.7	23
7795	176333	0	86.3387	1	1	0	0	0	0	122	5.08333	74	1	91	39	90	1	109	55	112	1	147	81	1	0	0	1	0	0	0	1	0	0	3.38	3.38	3.09	95	222	95	11	11.1	6.7	12.1	12.1	7	0.7	1.1	0.7	18
7803	131539	0	72.1337	1	0	0	0	0	0	741	30.875	50	0	136	28	70	0	191	39	100	0	159	60	1	0	0	0	0	0	0	0	0	0	2.38	4.26	2.38	138	198	65	10.6	11.3	10.6	14.7	35.6	4.2	1.5	3.9	1.1	54
7841	101100	0	78.5276	1	1	0	0	0	0	69	2.875	53	0	79	33	74	1	111	47	107	0	177	65	1	0	0	1	0	0	0	0	0	0	3.36	3.36	2.67	129	162	86	9.5	11.7	9.1	23.8	23.8	7.9	0.8	0.9	0.7	14
7848	160379	1	74.2268	1	1	0	0	0	0	46	1.91667	77	1	139	38	114	1	141	56	181	1	181	89	1	0	0	1	0	0	0	0	0	0	4	4	3.02	224	224	121	13.2	13.2	9.2	9.2	17.8	8.1	0.8	0.9	0.7	14
7849	196858	0	72.8235	1	0	0	1	1	1	104	4.33333	116	1	116	36	130	1	141	46	157	1	178	65	1	1	0	0	0	0	0	0	0	0	3.24	3.24	2.29	172	173	92	8.3	8.3	8.3	8.1	9.8	4	0.5	1.7	0.3	27
7860	187205	0	41.4679	0	0	1	1	1	1	132	5.5	67	1	92	0	80	1	143	31	105	0	132	0	1	1	0	0	1	0	0	0	0	0	3.89	3.93	1.93	221	253	124	11.9	12.3	3.7	19.6	29.5	17	0.6	0.7	0.4	36
7883	128464	1	69.8338	1	0	0	0	0	0	79	3.29167	57	1	77	52	79	1	102	73	116	1	153	109	1	0	0	1	1	0	0	0	0	0	2.78	3.67	2.78	123	213	123	7.1	10.8	7	9.4	10.2	8.8	1.3	1.4	1	22
7904	104471	0	28.5682	0	0	0	0	0	0	55	2.29167	60	1	94	47	79	1	96	58	113	1	147	65	1	0	0	0	1	0	0	0	0	0	3.08	3.5	3.08	116	208	116	7.8	9.8	7.8	11.2	17.4	9.3	0.5	0.6	0.5	11
7909	140454	0	81.4862	1	1	0	0	0	0	148	6.16667	58	1	71	30	75	1	117	46	106	0	138	74	1	0	0	1	1	0	0	0	0	0	3.42	3.84	3.24	87	116	55	10	10	6.1	18	18	4.7	0.6	1.6	0.6	17
7973	122735	0	77.7855	1	1	0	0	0	0	70	2.91667	64	1	93	50	82	1	117	65	115	1	160	89	1	1	0	1	0	0	0	0	0	0	3.74	3.98	3.74	117	148	117	12	12	12	10.7	11.2	8.5	1	1.1	0.9	22
7990	121489	1	79.6678	1	1	1	1	1	1	18	0.75	0	0	55	0	42	0	68	32	0	0	108	0	1	0	0	0	0	0	0	0	1	0	3.32	3.32	3.29	150	150	101	11.8	11.8	11.8	4	5.3	4	1.8	1.8	1.7	22
8002	148543	1	84.0372	1	1	0	1	1	1	315	13.125	74	1	90	36	91	1	127	53	119	1	180	77	1	1	0	0	0	0	0	0	0	0	5.91	5.91	3.8	239	596	98	9.2	9.2	8.6	38.2	38.2	8.9	2.9	2.9	1.2	46
8011	167813	0	81.553	1	1	1	1	1	1	807	33.625	56	1	97	0	73	1	121	11	107	0	162	0	1	1	0	1	0	0	0	0	1	0	3.63	3.86	2.57	315	318	63	12.4	12.4	9.5	22.5	28.6	12.7	0.9	1.6	0.5	13
8037	147417	1	66.7773	1	0	0	0	0	0	25	1.04167	84	1	84	81	112	1	112	112	164	1	164	143	1	1	0	0	1	0	0	0	0	0	3.41	3.74	3.41	79	90	79	9.3	9.3	9.3	5.9	6.3	5.9	1.2	1.4	1.2	19
8050	198956	1	81.967	1	1	0	0	0	0	183	7.625	54	0	70	42	70	0	99	55	86	0	128	73	1	1	0	0	0	0	0	0	0	0	3.53	4.03	2.93	350	350	183	11.7	11.7	10.7	15.5	15.5	7.4	0.7	0.8	0.5	16
8095	171205	1	80.5958	1	1	0	0	0	0	48	2	44	0	64	41	59	0	90	54	88	0	139	81	1	0	0	1	1	0	0	0	0	0	3.43	3.57	3.42	97	148	97	7.6	8.2	7.6	10	10	5.9	1.3	1.3	1.1	22
8098	165511	0	74.3487	1	1	0	0	0	1	75	3.125	71	1	73	43	102	1	107	62	145	1	166	87	1	0	0	1	0	0	0	0	0	0	3.59	3.61	2.74	110	244	100	10.4	11.3	8.8	7.6	7.6	6.4	1.3	2.1	1.3	16
8110	179549	1	77.1853	1	1	0	0	0	0	50	2.08333	56	1	74	43	73	1	96	53	110	0	170	70	1	0	0	0	1	0	0	0	0	0	2.31	4.56	2.31	188	254	155	9.5	9.5	9.5	9.1	16.7	9.1	0.7	1.2	0.7	15
8131	118498	0	52.7002	0	0	1	1	1	1	78	3.25	62	1	79	42	87	1	99	57	97	0	131	72	1	0	0	1	0	0	0	0	0	0	2.16	4.91	2.16	100	139	73	6.5	6.5	6.5	6.2	13.7	6.2	0.7	0.8	0.5	13
8135	136653	0	43.2725	0	0	0	0	0	0	23	0.958333	60	1	86	55	72	1	103	71	96	0	133	96	1	0	0	0	0	0	0	0	0	0	3.86	3.86	3.52	173	173	140	11.3	14.6	11.3	10.4	10.4	8.2	0.6	0.6	0.6	5
8155	101697	0	86.4427	1	1	0	0	0	0	20	0.833333	46	0	190	31	64	0	193	42	97	0	201	74	1	1	0	0	1	0	0	0	0	0	3.07	3.7	3.07	189	189	85	7.9	7.9	7.6	16.8	20.1	7.2	0.5	1.9	0.5	13
8159	188063	0	82.3104	1	1	0	0	0	0	29	1.20833	49	0	112	38	69	0	118	43	108	0	142	88	1	0	0	1	0	0	0	0	0	0	3.49	3.49	2.84	193	436	182	11.7	11.7	11.5	7.3	14.5	7.3	0.6	0.8	0.6	11
8163	148170	1	78.5933	1	1	0	0	0	1	124	5.16667	55	0	75	35	78	1	110	56	123	1	176	80	1	0	0	1	0	0	0	0	0	0	2.37	3.44	1.78	107	379	107	10.8	10.8	6	7.2	17.5	4.1	0.8	1.2	0.8	12
8179	118699	1	84.6037	1	1	0	0	0	0	555	23.125	57	1	130	36	66	0	234	45	87	0	204	60	1	0	0	1	1	0	0	0	0	0	2.88	3.86	2.88	92	384	91	11.5	11.5	7.7	6.1	10.2	5.9	0.9	1.8	0.9	17
8186	139035	1	74.0291	1	1	0	0	0	0	95	3.95833	62	1	84	38	81	1	108	50	129	1	155	77	1	1	0	1	0	0	0	0	0	0	4.67	4.67	3.27	209	262	123	14	14.3	13.4	14.9	14.9	6.3	2.4	2.4	1.2	91
8193	116217	0	75.9433	1	1	1	1	1	1	709	29.5417	62	1	129	0	85	1	146	5	114	1	206	0	1	1	0	0	0	0	0	0	0	0	4.33	4.73	3.15	565	565	191	7.9	13.4	7.9	22.7	25.7	8.9	1.3	1.3	0.5	21
8206	191468	1	74.3824	1	1	1	1	1	1	176	7.33333	69	1	115	0	99	1	127	5	146	1	183	0	1	0	0	1	0	0	0	0	0	1	2.86	3.27	2.56	134	194	93	9.7	9.7	9.7	9.8	13.3	8.9	1.1	1.1	0.9	12
8217	122710	1	82.4808	1	1	0	0	0	0	15	0.625	56	1	65	55	74	1	98	72	110	0	152	102	1	0	0	1	0	0	0	0	0	0	3.36	4.17	2.84	352	352	192	12.2	12.2	12.2	9.3	15.2	9.3	1	1	0.6	16
8227	125069	0	74.4502	1	1	0	0	0	0	56	2.33333	50	0	121	36	73	1	155	54	110	0	224	70	1	0	0	1	0	0	0	0	0	0	2.43	3.94	2.43	166	484	166	10.4	12.6	8.5	9	21.4	5.4	0.7	2.4	0.5	11
8231	143815	0	72.3874	1	0	0	0	0	0	294	12.25	55	0	97	32	71	1	120	45	113	1	210	71	1	1	0	1	1	0	0	0	0	0	2.92	3.61	2.41	101	242	94	8.8	12.4	7.7	17.9	23.4	6.8	2.1	3.3	2.1	23
8237	187142	0	77.5692	1	1	0	0	0	0	36	1.5	99	1	106	69	139	1	148	97	203	1	220	142	1	0	0	1	0	0	0	0	0	1	4.26	4.29	4.03	230	230	185	12.4	12.4	12.4	10	10	7.9	0.7	0.7	0.6	10
8260	112588	1	82.1417	1	1	0	1	1	1	623	25.9583	80	1	145	0	117	1	226	18	171	1	214	0	1	0	0	0	0	0	0	0	0	0	5.04	5.51	3.23	152	225	81	13.9	13.9	10.6	2.7	19.5	2.7	1.4	1.4	0.8	21
8281	145836	0	59.4169	0	0	0	0	0	1	154	6.41667	66	1	72	66	82	1	91	82	113	1	129	113	1	1	0	0	0	0	0	0	0	0	3.69	3.69	2.83	352	523	333	8.1	8.1	8.1	11.5	14.6	1.2	0.9	1.2	0.8	21
8321	158991	1	75.0897	1	1	0	0	0	1	360	15	74	1	89	31	135	1	159	40	143	1	159	54	1	0	0	0	0	0	0	0	0	0	4.52	5.06	2.93	202	490	138	14.6	14.6	14.6	16.6	23.2	6.5	0.7	0.9	0.2	14
8323	152145	1	63.7821	0	0	0	0	0	0	23	0.958333	53	0	70	47	70	0	89	61	102	0	139	90	1	0	0	1	0	0	0	0	0	0	3.83	3.93	3.41	82	158	82	10.7	10.7	10.4	17.1	17.1	9.1	1	1.1	0.9	19
8343	192769	0	81.6184	1	1	0	0	0	0	66	2.75	58	1	83	44	69	0	113	61	95	0	164	95	1	0	0	1	0	0	0	0	0	0	3.46	3.56	3.46	138	138	120	12.7	12.8	8.5	11.7	11.7	8.5	1	1.8	1	25
8357	181292	1	60.4644	0	0	0	0	0	0	27	1.125	52	0	57	42	68	0	77	57	100	0	128	90	1	0	0	1	1	0	0	0	0	0	2.6	3.64	2.6	91	238	91	8.3	9	8.3	12.2	18.4	10	0.8	1	0.8	15
8363	101614	1	49.9766	0	0	0	0	0	0	71	2.95833	70	1	80	52	91	1	98	67	127	1	146	98	1	0	0	1	1	0	0	0	0	0	3.63	3.72	3.21	202	424	202	12.2	12.2	9.8	14.1	15.5	8.7	1	1.2	0.9	17
8368	175153	1	85.4339	1	1	0	0	0	0	537	22.375	71	1	87	32	117	1	209	51	183	1	189	95	1	0	0	1	0	0	0	0	0	0	3.45	3.87	2.71	243	475	150	10.7	11	6.1	12	39.3	8.7	0.7	1.5	0.6	12
8370	127673	0	70.671	1	0	0	0	0	0	810	33.75	57	1	97	37	82	1	153	50	119	1	239	65	1	0	0	0	0	0	0	0	0	0	3.26	3.61	2.84	86	554	70	11.5	11.5	8.2	7.8	19.3	5.8	0.9	3	0.5	17
8432	131415	0	68.5739	1	0	0	0	0	0	48	2	46	0	53	23	68	0	107	44	130	1	160	112	1	1	0	0	1	0	0	0	0	0	4.22	4.22	3.83	167	290	167	8.7	8.7	8.7	24.6	24.6	11.4	0.5	0.8	0.5	9
8465	168869	1	78.5739	1	1	0	0	0	0	220	9.16667	60	1	77	44	81	1	183	54	119	1	140	72	1	1	0	0	0	0	0	0	0	0	3.87	3.88	3.13	83	195	70	10.8	11.4	10.8	8.1	15.4	8.1	0.7	0.9	0.6	15
8503	183001	1	81.4046	1	1	0	1	1	1	191	7.95833	46	0	46	46	86	1	86	86	152	1	152	152	1	0	0	0	0	0	0	0	0	0	3.7	4.03	2.9	229	466	215	9.5	11.5	9	12.7	22.2	8.5	4.4	4.4	2.6	104
8508	197454	0	72.9213	1	0	0	0	0	0	123	5.125	60	1	92	49	77	1	123	59	107	0	184	83	1	0	0	0	1	0	0	0	0	0	3.37	3.81	3.3	120	181	74	12.7	12.7	8	11.5	17.2	8.2	0.5	0.7	0.5	7
8535	183861	1	79.6533	1	1	0	0	0	0	48	2	53	0	82	46	71	1	116	61	107	0	177	89	1	0	0	1	0	0	0	0	0	0	4.29	4.29	3.9	145	196	141	13.1	13.2	13.1	12.2	12.2	8.9	0.6	1	0.6	10
8540	177101	0	77.7395	1	1	0	0	0	0	446	18.5833	64	1	198	33	92	1	227	50	122	1	244	76	1	0	0	0	0	0	0	0	0	0	3.17	3.33	2.41	36	212	36	9.9	9.9	8.5	5.1	12.1	4.7	0.7	0.8	0.5	32
8545	142868	1	73.6015	1	1	0	0	0	0	121	5.04167	67	1	89	46	89	1	107	58	126	1	148	77	1	0	0	0	1	0	0	0	0	0	2.8	3.69	2.8	92	127	52	9	10.5	8.9	9	9.2	5.9	1	1.6	0.9	24
8550	124962	0	82.8235	1	1	0	0	0	0	95	3.95833	68	1	96	17	99	1	170	23	143	1	164	36	1	0	0	1	0	0	0	0	0	0	4.21	4.21	2.68	97	395	70	13.2	13.2	7.6	18.8	18.8	11.3	0.8	1.1	0.8	11
8556	184798	1	81.0261	1	1	0	0	0	1	713	29.7083	46	0	96	29	64	0	108	41	118	1	174	73	1	0	0	0	1	0	0	0	0	0	2.72	3.38	2.41	121	355	58	6.1	10.9	6.1	7.8	15.8	5.9	1.4	1.9	0.9	29
8559	141994	1	57.0804	0	0	0	0	0	0	52	2.16667	47	0	77	47	66	0	94	63	110	0	138	93	1	1	0	0	1	0	0	0	0	0	3.3	3.3	2.9	194	284	194	8.4	8.4	8	16.1	16.1	10.2	0.7	0.8	0.7	11
8565	176687	1	81.6823	1	1	1	1	1	1	18	0.75	56	1	71	51	83	1	159	66	140	1	148	103	1	1	0	0	0	0	0	0	0	0	3.4	4.05	2.38	98	219	67	10.8	10.8	10.2	8.3	18	8.3	0.9	2	0.7	25
8570	197417	1	56.7163	0	0	0	0	0	0	96	4	50	0	77	9	66	0	100	22	114	1	150	48	1	1	0	0	0	0	0	0	0	0	4.45	4.51	3.89	257	357	153	15.1	15.1	13.6	18.7	23.5	13.4	0.8	1.4	0.6	18
8606	110187	1	71.9872	1	0	0	0	0	0	249	10.375	50	0	122	46	71	1	151	43	95	0	196	76	1	0	0	1	0	0	0	0	0	0	3.29	4.02	3.06	221	447	135	11	11.2	10	5.3	20	5.3	0.9	1.1	0.7	15
8616	190070	0	81.2035	1	1	0	0	0	1	52	2.16667	53	0	81	0	68	0	111	53	94	0	171	62	1	0	0	1	0	0	0	0	0	0	3.33	4.27	2.59	49	172	47	14.7	14.7	8	4.6	9.8	4.6	0.7	1.4	0.7	12
8620	148993	1	73.7115	1	1	0	0	0	0	23	0.958333	58	1	70	50	72	1	84	48	107	0	120	92	1	1	0	0	1	0	0	0	0	0	3.16	3.46	3.03	177	184	155	8.1	9.2	7.8	4.4	4.5	3.9	3.7	3.7	3.1	82
8623	142641	1	86.5935	1	1	1	1	1	1	685	28.5417	45	0	85	0	59	0	125	17	84	0	169	0	1	1	0	0	0	1	0	0	0	0	3.09	3.31	2.33	280	281	106	10.9	10.9	10.9	18.6	59.5	2.8	1.3	3.8	1.1	39
8652	106890	1	84.2869	1	1	0	0	0	0	139	5.79167	105	1	105	39	142	1	150	50	204	1	204	72	1	1	0	0	0	0	0	0	0	1	4.51	4.51	3.16	528	528	194	12.9	12.9	9.2	12.3	31.1	12.3	1.1	2.3	1	33
8658	112026	1	83.7992	1	1	1	1	1	1	345	14.375	62	1	145	34	87	1	172	20	136	1	170	60	1	1	0	0	0	0	0	0	0	0	3.56	3.82	2.75	301	327	231	10.4	12.1	10.4	9.2	29.4	7.7	0.7	1	0.6	20
8681	155877	1	76.2696	1	1	0	0	0	0	26	1.08333	58	1	64	44	79	1	89	58	120	1	141	84	1	0	0	1	0	0	0	0	0	0	3.94	3.95	3.73	107	208	107	12.3	12.3	12.3	14	14	8	0.9	1.2	0.9	17
8686	179083	1	86.7905	1	1	0	0	0	0	239	9.95833	73	1	113	39	102	1	109	57	121	1	149	63	1	1	0	1	0	0	0	0	0	0	3.31	4.5	2.86	186	376	101	12.6	12.6	7.7	9.1	19	7.4	0.8	1.2	0.8	14
8723	189329	0	44.8863	0	0	0	0	0	0	26	1.08333	71	1	79	50	91	1	110	70	126	1	169	91	1	0	0	1	1	0	0	0	0	0	4.28	4.28	3.22	135	388	114	10.5	10.5	10.5	19	19	9.1	0.4	0.6	0.4	10
8727	127427	1	68.4449	1	0	0	0	0	0	79	3.29167	63	1	116	51	79	1	122	45	107	0	153	82	1	0	0	1	0	0	0	0	0	0	3.95	4.09	3.2	161	619	161	10.9	10.9	10.9	15.4	15.4	8.5	0.9	1.5	0.8	11
8740	122212	1	67.6394	1	0	0	0	0	0	72	3	51	0	76	48	69	0	117	60	108	0	133	89	1	0	0	1	0	0	0	0	0	0	2.71	3.87	2.71	136	161	97	8.9	12.2	8.5	18.5	25.5	10.2	0.8	1.1	0.7	19
8741	102502	0	84.5002	1	1	0	0	0	0	93	3.875	61	1	77	44	81	1	94	52	116	1	134	60	1	0	0	0	1	0	0	0	0	0	2.32	4.05	2.32	80	113	70	7.6	7.6	7.3	12	26.4	10.4	0.5	1.1	0.5	11
8762	118810	0	82.117	1	1	0	0	0	0	165	6.875	55	0	127	26	76	1	141	46	120	1	166	53	1	0	1	0	1	0	0	0	0	0	2.05	4.04	2.05	209	746	87	6.9	11.3	6.5	10.2	23.1	3.4	0.4	1.5	0.4	13
8764	191943	1	77.108	1	1	0	0	0	0	99	4.125	58	1	71	46	79	1	114	59	118	1	138	81	1	0	0	1	0	0	0	0	0	0	2.93	3.13	2.8	131	349	105	8.6	13.2	8.3	18.7	23.9	12.5	0.6	1	0.4	12
8776	111074	0	84.8967	1	1	0	0	0	0	83	3.45833	59	1	79	45	78	1	99	59	122	1	146	94	1	0	0	0	1	0	0	0	0	0	2.32	3.7	2.32	110	119	98	11.7	11.7	7.1	8.3	19.2	8.2	0.6	0.8	0.5	9
8780	148448	1	80.5324	1	1	0	0	0	0	29	1.20833	52	0	69	41	72	1	90	57	111	1	158	86	1	0	0	1	1	0	0	0	0	0	2.9	3.38	2.9	85	264	85	8.3	9.5	8.3	7.7	8.5	6	1.8	2.5	1.8	28
8795	164567	0	47.9244	0	0	0	0	0	0	313	13.0417	71	1	96	44	90	1	179	61	131	1	158	82	1	0	0	0	1	0	0	0	0	0	2.84	3.46	2.22	226	804	127	9.9	9.9	7.5	12.8	31.1	10.2	0.5	0.8	0.5	11
8798	147034	1	76.4288	1	1	0	0	0	0	71	2.95833	59	1	80	38	81	1	199	52	118	1	159	84	1	0	0	0	1	0	0	0	0	0	3.13	3.14	2.51	104	158	76	7.4	8.8	7.4	11.4	13.2	7.2	0.8	1.2	0.8	15
8806	147495	1	81.5368	1	1	0	0	0	0	69	2.875	61	1	100	38	98	1	101	60	162	1	175	109	1	0	0	1	0	0	0	0	0	0	3.88	3.88	3.13	229	229	164	9.6	9.6	9.6	12.1	12.1	7.3	1.5	1.7	1.4	42
8823	143119	0	60.5022	0	0	0	0	0	0	52	2.16667	58	1	72	48	73	1	276	61	98	0	152	92	1	0	0	1	1	0	0	0	0	0	2.62	3.48	2.52	124	297	75	6.2	11.2	6.2	8.3	9.6	6.3	0.7	0.8	0.7	12
8827	193335	0	65.464	1	0	0	0	0	0	318	13.25	44	0	184	36	56	0	194	48	99	0	223	66	1	1	0	1	1	1	0	0	0	0	3	4.21	3	122	232	54	10.2	11.5	8.7	9.2	18.4	8.1	1.5	2	1.3	58
8832	179467	1	65.729	1	0	0	0	0	1	1427	59.4583	65	1	162	37	80	1	134	53	107	0	206	80	1	1	0	0	0	0	0	0	0	0	3.32	3.95	2.58	270	364	77	10.2	10.9	7.8	14.2	26.3	10.3	2.5	3.8	1.9	37
8844	179693	0	79.0242	1	1	0	0	0	0	89	3.70833	78	1	83	26	121	1	121	43	152	1	166	67	1	0	0	1	1	0	0	0	0	0	3.84	3.96	3.14	294	492	150	10.8	10.9	8.2	8.7	13.4	8.7	0.7	1.1	0.6	9
8868	181556	1	70.1385	1	0	0	0	0	1	1654	68.9167	61	1	193	0	82	1	183	41	124	1	202	0	1	1	0	0	1	0	0	0	0	0	3.26	3.68	2.31	172	316	106	7.1	10	7.1	16.9	32.7	7.8	1.1	3.7	1.1	30
8899	115791	0	73.5241	1	1	0	0	0	0	43	1.79167	54	0	58	0	75	1	78	63	105	0	110	0	1	1	0	1	0	0	0	0	0	0	3.69	3.69	3.07	331	331	262	12.1	12.1	12.1	13	13	9.1	0.8	1.1	0.8	14
8905	156906	0	49.993	0	0	0	0	0	0	170	7.08333	49	0	87	0	68	0	151	63	103	0	167	0	1	0	0	1	1	0	0	0	0	0	3.21	3.31	2.61	193	430	148	8.8	8.8	8.8	18.8	22.9	5.8	0.6	0.7	0.6	11
8920	153113	1	87.5135	1	1	0	1	1	1	410	17.0833	61	1	82	33	84	1	110	50	108	0	155	69	1	1	0	0	1	0	0	0	1	0	3.5	3.98	2.7	195	292	131	11.9	11.9	8.1	19.4	22.2	8.7	4.4	5.2	3.8	78
8942	104923	1	54.6788	0	0	0	0	0	0	165	6.875	72	1	102	49	92	1	116	59	121	1	146	73	1	1	0	1	0	0	0	0	0	0	4.71	4.71	3.48	259	295	123	16	16	11.9	14.5	14.5	9.9	1.2	1.2	0.7	18
8956	123900	1	72.2014	1	0	0	0	0	0	52	2.16667	67	1	73	48	82	1	95	44	106	0	131	81	1	0	0	1	1	0	0	0	0	0	3.29	3.29	2.79	88	173	88	8.9	9.8	8.1	15.6	15.6	6.9	0.6	0.8	0.6	9
8957	105006	1	83.8281	1	1	0	0	0	0	14	0.583333	73	1	78	49	102	1	111	65	143	1	157	94	1	0	0	1	0	0	0	0	0	0	3.68	5.75	2.32	233	581	104	10.6	10.6	6.8	9.1	12.2	3.9	1.1	3.5	0.9	27
8966	190511	1	71.6969	1	0	0	0	0	0	101	4.20833	92	1	92	48	119	1	119	60	154	1	154	78	1	0	0	1	1	0	0	0	0	0	3.11	3.75	3.11	91	306	91	11.6	11.6	6.9	10.3	11.6	9.5	0.5	0.7	0.5	11
8978	103447	0	80.8365	1	1	0	0	0	0	30	1.25	52	0	76	28	71	1	107	43	101	0	158	75	1	1	0	1	0	0	0	0	0	0	2.97	3.94	2.73	101	433	97	5.8	13.5	5.8	7.2	13.6	7.2	0.6	1.2	0.6	14
8988	192643	1	89.0563	1	1	0	0	0	0	218	9.08333	68	1	92	37	113	1	149	57	145	1	180	84	1	0	0	1	0	0	0	0	0	0	4.6	4.6	3.3	156	273	53	13.6	13.6	9.4	8.1	12	7.3	1.3	1.8	1.2	21
9013	130194	1	76.6509	1	1	0	0	0	1	173	7.20833	50	0	72	39	62	0	252	55	94	0	162	91	1	1	0	0	0	0	0	0	0	0	2.82	3.79	2.7	203	408	165	8	10.9	8	17.3	22.5	9.1	1	2.4	0.7	31
9021	178275	1	55.337	0	0	0	0	0	0	498	20.75	72	1	114	50	85	1	184	68	112	1	177	99	1	0	0	0	0	0	0	0	0	0	3.18	3.89	2.14	299	387	141	8.9	9.2	8.9	20	23.5	8.3	3.1	3.2	0.4	79
9045	178512	1	65.7162	1	0	0	0	0	0	56	2.33333	67	1	67	42	94	1	135	61	143	1	143	85	1	0	0	1	1	0	0	0	0	0	3.17	3.23	3.07	176	176	127	7.9	9.4	7.8	7.2	8.6	7.2	0.8	0.9	0.8	13
9052	152259	0	57.4313	0	0	0	0	0	0	198	8.25	58	1	75	38	80	1	143	54	123	1	174	81	1	1	0	1	0	0	0	0	0	0	3.09	3.75	2.62	370	499	65	8.7	10.2	8.7	10.8	52.3	0.1	3.8	4.4	0.7	86
9057	199947	1	83.1966	1	1	0	0	0	0	67	2.79167	52	0	88	37	67	0	99	54	89	0	139	80	1	0	0	1	0	0	0	0	0	0	3.86	4.22	2.67	108	377	107	11.5	11.5	7.3	5.1	21	4	1	1.7	0.5	20
9058	115024	0	51.1244	0	0	0	0	0	0	0	0	42	0	76	30	70	0	110	47	151	1	189	85	1	0	0	1	1	0	0	0	0	0	3.57	4.08	2.04	147	262	109	9.8	9.8	5.8	6.6	16.6	3.9	0.6	0.7	0.5	9
9064	165690	1	61.1742	0	0	0	0	0	1	52	2.16667	44	0	77	30	60	0	181	42	92	0	110	62	1	1	0	0	0	0	0	0	0	0	3.32	3.6	2.97	213	224	116	10.1	10.6	8.6	12.5	12.5	5.6	3.2	3.2	2.5	38
9110	169868	1	74.4484	1	1	0	0	0	1	76	3.16667	41	0	94	41	55	0	101	55	88	0	158	88	1	1	0	0	0	0	0	0	0	0	3.7	3.97	2.99	462	671	318	11.3	11.3	11.3	12.8	34.4	6.7	2.8	6.5	2.8	61
9151	197077	0	77.4017	1	1	1	1	1	1	25	1.04167	85	1	88	0	120	1	120	61	175	1	175	0	1	0	1	1	0	0	0	0	0	0	3.59	3.59	2.78	312	312	267	10.8	10.8	10.8	23.5	24.2	21.3	1	1.1	0.9	22
9169	115078	0	70.0454	1	0	1	1	1	1	583	24.2917	70	1	104	0	83	1	121	51	116	1	151	0	1	0	0	0	1	0	0	0	0	0	3.96	3.96	2.72	232	365	78	11.1	11.3	10.4	23.8	38	9.6	0.7	0.7	0.2	32
9172	111583	1	74.4764	1	1	1	1	1	1	65	2.70833	79	1	79	30	94	1	98	33	119	1	125	37	1	0	0	0	0	0	0	0	0	0	4.59	4.59	3.4	62	62	30	12.1	12.1	12.1	1.6	5.6	1.3	1.6	1.6	0.8	51
9178	182972	1	81.3469	1	1	0	0	0	0	162	6.75	71	1	112	30	88	1	136	50	118	1	184	67	1	1	0	0	1	0	0	0	0	0	3.4	3.91	3.29	202	264	112	9.4	11.4	8.7	9.4	21.4	9.2	1.3	1.3	0.7	31
9186	196388	1	85.0239	1	1	0	0	0	0	162	6.75	62	1	82	33	76	1	96	48	102	0	144	67	1	1	0	1	0	0	0	0	0	0	2.79	3.38	2.79	201	204	81	9	12.5	8.9	9.5	13.3	8.4	1	1.3	0.8	22
9200	121698	1	85.0805	1	1	1	1	1	1	176	7.33333	0	0	95	0	47	0	116	47	0	0	170	0	1	1	0	0	0	0	0	0	0	0	3.89	3.89	3.08	299	355	244	5.1	5.1	5.1	11.1	16.5	10.5	1.3	1.5	0.7	31
9247	157962	1	69.1772	1	0	0	0	0	0	68	2.83333	51	0	69	44	67	0	90	57	99	0	138	83	1	1	0	0	0	0	0	0	0	0	4.72	4.72	2.56	263	263	126	13.3	13.3	8.9	11.8	14.9	7.6	1.2	1.3	1	24
9263	173382	1	69.4521	1	0	0	0	0	0	112	4.66667	69	1	90	37	83	1	125	60	118	1	173	89	1	0	0	1	0	0	0	0	0	0	4.78	4.78	2.66	306	306	153	14.1	14.1	9	9.1	17.5	9.1	0.9	1.1	0.7	20
9274	182218	1	55.3409	0	0	0	0	0	0	30	1.25	65	1	65	54	83	1	86	67	117	1	132	99	1	0	0	0	1	0	0	0	0	0	3.3	3.3	2.78	131	306	124	9.1	12.3	9.1	21.7	21.7	15.2	0.7	0.8	0.7	11
9284	101297	0	75.9825	1	1	0	0	0	0	98	4.08333	41	0	58	36	68	0	153	58	144	1	178	125	1	1	0	0	0	0	0	0	0	0	3.45	4.23	3.45	291	291	176	10.9	11.1	10.9	21.6	21.6	7	3.1	3.2	1.4	45
9302	159766	1	78.5187	1	1	0	0	0	0	223	9.29167	57	1	82	0	76	1	240	53	118	1	156	0	1	0	0	0	1	0	0	0	0	0	3.7	3.91	3.26	102	397	69	10.6	11.1	9.3	2.8	10.4	2.8	1.1	1.4	1	20
9311	125591	1	72.8832	1	0	0	0	0	0	99	4.125	54	0	84	37	81	1	95	53	139	1	191	90	1	0	0	1	0	0	0	0	0	0	3.24	4	3.15	172	368	157	9.1	11.3	9.1	18.1	23.4	10.9	1	1.1	1	18
9342	122859	1	77.6942	1	1	0	0	0	0	74	3.08333	69	1	94	36	90	1	117	33	119	1	152	74	1	0	0	0	1	0	0	0	0	0	4.29	4.29	3.79	250	292	182	12.9	13.1	12.9	15.3	15.3	6.9	0.8	0.8	0.6	12
9392	176162	1	34.4949	0	0	0	0	0	0	68	2.83333	65	1	78	41	79	1	166	41	110	0	135	73	1	0	0	0	1	0	0	0	0	0	3.18	3.7	2.57	81	342	81	9.5	9.5	8.4	17.4	25.3	9.7	0.5	0.8	0.5	8
9447	107320	1	62.1218	0	0	0	0	0	0	27	1.125	45	0	71	44	72	1	95	61	112	1	142	101	1	0	0	0	1	0	0	0	0	0	4.16	4.21	3.58	232	287	121	8.4	10.9	8.4	7.4	8.5	5.1	1.3	1.5	1.2	21
9464	183818	1	75.6455	1	1	0	0	0	0	20	0.833333	50	0	58	31	73	1	86	47	129	1	158	89	1	0	0	1	1	0	0	0	0	0	3.54	3.67	3.36	91	211	91	11	11	9.9	14.1	14.5	10.2	1.2	1.4	0.9	28
9486	128770	1	65.2371	1	0	0	0	0	0	97	4.04167	42	0	69	35	58	0	87	47	95	0	134	73	1	0	0	1	0	0	0	0	0	0	2.51	2.92	2.51	155	235	133	10	10.3	8.8	10.9	10.9	8.2	0.8	1.1	0.8	14
9490	139300	1	57.9586	0	0	1	1	1	1	178	7.41667	80	1	83	39	105	1	161	59	179	1	180	97	1	0	0	0	0	0	0	0	0	1	4.19	4.19	2.9	151	251	126	11.5	11.6	11.5	11.3	14	8	0.9	0.9	0.6	17
9494	170109	1	64.957	0	0	0	0	0	0	81	3.375	63	1	81	48	82	1	184	52	118	1	140	84	1	1	0	1	1	0	0	0	0	0	3.11	3.52	3.11	69	148	69	11.1	11.1	11.1	7.4	8	7.1	0.9	1.3	0.9	18
9509	164619	0	74.9772	1	1	1	1	1	1	168	7	35	0	63	27	56	0	103	42	128	1	188	58	1	1	0	1	0	0	0	0	0	0	2.76	3.02	2.76	240	244	92	9.2	9.6	9.2	13.6	20.7	9.1	2	3.1	2	73
9526	125656	0	88.0879	1	1	1	1	1	1	220	9.16667	62	1	90	0	86	1	141	0	124	1	180	0	1	0	0	0	0	0	0	0	0	0	3.09	3.8	2.67	113	113	32	8.1	8.1	8.1	11.9	34.7	11.1	1.3	1.3	0.5	38
9566	100184	0	77.6665	1	1	0	0	0	0	35	1.45833	63	1	88	36	100	1	100	54	170	1	170	90	1	1	0	0	1	0	0	0	0	0	3.46	4.37	2.87	152	301	79	11.3	11.9	6.8	6.7	17.6	4.4	1.1	1.4	0.8	32
9582	191855	1	82.2502	1	1	0	0	0	0	28	1.16667	58	1	63	44	78	1	235	47	117	1	170	65	1	0	0	1	0	0	0	0	0	0	3.26	3.54	3.13	106	348	106	9.2	10.3	9.2	7.1	11.7	7.1	0.9	1.2	0.9	13
9590	132347	0	79.4103	1	1	0	0	0	1	449	18.7083	96	1	186	0	100	1	200	16	125	1	257	0	1	0	0	0	0	0	0	0	0	0	3.16	4.27	3.11	185	432	185	9.9	11.9	9.9	10.4	59.7	8.9	0.7	1.1	0.4	12
9598	139201	0	83.8121	1	1	0	0	0	0	267	11.125	49	0	102	37	72	1	135	49	110	0	196	68	1	1	0	0	0	0	0	0	0	0	3.69	4.6	3.69	143	309	128	9.5	11.5	8	10.8	17.9	10.8	0.5	1.8	0.4	10
9602	101812	1	60.8805	0	0	0	0	0	0	80	3.33333	53	0	65	39	66	0	78	51	98	0	125	75	1	1	0	0	1	0	0	0	0	0	3.49	3.49	2.66	180	381	100	13.4	13.4	8.2	17.6	17.6	8.6	0.8	0.8	0.7	11
9620	143937	0	78.3811	1	1	0	0	0	0	86	3.58333	52	0	73	37	85	1	119	51	125	1	146	74	1	0	0	1	0	0	0	0	1	0	4.2	4.2	2.79	268	343	73	11.2	11.2	6.9	18.6	39.6	10.9	0.8	0.8	0.5	21
9636	116893	1	70.7684	1	0	0	0	0	0	29	1.20833	78	1	96	65	98	1	110	71	129	1	133	77	1	0	0	1	0	0	0	0	0	0	4.78	4.78	4.15	172	172	147	14.3	14.3	14.3	14.3	16.6	6.6	0.9	1.2	0.9	21
9645	105626	0	89.0048	1	1	1	1	1	1	25	1.04167	63	1	99	31	81	1	148	36	110	0	240	48	1	0	0	0	0	0	0	0	0	0	4.21	4.3	4.17	106	106	89	10.3	13.1	10.3	20	20.2	18.4	0.8	1.3	0.8	25
9652	116052	0	75.5546	1	1	0	0	0	0	29	1.20833	60	1	63	38	86	1	121	53	131	1	163	91	1	0	0	1	1	0	0	0	0	0	3.02	3.25	2.53	120	172	87	8.3	9.2	8.3	7.6	9.8	7.6	0.6	1	0.6	13
9664	139571	1	72.2041	1	0	0	1	1	1	336	14	48	0	144	29	61	0	123	39	93	0	148	71	1	1	0	0	0	0	0	0	0	0	3.43	3.91	3.31	129	199	101	10.5	13	8.8	5.6	15.9	5.6	2.1	4.2	2.1	66
9666	167424	0	85.5192	1	1	0	0	0	0	83	3.45833	51	0	73	30	79	1	114	51	127	1	190	82	1	1	0	1	1	0	0	0	0	0	2.69	3.91	2.69	130	197	79	8.1	8.2	8.1	7.7	15.5	7.7	0.5	1.1	0.5	15
9683	192101	1	65.1958	1	0	0	0	0	0	508	21.1667	63	1	75	35	79	1	122	50	124	1	139	76	1	1	0	0	1	0	0	0	0	0	2.95	3.81	2.95	157	486	113	13.1	13.1	7.3	12.2	18.2	7.1	1.5	1.9	0.7	31
9685	118503	1	71.3715	1	0	0	0	0	0	31	1.29167	44	0	68	40	58	0	91	54	90	0	146	78	1	0	0	1	0	0	0	0	0	0	2.96	3.56	2.96	149	149	87	9	9	9	9.2	9.2	6.5	1.1	1.2	0.9	12
9699	146513	0	57.1247	0	0	0	0	0	0	506	21.0833	66	1	89	38	88	1	127	49	137	1	190	59	1	1	0	0	1	0	0	0	0	0	2.85	3.89	2.85	177	693	154	8.3	11	5.4	13.3	25.7	11.2	0.7	1.1	0.6	17
9703	120793	1	75.6389	1	1	0	0	0	0	690	28.75	60	1	115	0	83	1	225	36	170	1	202	0	1	0	0	0	1	0	0	0	0	1	3.45	3.94	2.51	147	568	147	11.8	11.8	10.6	14.8	20.8	9.1	0.6	1.1	0.6	8
9714	113949	1	64.5913	0	0	0	0	0	0	190	7.91667	52	0	72	37	69	0	100	48	90	0	116	54	1	1	0	0	0	0	0	0	0	0	4.59	4.59	2.91	210	266	59	12.6	13.6	9.6	15.7	17.8	6.6	0.9	1.1	0.7	25
9730	147748	1	73.856	1	1	0	0	0	0	50	2.08333	49	0	72	36	69	0	108	25	101	0	161	74	1	0	0	0	0	0	0	0	0	0	3.32	3.32	2.75	97	208	93	7.5	10.8	7.5	11.4	14.6	7.2	1.3	1.3	1	27
9747	180200	1	37.4581	0	0	0	0	0	0	151	6.29167	77	1	77	47	92	1	92	60	127	1	133	94	1	0	0	1	1	0	0	0	0	0	2.48	3.21	2.48	149	602	149	9.6	9.6	6.3	7.2	18.3	6.2	0.7	1.1	0.7	13
9751	147978	0	69.6453	1	0	0	0	0	0	95	3.95833	48	0	76	41	72	1	99	60	108	0	134	76	1	0	0	1	1	0	0	0	0	0	4.15	4.3	3.03	340	436	92	13.3	13.3	6.5	15.3	17.1	7.9	0.8	1	0.6	13
9753	126551	1	65.7582	1	0	0	0	0	0	215	8.95833	78	1	78	68	98	1	98	87	135	1	135	125	1	1	0	0	0	0	1	0	0	0	4.73	4.73	3.08	270	309	113	14	14	13	11.9	14.8	7.4	1.4	1.4	0.8	51
9773	136342	0	80.1172	1	1	1	1	1	1	320	13.3333	39	0	97	34	55	0	159	53	76	0	216	63	1	0	0	1	0	0	0	0	0	0	3.37	4.1	1.91	84	181	43	11.1	12.4	8.5	2.6	27.9	1.3	1	5.7	1	13
9786	160470	1	60.8671	0	0	0	0	0	0	25	1.04167	68	1	75	47	82	1	94	61	115	1	148	93	1	1	0	1	0	0	0	0	0	0	2.81	2.83	2.74	256	359	256	7.8	8.1	7.8	17.3	17.3	11.6	0.8	1	0.8	16
9791	111527	1	88.8751	1	1	0	0	0	0	72	3	56	1	66	33	75	1	85	51	106	0	134	86	1	0	0	1	0	0	0	0	0	0	3.55	3.73	2.98	158	253	158	9.1	9.1	8.6	17.8	17.8	13.1	0.7	1	0.7	15
9799	146020	1	70.4998	1	0	0	0	0	0	77	3.20833	58	1	70	39	76	1	105	53	125	1	184	88	1	0	0	1	0	0	0	0	0	0	2.49	3.57	2.49	174	200	104	7.9	8.6	7.9	7.9	10.1	6.6	0.7	1	0.7	9
9819	131057	1	71.8204	1	0	0	0	0	0	169	7.04167	63	1	88	45	78	1	118	54	110	0	154	85	1	0	0	1	0	0	0	0	0	0	4.2	4.45	3.7	171	480	161	12.8	14.3	10.9	13.4	13.9	10.1	1.7	1.7	1.2	23
9821	151942	1	82.8975	1	1	0	0	0	0	266	11.0833	68	1	94	32	88	1	119	41	97	0	152	61	1	1	0	0	1	0	0	0	0	0	4.82	5.19	3.01	81	145	55	14.3	15.4	9.9	9.4	22.2	8.7	1.1	1.2	0.9	26
9826	104229	0	67.1913	1	0	1	1	1	1	146	6.08333	50	0	77	19	66	0	289	22	93	0	164	28	1	1	0	0	0	0	0	0	0	0	3.64	3.64	2.64	21	51	13	7.8	7.8	7.8	5	26	2	1	1.8	0.7	25
9866	167858	1	66.519	1	0	0	0	0	0	49	2.04167	46	0	66	37	64	0	82	54	114	1	146	102	1	0	0	1	1	0	0	0	0	0	3.11	3.76	2.69	129	303	129	9.4	10.4	9.3	16.6	27.1	5.7	0.6	1	0.6	15
9886	114839	0	73.8893	1	1	0	0	0	0	188	7.83333	56	1	68	37	82	1	94	50	122	1	184	76	1	0	0	1	1	0	0	0	0	0	3.53	4.36	2.94	64	467	59	11	11	10.1	12.6	15.5	10.1	0.7	1.6	0.7	15
9898	149685	0	66.3795	1	0	0	0	0	1	26	1.08333	95	1	104	47	123	1	131	57	174	1	179	90	1	0	0	0	0	0	1	0	0	0	4.94	5.06	3.03	216	393	122	13.8	13.8	11.2	8.8	28.7	7.1	0.9	4	0.7	23
9901	167417	1	75.7822	1	1	0	0	0	0	56	2.33333	42	0	55	33	62	0	100	48	105	0	124	83	1	1	0	0	0	0	0	0	0	0	3.61	3.89	3.16	122	348	122	11.3	14.6	11.1	7.6	13.8	5.2	0.8	1	0.7	28
9903	116769	0	76.3354	1	1	0	0	0	0	27	1.125	57	1	77	46	76	1	103	60	110	0	153	92	1	0	0	1	1	0	0	0	0	0	3.46	3.46	2.73	152	226	108	9.4	9.4	9.4	9.3	9.3	5.3	0.7	0.9	0.7	18
9905	130273	1	65.1783	1	0	1	1	1	1	84	3.5	63	1	122	33	77	1	135	39	93	0	166	48	1	1	0	1	0	0	0	0	0	0	1.7	2.77	1.7	58	76	9	9.2	9.2	9.2	0.1	0.4	0.1	0.9	3.2	0.9	32
9927	106303	1	76.9607	1	1	0	0	0	0	3	0.125	54	0	75	43	76	1	107	61	110	0	159	87	1	0	0	1	0	0	0	0	0	0	4.26	4.26	3.08	375	597	207	12.5	12.5	7.3	15.2	43.1	15.2	0.9	1.5	0.9	19
9945	169507	0	80.5516	1	1	0	0	0	0	30	1.25	54	0	75	45	65	0	97	55	95	0	143	83	1	0	0	1	1	0	0	0	0	0	3.01	3.54	3.01	89	134	89	6.1	9.2	6.1	7.7	11.7	7.7	0.4	0.8	0.4	13
9957	105364	1	78.4547	1	1	0	0	0	1	377	15.7083	62	1	90	31	91	1	173	22	141	1	207	63	1	0	1	1	0	0	0	0	0	1	4.49	4.49	2.97	146	273	74	14.9	14.9	14.9	11.7	16.8	7.8	1.2	1.5	1	26
9980	134216	1	42.9869	0	0	0	0	1	1	179	7.45833	62	1	92	44	20	0	114	20	86	0	156	78	1	1	0	0	0	0	0	0	0	0	4.47	4.47	2.39	228	228	96	15	15	7.4	14.5	28.9	10.7	2.5	6.9	1.6	72
9987	187509	1	51.6995	0	0	0	0	0	0	51	2.125	74	1	81	46	94	1	99	60	133	1	139	79	1	0	0	1	0	0	0	0	0	0	3.33	3.33	2.6	194	248	134	14.8	14.8	7.1	9.4	11.1	8.6	1.1	1.1	0.8	14
9991	102206	0	70.5269	1	0	0	0	0	0	206	8.58333	65	1	91	36	100	1	162	53	152	1	188	93	1	0	0	0	1	0	0	0	0	0	3.43	4.03	3.38	74	309	74	9.1	13.4	8.3	5	13.2	5	0.9	1	0.5	16
9993	150740	1	71.6211	1	0	0	0	0	1	289	12.0417	76	1	145	0	96	1	230	49	129	1	169	0	1	0	0	1	0	0	0	0	0	0	4.43	4.54	2.8	138	348	112	13.9	13.9	9.6	12.8	16.7	5.5	0.6	0.7	0.4	14
10027	199395	0	82.5491	1	1	0	0	0	1	174	7.25	60	1	70	33	93	1	228	50	146	1	168	89	1	1	1	1	1	0	0	0	0	0	2.38	4.06	2.38	138	256	110	9	9	6.8	3.8	15.8	3.8	1.2	3.1	1.2	30
10042	148562	1	70.8014	1	0	0	0	0	0	196	8.16667	70	1	76	37	86	1	99	54	119	1	144	75	1	1	0	0	1	0	0	0	0	0	3.65	3.65	2.27	240	384	102	11.4	11.4	8.9	6.9	11.6	5.2	0.6	0.8	0.5	16
10045	126949	0	68.7148	1	0	1	1	1	1	152	6.33333	39	0	70	30	49	0	118	35	70	0	154	53	1	1	0	1	0	0	0	0	0	0	4.32	4.43	3.13	225	225	16	12.1	13	9.3	43.6	58.6	30	1.8	1.8	1.2	37
10087	189233	1	51.7683	0	0	0	0	0	0	28	1.16667	52	0	77	52	72	1	95	70	102	0	136	94	1	0	0	0	1	0	0	0	0	0	3.03	3.9	3.03	134	313	134	8.8	9.6	8.8	14.6	26.2	9.7	0.6	0.8	0.6	11
10111	174739	0	83.0675	1	1	1	1	1	1	266	11.0833	59	1	78	39	81	1	142	58	126	1	164	89	1	1	0	0	1	0	0	0	0	0	3.69	3.84	3.18	188	206	155	8.1	8.1	8.1	12	18.5	12	2.3	2.9	2.2	59
10119	157466	1	81.4599	1	1	0	0	0	0	189	7.875	50	0	169	36	70	0	186	47	127	1	216	92	1	0	0	1	0	0	0	0	0	0	3.17	4.33	3.17	141	659	119	10	13.5	10	13.1	14.7	10.1	1	1.5	0.9	16
10152	155412	1	73.6716	1	1	0	0	0	1	299	12.4583	66	1	118	48	80	1	132	56	80	0	191	69	1	1	0	0	0	0	0	0	0	0	4.12	4.12	2.39	252	518	211	6.9	9.7	6.9	12.5	16.3	8	1.2	1.5	1.2	28
10168	153885	1	74.7218	1	1	0	0	0	1	243	10.125	71	1	128	0	91	1	156	0	116	1	223	0	1	0	0	0	1	0	0	0	0	0	2.69	4.1	2.69	148	272	71	7.5	12.3	7.3	19	19	5.6	1.4	1.7	0.9	31
10170	177119	1	60.8151	0	0	0	0	0	0	30	1.25	55	0	76	45	83	1	101	60	112	1	139	91	1	0	0	1	0	0	0	0	0	0	2.62	3.37	2.38	142	757	142	10.6	10.6	7	7.1	16.4	7.1	0.9	1.3	0.9	10
10179	198631	1	76.8804	1	1	0	0	0	0	102	4.25	54	0	62	42	67	0	139	54	103	0	147	76	1	1	0	1	1	0	0	0	0	0	4.12	4.12	3.46	113	449	113	10.8	10.8	10.8	17	17	9.1	0.6	0.9	0.6	12
10180	108681	1	72.2201	1	0	0	0	0	0	55	2.29167	60	1	76	44	82	1	105	59	116	1	157	83	1	0	0	1	0	0	0	0	0	0	2.48	2.48	2.48	190	225	179	9.1	10.9	7.9	13.3	13.3	11.7	0.6	0.9	0.6	6
10185	154723	1	80.7555	1	1	1	1	1	1	459	19.125	51	0	93	0	66	0	146	11	105	0	230	0	1	0	0	0	0	0	0	0	0	0	4.08	4.21	2.65	424	478	115	10.2	10.4	6.8	27.3	42	5.1	0.8	3.2	0.8	23
10188	157788	1	62.1742	0	0	0	0	0	1	118	4.91667	57	1	70	39	73	1	85	49	106	0	120	64	1	1	0	0	1	0	0	0	0	0	2.35	3.8	2.35	159	850	84	8.9	11.3	7.8	9	13.1	7.4	0.9	1.5	0.9	16
10206	165403	0	59.234	0	0	0	0	0	0	336	14	0	0	106	0	97	1	110	69	0	0	155	0	1	0	0	1	1	0	0	1	0	0	3.04	4.08	3	300	360	179	9.3	11.2	5.8	16.3	17.6	7.7	1.4	1.4	0.3	53
10222	162510	0	87.5638	1	1	0	0	0	0	54	2.25	57	1	93	35	68	0	116	52	97	0	167	77	1	1	0	0	0	0	0	0	0	0	3.74	3.74	3.05	250	250	169	14.4	14.4	9.6	7.3	15	7.3	0.8	0.8	0.6	11
10241	193822	1	72.0369	1	0	0	0	0	0	121	5.04167	50	0	62	31	74	1	91	52	122	1	160	81	1	0	0	0	0	0	0	0	0	0	3.21	3.21	2.71	198	336	121	11.1	11.1	11.1	15.8	15.8	8.4	1.2	1.4	1.1	16
10283	194624	0	78.7562	1	1	0	0	0	0	256	10.6667	48	0	96	0	62	0	207	45	97	0	196	0	1	0	1	0	0	0	0	0	0	0	3.26	3.38	2.41	148	255	52	9.2	9.2	9.2	24.2	31.9	11.9	1	4	1	13
10286	196133	0	72.804	1	0	0	0	0	0	167	6.95833	56	1	123	0	77	1	128	6	125	1	162	0	1	1	0	1	0	0	0	0	0	0	2.76	3.76	2.76	131	427	131	8.3	11.5	8	8.5	18.3	8.5	0.9	1.4	0.9	24
10292	134441	0	67.5164	1	0	0	0	0	0	52	2.16667	62	1	86	42	97	1	106	55	127	1	155	83	1	0	0	1	0	0	0	0	0	0	3	3	2.7	191	341	191	7.4	11.2	7.4	9.3	13.4	9.3	0.8	0.9	0.8	12
10294	144945	0	73.6429	1	1	0	0	0	0	73	3.04167	70	1	92	43	112	1	114	67	189	1	189	94	1	0	0	1	0	0	0	0	0	1	2.69	3.83	2.69	165	268	120	9.4	9.4	8	10.1	11.8	8.5	0.4	0.7	0.4	7
10299	105814	0	78.1918	1	1	0	0	0	1	16	0.666667	70	1	78	24	105	1	184	37	164	1	190	54	1	1	0	0	0	0	0	0	0	0	3.33	3.71	2.67	168	416	137	10.8	11.2	10.8	7.8	16	6.3	1	1.9	0.6	22
10302	161640	1	81.6074	1	1	0	0	0	0	114	4.75	66	1	69	37	95	1	110	57	124	1	136	71	1	0	0	1	1	0	0	0	0	0	3.01	3.63	3.01	71	160	70	11.2	11.2	6.5	8.8	37.8	8.8	1.1	1.5	1	16
10307	162225	1	61.2422	0	0	0	0	0	0	197	8.20833	42	0	77	37	59	0	106	49	94	0	177	77	1	1	0	0	1	0	0	0	0	0	4.75	4.8	3.02	307	307	80	13.8	14	8.4	5.2	12.4	5	0.8	1	0.5	20
10314	127175	1	78.1091	1	1	1	1	1	1	52	2.16667	74	1	74	47	94	1	96	16	130	1	143	68	1	1	0	0	0	0	0	0	0	0	3.09	3.09	2.63	85	85	78	9.1	13.1	9.1	20.8	23.3	20.6	1.8	1.8	1.8	21
10320	109761	1	53.8314	0	0	0	0	0	0	49	2.04167	52	0	87	45	67	0	106	57	93	0	154	77	1	0	0	0	0	0	0	0	0	0	4.47	4.47	3.22	122	457	104	14.8	14.8	11.4	8.2	17.5	5.2	0.9	1.7	0.9	13
10327	108154	1	80.4809	1	1	1	1	1	1	53	2.20833	71	1	104	0	84	1	129	26	107	0	169	0	1	0	0	1	0	0	0	0	0	0	4.61	4.61	2.39	71	151	65	12.6	12.9	6.7	15	16.5	3.9	1.3	2	1.3	22
10332	186350	0	59.8631	0	0	0	0	0	0	130	5.41667	61	1	69	45	83	1	97	44	105	0	148	66	1	0	0	0	0	0	0	0	0	0	4.31	4.31	1.73	203	267	75	12	12	7.1	13.6	14.5	7.4	0.6	0.7	0.3	19
10342	114700	1	71.5462	1	0	0	0	0	0	362	15.0833	45	0	79	38	61	0	112	50	87	0	175	66	1	0	0	1	0	0	0	0	0	0	2.77	3.46	2.38	112	434	112	10.2	10.2	8.1	11.1	16.5	8.6	0.7	1	0.6	13
10366	171456	1	86.4372	1	1	1	1	1	1	813	33.875	62	1	123	0	80	1	132	27	116	1	189	0	1	1	0	0	0	0	0	0	0	0	2.96	4.4	2.89	108	127	36	11.3	11.3	10.8	3.7	13.9	2.9	3.2	3.9	2.4	64
10375	134572	0	74.83	1	1	0	0	0	0	764	31.8333	39	0	162	0	54	0	221	37	87	0	182	0	1	0	0	1	0	0	0	0	0	0	3.8	4.05	2.63	155	297	94	10.2	10.2	10.2	11.2	19.9	7.5	1.1	1.7	0.5	27
10380	150243	1	88.6563	1	1	0	0	0	1	288	12	45	0	120	17	65	0	149	41	104	0	195	61	1	1	1	0	0	0	0	0	0	0	3.13	4.81	3.13	151	218	45	10.5	12.3	9.3	6.2	16.5	6.1	2.1	2.9	1.8	59
10387	177923	1	72.9162	1	0	0	0	0	0	74	3.08333	61	1	69	42	81	1	91	58	113	1	123	72	1	0	0	1	0	0	0	0	0	0	2.59	3.04	2.59	84	180	84	8.1	9.5	8	7	14.5	7	0.8	1	0.8	15
10417	165133	1	68.1559	1	0	0	0	0	1	998	41.5833	61	1	92	31	69	0	237	35	108	0	174	52	1	1	0	0	1	0	0	0	0	0	3.12	3.63	2.84	169	312	104	10.7	12.1	10.6	17	28.6	6.9	4.1	4.1	0.6	95
10467	163935	1	78.8047	1	1	0	0	0	0	124	5.16667	58	1	80	47	87	1	110	65	140	1	164	98	1	0	0	1	0	0	0	0	0	0	2.37	4.4	2.37	121	121	83	6.5	11.4	6.5	6.8	9.1	5.5	0.6	0.9	0.6	49
10469	157594	0	67.9089	1	0	0	0	0	1	362	15.0833	56	1	116	0	72	1	276	54	104	0	200	0	1	0	0	0	0	0	0	0	1	0	4.97	4.97	3.24	80	323	62	14	14	6.8	10.8	20.3	4.9	0.5	0.6	0.4	23
10471	169797	0	78.8834	1	1	0	0	0	0	96	4	54	0	75	37	70	0	101	47	104	0	167	65	1	0	0	1	1	0	0	0	0	0	2.3	3.68	2.3	73	281	57	8.1	8.3	7.4	5.7	14.9	5.7	0.8	1.5	0.8	15
10485	191428	0	54.7532	0	0	1	1	1	1	336	14	48	0	81	0	68	0	138	23	111	1	154	0	1	1	0	0	0	0	0	0	0	0	3.46	3.92	2.85	297	301	42	10.6	10.6	9.1	13.3	17.1	9.9	2.8	3.2	0.8	25
10487	185515	0	64.8834	0	0	0	0	0	0	24	1	44	0	57	38	61	0	87	51	108	0	161	95	1	1	0	0	0	0	0	0	1	0	2.79	2.85	2.58	260	429	241	9.9	10.3	7.9	14.9	20.9	11	1.1	1.3	0.9	29
10496	183010	0	79.0102	1	1	0	0	0	1	120	5	0	0	138	0	2	0	158	2	0	0	178	0	1	1	0	1	1	0	0	0	0	0	4.29	4.29	3.03	132	346	99	13	13	11.7	36.6	36.6	11.8	1.7	1.8	1	26
10499	149422	1	75.5353	1	1	0	0	0	0	368	15.3333	47	0	83	28	68	0	210	45	112	1	207	77	1	1	0	1	0	0	0	0	1	0	3.03	3.29	2.78	125	621	120	10.6	10.6	8.9	3.7	20.4	3.7	1.9	2.9	1.8	38
10500	149618	1	83.7493	1	1	1	1	1	1	22	0.916667	0	0	0	0	50	0	50	47	0	0	0	0	1	0	0	1	0	0	0	0	0	0	2.82	3.31	2.53	92	118	92	8.9	8.9	8.9	16.9	35.1	16.9	1.4	1.4	1.4	43
10513	142757	0	38.982	0	0	0	0	0	0	99	4.125	70	1	101	48	94	1	148	61	130	1	196	94	1	0	0	1	0	0	0	0	0	0	4.11	4.8	3.52	246	349	226	12.3	12.3	12.3	14.1	20.5	7.3	0.8	1	0.7	10
10534	108083	0	77.5753	1	1	0	0	0	0	470	19.5833	37	0	127	33	52	0	164	51	87	0	220	68	1	1	0	0	0	0	0	0	0	0	2.91	4.48	2.8	349	435	101	7.2	9.8	7.2	18.4	37.4	10.2	1.9	2.2	1.2	33
10541	147288	1	69.311	1	0	0	0	0	0	28	1.16667	54	0	58	36	75	1	91	48	128	1	148	75	1	1	0	1	1	0	0	0	0	0	3	3.4	2.85	248	372	248	8.3	8.5	6.1	12.1	14.7	10	1.2	1.7	1	13
10552	181627	1	75.8452	1	1	1	1	1	1	854	35.5833	65	1	92	33	95	1	213	43	135	1	166	65	1	0	0	0	1	0	0	0	0	0	3.34	4.28	2.95	98	143	29	8.8	13.2	7.9	5.1	30.6	5.1	1.3	4.5	1.3	20
10561	164667	1	68.9624	1	0	0	0	0	0	34	1.41667	51	0	161	0	53	0	171	43	117	1	225	0	1	0	0	1	0	0	0	0	0	0	3.25	6.29	2.85	113	632	113	9.1	13.2	8	12.2	16.7	2.6	1.3	1.3	0.8	20
10593	150361	0	82.7219	1	1	0	0	0	0	316	13.1667	42	0	208	28	60	0	211	37	104	0	213	53	1	0	0	1	0	0	0	0	0	0	3.15	3.54	2.66	189	633	104	8.6	8.6	8.3	9.6	15.8	5.5	3.5	3.5	2.3	93
10615	194989	1	84.2546	1	1	0	0	0	1	162	6.75	56	1	91	51	87	1	137	79	146	1	211	141	1	1	0	0	0	0	0	0	0	0	3.26	3.57	2.67	119	729	119	8.6	8.6	8.6	13	24.4	11.7	0.6	0.8	0.5	24
10616	122738	1	83.328	1	1	1	1	1	1	57	2.375	48	0	62	38	65	0	85	52	100	0	133	80	1	1	0	0	0	0	0	0	0	0	3.92	4.31	3.92	156	186	156	13.4	13.4	13.4	23.4	49.1	23.4	1.7	2.5	1.7	33
10650	192001	1	82.8658	1	1	0	0	0	0	65	2.70833	42	0	88	29	73	1	118	49	141	1	181	81	1	0	0	0	1	0	0	0	0	0	2.93	2.93	2.12	187	218	71	9.2	9.5	8	7.7	8.3	3.3	1.7	2.7	1.2	67
10651	188755	0	82.3676	1	1	1	1	1	1	232	9.66667	78	1	88	31	112	1	130	53	148	1	204	78	1	1	0	0	0	0	0	0	0	0	3.11	4.45	2.7	275	335	115	9.6	10.2	9.6	9	17.8	4.3	0.6	1.2	0.3	25
10653	117279	0	86.7161	1	1	0	0	0	1	76	3.16667	53	0	79	40	85	1	128	59	144	1	204	97	1	1	0	1	1	0	0	0	0	0	3.07	3.74	2.67	222	350	165	10.9	10.9	10.9	14.8	21.5	8.1	0.8	1.6	0.5	19
10665	108108	1	64.3442	0	0	0	0	0	0	67	2.79167	69	1	102	43	91	1	129	56	133	1	182	81	1	0	0	1	0	0	0	0	0	0	3.66	4.02	3.66	205	205	173	11.1	11.1	11.1	15.8	15.8	11.1	0.8	0.8	0.5	14
10681	172606	0	78.4834	1	1	0	0	0	0	123	5.125	34	0	77	33	51	0	97	45	96	0	142	82	1	1	0	1	1	0	0	0	0	0	3.58	3.58	3.26	199	277	119	7.1	12.3	7.1	16.1	16.1	13	1.3	1.5	1.3	30
10687	130363	0	79.9602	1	1	0	0	0	0	23	0.958333	56	1	66	45	80	1	93	58	122	1	141	97	1	0	0	1	0	0	0	0	0	0	3.06	3.06	2.92	91	179	91	11.5	11.6	7.6	12.3	12.3	9.4	1.1	1.7	1.1	18
10701	128106	1	66.8338	1	0	0	0	0	0	98	4.08333	65	1	77	47	81	1	100	59	113	1	148	82	1	0	0	0	0	0	0	0	0	0	3.15	3.15	2.48	205	477	186	10.7	10.7	10.7	22.5	22.5	13.3	0.6	1.2	0.6	10
10705	126507	1	73.0175	1	1	0	0	0	0	50	2.08333	64	1	89	46	77	1	98	49	97	0	123	75	1	0	0	1	1	0	0	0	0	0	3.08	3.47	2.85	153	248	115	9.6	9.6	9.6	14.9	14.9	7.9	0.8	1.1	0.7	15
10729	132679	0	72.9271	1	0	0	0	0	0	78	3.25	47	0	70	38	68	0	98	55	114	1	168	84	1	0	0	1	1	0	0	0	0	0	3.44	4.17	3.05	112	492	95	8	10.3	8	17.8	20.1	10	0.6	0.8	0.6	24
10741	182270	0	84.0674	1	1	0	0	0	0	188	7.83333	61	1	103	43	82	1	110	57	112	1	143	73	1	0	0	0	1	0	0	0	0	1	3.69	4.04	3.22	89	646	89	12.6	13	12.6	8.1	18.7	7.4	0.6	1.2	0.5	10
10763	148461	0	88.359	1	1	0	0	0	0	109	4.54167	49	0	75	36	67	0	103	49	106	0	157	72	1	1	0	0	0	0	0	0	0	0	4.08	4.17	2.73	189	272	138	11.2	11.2	10.6	13.7	15	6.3	2.1	3	2	48
10773	183526	0	84.9413	1	1	0	0	0	0	283	11.7917	58	1	123	36	78	1	137	42	110	0	207	56	1	1	0	1	1	0	0	0	0	0	2.58	3.9	2.58	77	298	77	10	10.4	5.4	7.2	14.7	6.8	0.8	1.2	0.7	15
10807	146457	1	83.9304	1	1	0	0	0	1	47	1.95833	41	0	56	37	60	0	76	53	98	0	120	90	1	1	0	1	1	0	0	0	0	0	2.86	3.62	2.86	86	134	86	8.5	10.2	8.5	12.5	13.7	12.5	1	1.2	0.9	23
10814	147560	1	80.1731	1	1	0	0	0	0	38	1.58333	65	1	85	41	83	1	114	65	128	1	154	100	1	1	1	0	1	0	0	0	0	0	3.92	4.08	2.89	119	276	119	11.7	11.7	10.9	18.9	18.9	2.8	1.4	1.5	0.9	23
10817	120284	0	84.3479	1	1	1	1	1	1	117	4.875	113	1	116	52	142	1	143	68	183	1	191	99	1	1	0	0	0	0	0	0	0	1	3.72	3.72	3.49	211	234	186	12.5	12.5	12.5	10.2	20.9	10.2	2.3	2.8	2.3	44
10874	117219	1	84.9873	1	1	0	0	0	1	107	4.45833	55	0	82	10	80	1	108	23	127	1	175	54	1	0	0	1	1	0	0	0	0	0	2.92	3.85	2.92	183	230	104	8.1	10.5	8.1	15	21.3	11.9	0.9	1.6	0.9	20
10899	132881	1	83.2589	1	1	0	1	1	1	71	2.95833	46	0	99	36	59	0	131	44	94	0	188	78	1	0	1	1	1	0	0	0	0	0	2.47	3.72	2.46	106	564	106	5.7	7.7	5.7	8.3	38.9	8.3	0.9	6.9	0.9	16
10920	166773	0	74.5845	1	1	0	0	0	0	123	5.125	57	1	76	48	72	1	96	62	101	0	149	87	1	0	0	1	1	0	0	0	0	0	3.18	4.37	2.96	103	169	61	7	12	6.2	10.9	15.1	9.8	0.4	0.7	0.4	10
10924	106502	0	40.2806	0	0	0	0	0	0	64	2.66667	59	1	83	45	77	1	101	61	103	0	143	90	1	0	0	0	1	0	0	0	0	0	3.27	3.27	2.39	135	383	135	9.4	11.2	8.7	8.7	8.7	4.6	0.6	0.9	0.5	11
10928	124987	0	70.9245	1	0	0	0	0	0	148	6.16667	63	1	102	41	99	1	229	56	168	1	248	91	1	1	0	1	1	0	0	0	0	0	4.25	4.25	3.52	239	319	201	12	13.2	10.7	11.9	11.9	7.6	0.6	0.8	0.6	4
10933	146551	1	68.1417	1	0	0	0	0	0	90	3.75	73	1	84	27	110	1	110	36	143	1	143	68	1	0	0	1	0	0	0	0	0	0	4.04	4.04	2.59	198	212	81	11.4	11.4	7.6	12.7	12.7	6.4	1	1	0.6	23
10940	100321	0	79.5433	1	1	0	0	0	0	27	1.125	61	1	77	41	83	1	112	59	117	1	163	86	1	0	0	1	0	0	0	0	0	0	2.28	3.24	2.28	87	114	84	9	11.3	9	15.1	16.5	14.2	0.8	0.9	0.8	16
10967	184612	1	79.9938	1	1	1	1	1	1	117	4.875	50	0	73	21	59	0	114	23	75	0	129	26	1	0	1	0	0	0	0	0	0	0	5.83	5.83	4.5	170	256	170	14	14	10.1	21.5	42.3	18	5.2	5.3	2.2	81
10971	190255	1	75.0807	1	1	0	0	0	0	95	3.95833	41	0	284	0	60	0	287	10	103	0	288	0	1	0	0	1	1	0	0	0	0	0	3.63	3.63	3.1	222	571	173	9.4	9.4	9.4	23.3	23.3	12.3	0.9	1.3	0.9	23
10979	146051	0	75.901	1	1	1	1	1	1	127	5.29167	0	0	81	0	92	1	112	57	0	0	162	0	1	1	0	0	1	0	0	0	0	0	5.42	5.42	3.66	142	204	142	12.3	12.3	12.3	5	15.3	5	1.9	2.2	1.6	53
10997	105782	1	68.9985	1	0	0	0	0	0	80	3.33333	62	1	66	33	81	1	85	45	111	1	135	68	1	0	0	1	1	0	0	0	0	0	3.35	3.53	3.04	136	195	136	10.5	10.9	9.7	16.4	17.4	6.8	0.7	1	0.7	16
11013	148766	0	77.0299	1	1	0	0	0	0	182	7.58333	59	1	108	50	77	1	160	68	99	0	209	83	1	1	0	0	1	0	0	0	0	0	2.36	4.4	2.36	270	426	64	12.6	16.3	6.1	12.5	23.9	7.6	0.8	1.1	0.6	10
11015	198667	1	60.667	0	0	0	0	0	0	25	1.04167	55	0	76	47	72	1	95	65	99	0	138	95	1	0	0	0	0	0	0	0	0	0	4.22	4.22	3.86	275	275	222	13.2	13.2	13.2	14.2	14.6	13.3	0.8	1	0.8	22
11023	175634	0	72.5541	1	0	0	0	0	0	35	1.45833	72	1	74	55	90	1	94	69	138	1	144	101	1	1	0	1	0	0	0	0	0	0	2.99	2.99	2.99	204	391	166	11.1	11.1	8.6	12.9	13.8	7.1	0.4	0.7	0.4	8
11033	111376	1	79.2833	1	1	0	0	0	0	26	1.08333	55	0	58	36	71	1	106	55	159	1	185	103	1	0	0	0	0	0	0	0	0	0	3.38	3.38	2.77	132	247	118	8.2	11	8.2	11.3	11.3	5.7	0.8	1	0.8	12
11059	101913	0	84.0639	1	1	0	0	0	0	194	8.08333	61	1	103	26	76	1	132	48	90	0	177	67	1	0	0	0	0	0	0	0	0	0	3.35	3.35	2.75	162	388	154	6.1	11.2	6.1	13.4	13.4	8	0.6	0.8	0.6	19
11074	157900	1	66.6961	1	0	0	0	0	0	188	7.83333	47	0	77	46	61	0	99	58	94	0	148	68	1	0	0	0	0	0	0	0	0	0	3.38	3.56	2.53	174	174	13	9.8	9.8	8.1	31.5	34.3	9.3	1.4	1.4	0.6	39
11080	126755	1	75.0824	1	1	0	0	0	0	160	6.66667	73	1	87	0	112	1	117	81	174	1	177	0	1	0	0	0	0	0	0	0	0	0	3.48	3.72	2.88	163	163	110	11	11	11	10.5	13.2	5.2	3.4	5	3.4	58
11096	160950	1	72.4971	1	0	0	1	1	1	103	4.29167	71	1	105	53	89	1	127	67	133	1	163	88	1	0	0	0	0	0	0	0	0	0	4.36	4.97	4.36	218	231	162	9.1	9.1	9.1	6.2	15.1	6.1	1.3	1.9	1.3	21
11101	190876	1	73.6874	1	1	1	1	1	1	190	7.91667	63	1	77	40	77	1	201	56	107	0	142	74	1	0	0	1	0	0	0	0	1	0	4.39	4.39	3.66	628	628	411	12	12	12	15.9	34.2	11.1	1	1	0.5	26
11141	161651	1	80.3902	1	1	0	0	0	0	27	1.125	55	0	58	30	73	1	76	40	91	0	109	63	1	0	0	1	0	0	0	0	0	0	4.29	4.29	3.87	276	276	226	13.8	13.8	13.8	24.1	25	16.6	0.8	1.1	0.8	19
11147	112523	1	55.3371	0	0	0	0	0	0	253	10.5417	67	1	97	0	75	1	107	52	90	0	150	0	1	1	0	1	0	0	0	0	0	0	4.14	4.14	3.43	154	208	35	12.9	13.3	11.9	17.9	17.9	7.8	2	2.1	0.7	42
11161	121167	1	81.9363	1	1	0	0	0	0	284	11.8333	52	0	96	23	86	1	137	51	145	1	217	90	1	1	0	0	0	0	0	0	0	0	4.44	4.44	3.07	176	495	102	13.3	13.3	7	11.6	12	4.3	1.6	2	1.2	40
11165	187150	0	66.0263	1	0	0	0	0	0	119	4.95833	56	1	73	36	73	1	119	50	120	1	158	89	1	1	0	1	1	0	0	0	0	1	2.66	3.38	2.66	139	337	124	7.7	9.6	7.7	9.4	22.6	9.4	0.6	1.2	0.6	12
11183	107375	1	75.5792	1	1	0	0	0	0	76	3.16667	59	1	77	49	80	1	105	67	113	1	157	95	1	0	0	1	1	0	0	0	0	0	3.36	4.29	2.61	152	371	111	13.6	13.6	8.6	16.2	16.2	9.8	0.6	1.2	0.5	20
11184	132046	0	79.6271	1	1	0	0	0	0	208	8.66667	66	1	100	41	82	1	111	28	106	0	149	73	1	1	0	1	0	0	0	0	0	0	3.72	4.14	3.34	184	319	152	11.5	11.5	11.2	11.6	11.6	3.6	0.9	1	0.6	18
11189	171562	1	70.7354	1	0	0	0	0	0	49	2.04167	59	1	75	49	71	1	102	60	97	0	156	93	1	0	0	1	0	0	0	0	1	0	2.56	3.11	2.56	126	265	126	7.8	8	7.8	9.6	17.1	8.7	0.8	1.6	0.8	15
11191	153871	1	87.5339	1	1	0	0	0	0	69	2.875	93	1	103	59	130	1	130	77	145	1	163	105	1	1	0	0	0	0	0	0	0	1	4.53	4.53	3.86	189	254	160	12.1	12.1	12	11.6	14.3	9.2	1.7	1.8	1.3	46
11195	154834	1	84.1825	1	1	0	0	0	1	719	29.9583	59	1	109	0	87	1	148	39	159	1	225	0	1	0	0	1	0	0	0	0	0	0	4.51	4.51	2.9	158	409	107	12.9	12.9	12.9	7.5	13.6	5.8	1	1.4	0.7	16
11198	149543	1	70.1079	1	0	0	0	1	1	29	1.20833	47	0	72	40	67	0	112	56	108	0	183	91	1	1	0	0	1	0	0	0	0	0	3.9	4.43	3.89	109	163	109	7.8	11	7.8	2.8	10.4	2.8	3	3.5	3	61
11204	183293	1	61.8921	0	0	0	0	0	0	167	6.95833	78	1	98	51	90	1	116	60	113	1	160	76	1	1	0	0	0	0	0	0	0	0	4.54	5.28	3.8	121	171	91	14.6	16.9	14.6	8.7	11.5	5.5	1	2.5	0.9	16
11217	127649	1	53.8231	0	0	0	0	0	0	78	3.25	71	1	98	0	86	1	163	62	116	1	149	0	1	0	0	1	0	0	0	0	0	0	3.38	4.47	3.08	164	424	141	9.5	11	9.5	12.1	20.8	5.9	0.7	1.2	0.7	13
11218	119049	1	61.9793	0	0	0	0	0	0	55	2.29167	80	1	81	38	100	1	106	21	132	1	135	75	1	0	0	0	0	0	0	0	0	0	3.72	3.72	3.44	190	204	173	9.2	9.2	9.2	14.6	14.6	11.5	2.4	4.2	2.4	31
11223	138787	1	75.1227	1	1	0	0	0	0	575	23.9583	64	1	122	0	83	1	147	45	119	1	230	0	1	0	0	0	0	0	0	0	0	0	3.6	3.87	2.47	152	367	85	11.2	11.3	9.8	12.9	17	5.5	0.6	0.8	0.4	18
11262	140863	1	75.8763	1	1	0	0	0	0	97	4.04167	60	1	72	34	68	0	91	48	105	0	129	74	1	0	0	1	0	0	0	0	0	0	3.74	4.26	3.45	177	546	118	10.1	10.1	10.1	12.7	33	7.5	1.4	2.1	0.5	49
11264	130631	1	86.1283	1	1	0	0	0	1	152	6.33333	82	1	146	44	116	1	230	59	192	1	195	89	1	0	0	0	0	0	0	0	0	0	3.92	3.92	2.93	128	380	77	10.3	11.3	9.6	15.9	16.3	7.1	1.4	1.4	0.7	18
11276	108792	1	84.4971	1	1	0	1	1	1	745	31.0417	50	0	131	32	75	1	176	38	122	1	262	63	1	0	0	1	1	0	0	0	0	0	2.77	3.16	2.48	99	420	79	9.3	10.7	7.9	8.8	13.9	6.5	1.1	1.6	0.7	21
11283	191341	1	76.1932	1	1	0	0	0	0	167	6.95833	54	0	88	39	70	0	104	42	99	0	153	77	1	1	0	1	1	0	0	0	0	0	2.77	4.46	2.77	92	183	41	9.4	13.7	9.4	19	19	9.5	1.3	2.8	1.3	18
11311	181688	1	64.3299	0	0	0	0	0	0	31	1.29167	64	1	69	45	80	1	89	60	113	1	135	90	1	1	0	0	0	0	0	0	0	0	3.44	3.75	3.05	101	419	101	9.7	9.9	9.5	19.7	27.4	12.9	1.1	1.9	1.1	20
11315	147407	1	62.4753	0	0	0	0	0	0	56	2.33333	60	1	63	40	81	1	84	49	118	1	125	76	1	0	0	0	0	0	0	0	0	0	3.85	3.91	3.49	118	333	118	10.1	12.9	10.1	21.3	21.3	10	0.9	1.1	0.9	14
11332	182073	1	71.149	1	0	0	0	0	0	394	16.4167	58	1	173	44	79	1	191	57	138	1	259	96	1	1	0	0	0	0	0	0	1	0	3.38	4.22	2.93	68	594	65	9	9.8	9	7.1	23.6	5.6	1.4	1.6	0.7	22
11336	179518	0	82.0451	1	1	0	0	0	0	73	3.04167	51	0	77	42	76	1	112	59	121	1	177	90	1	1	0	0	1	0	0	0	0	0	3.92	3.92	3.34	299	735	248	12.5	12.5	12.5	3.2	14.3	3.2	2.2	2.2	0.7	37
11340	152780	1	67.9736	1	0	0	1	1	1	169	7.04167	49	0	98	42	71	1	108	48	124	1	183	85	1	1	0	1	1	0	0	0	0	0	3.25	3.62	3.12	73	242	69	8.1	10.2	7.9	4.2	9.7	4.2	1.8	2.2	1.8	48
11394	151612	1	61.815	0	0	0	0	0	0	24	1	65	1	79	49	85	1	201	65	114	1	139	91	1	0	0	1	0	0	0	0	0	0	3.15	3.15	2.82	120	392	120	10.3	10.6	8.9	8	12.5	8	0.7	0.9	0.7	11
11408	195652	0	77.9331	1	1	0	0	0	0	50	2.08333	60	1	67	41	85	1	95	60	116	1	136	83	1	0	0	0	1	0	0	0	0	0	2.41	3.74	2.41	80	255	80	7.8	10.3	7.8	7.8	20.5	7.8	0.7	1	0.7	12
11431	133663	0	62.5107	0	0	0	0	0	0	155	6.45833	80	1	92	80	96	1	112	96	124	1	144	124	1	0	0	1	1	0	0	0	0	0	3.6	4.22	3	180	322	95	13	13	13	12.3	13.3	7.5	0.9	0.9	0.5	16
11432	184544	1	56.9555	0	0	0	0	0	0	263	10.9583	69	1	127	46	98	1	187	67	159	1	216	104	1	0	0	1	0	0	0	0	0	0	4.46	4.73	3.23	219	406	198	14	14	14	19.2	23.9	10.3	1.1	1.4	0.9	17
11471	153106	1	57.089	0	0	0	0	0	0	47	1.95833	63	1	76	44	79	1	91	58	121	1	137	84	1	0	0	0	0	0	0	0	0	0	3.85	3.85	3.35	247	247	166	12.7	13	10	15.4	15.4	12.3	0.6	0.7	0.6	16
11514	167937	1	76.7497	1	1	0	0	0	0	21	0.875	49	0	69	39	67	0	92	55	104	0	137	81	1	0	0	0	0	0	0	0	0	0	3.14	3.14	2.95	208	208	130	8.7	10.4	8.1	16.7	16.7	7.1	0.8	0.8	0.7	13
11524	140000	0	81.5874	1	1	0	0	0	0	124	5.16667	72	1	81	41	88	1	111	50	121	1	168	63	1	1	0	1	0	0	0	0	0	0	2.58	4.44	2.58	74	251	63	7.9	9.3	7	4.1	12.2	4.1	0.7	1.1	0.7	15
11549	165549	0	72.2342	1	0	0	0	0	0	71	2.95833	54	0	79	39	78	1	102	53	121	1	150	81	1	0	0	1	1	0	0	0	0	0	3.03	4.82	3.03	140	140	45	7	7.7	7	12	14.2	10	0.8	1.1	0.7	24
11579	139601	0	85.7187	1	1	0	0	0	0	122	5.08333	43	0	70	36	61	0	98	54	96	0	157	82	1	0	0	0	0	0	0	0	0	0	3.58	3.58	2.68	136	397	123	8.7	11.9	8.7	14.9	14.9	7.5	0.6	0.9	0.6	10
11582	138861	1	60.7161	0	0	0	0	0	0	52	2.16667	52	0	68	38	123	1	123	50	101	0	134	80	1	1	0	1	1	0	0	0	0	0	2.63	3.03	2.52	196	334	193	8.5	9.4	8.4	11.8	11.8	7	0.9	1	0.7	21
11591	123780	1	70.0699	1	0	0	0	0	0	25	1.04167	40	0	58	36	56	0	91	52	96	0	143	85	1	0	0	1	0	0	0	0	0	0	3.21	3.21	2.92	183	183	169	8.4	8.4	8.4	16.8	16.8	10.2	0.8	1	0.7	14
11606	146333	0	80.5353	1	1	0	0	0	0	28	1.16667	49	0	72	47	67	0	119	50	102	0	137	85	1	1	0	1	1	0	0	0	0	0	2.96	3.6	2.73	118	243	107	8	10.8	8	11.3	17.9	10.7	0.8	0.9	0.7	20
11617	141217	1	72.1718	1	0	1	1	1	1	67	2.79167	36	0	69	36	42	0	97	42	57	0	146	57	1	0	0	1	0	0	0	0	0	0	2.81	3.66	2.49	120	120	38	10	15.3	10	9.4	9.4	3.6	0.8	0.8	0.6	26
11638	158546	0	64.3636	0	0	0	0	0	0	93	3.875	0	0	76	0	45	0	98	45	0	0	142	0	1	1	0	0	1	0	0	0	0	0	4.23	4.37	3.13	112	132	79	12.2	12.2	12.2	7.1	8.5	3.5	0.8	0.9	0.6	18
11641	193376	0	86.3876	1	1	0	0	0	0	196	8.16667	46	0	116	30	94	1	133	59	135	1	160	68	1	1	0	0	0	0	0	0	0	0	3.86	3.86	2.95	169	432	140	9.6	11.5	8.4	13.3	21.6	10.4	1	2.2	1	17
11644	116578	1	71.0511	1	0	0	0	0	0	46	1.91667	40	0	119	40	59	0	123	52	94	0	150	84	1	0	0	1	1	0	0	0	0	0	2.52	3.53	2.52	130	165	110	8.3	10.5	8.3	13.1	17.8	11.7	0.7	0.9	0.7	14
11652	138130	1	77.1357	1	1	0	0	0	0	24	1	48	0	71	44	64	0	95	58	106	0	149	98	1	0	0	1	0	0	0	0	0	0	3.92	3.92	3.64	104	156	104	9.4	9.4	9.4	12.2	14.2	12.1	0.9	1	0.9	14
11666	126835	1	58.7876	0	0	0	0	0	0	53	2.20833	53	0	132	0	67	0	272	52	105	0	193	0	1	1	0	1	1	0	0	0	0	0	3.99	3.99	2.95	166	187	98	12	12	10	21	21	7.5	0.9	1.1	0.9	17
11675	122676	0	67.1065	1	0	0	0	0	0	112	4.66667	56	1	96	40	63	0	118	54	105	0	167	78	1	1	0	0	1	0	0	0	0	0	4.46	4.46	3.52	208	301	153	12	12	11.8	12.4	12.4	4.6	0.6	0.8	0.6	12
11687	163956	1	62.2192	0	0	1	1	1	1	161	6.70833	60	1	106	45	70	0	204	17	87	0	140	53	1	1	1	0	0	0	0	0	0	0	3.19	3.58	3.19	305	406	222	10	10.3	10	9.7	17	9.7	2.6	3.5	2	106
11695	174432	1	67.4092	1	0	0	0	0	0	26	1.08333	62	1	74	43	77	1	95	53	113	1	140	79	1	0	0	1	0	0	0	0	0	0	3.42	3.85	2.59	134	314	134	10.1	11.3	10.1	18.3	20.1	12.7	0.7	0.9	0.7	17
11698	110860	1	69.7247	1	0	0	0	0	0	26	1.08333	66	1	75	54	82	1	92	69	129	1	135	97	1	1	0	0	1	0	0	0	0	0	4.18	4.19	3.6	127	196	109	12	14	12	23	23	8.3	1	1.4	0.9	20
11701	132469	0	72.2121	1	0	0	0	0	0	49	2.04167	63	1	75	43	85	1	137	59	129	1	154	80	1	0	0	1	1	0	0	0	0	0	3.31	4.04	3.18	232	266	111	8.6	9.5	8.4	18.5	20.9	7.9	0.6	0.8	0.6	16
11703	156541	0	76.5139	1	1	0	0	0	0	28	1.16667	63	1	81	39	86	1	225	62	125	1	154	110	1	0	0	1	1	0	0	0	0	0	3.17	3.33	2.89	123	216	101	9.2	9.2	8.6	16.4	16.4	6.1	0.7	1	0.7	13
11710	168855	0	78.2053	1	1	0	0	0	1	89	3.70833	57	1	124	35	93	1	131	54	171	1	202	92	1	0	0	1	0	0	0	0	0	0	3.25	4	2.64	161	290	86	9.2	12.7	7.8	6.7	25.8	6.7	0.4	0.6	0.4	17
11745	110070	1	63.6455	0	0	0	0	0	0	69	2.875	61	1	92	41	80	1	138	52	102	0	255	70	1	0	0	1	0	0	0	0	0	0	4.18	4.18	2.63	144	321	111	9.5	12.2	7.3	18.6	18.6	5.1	1.2	1.5	1.2	21
11764	137822	1	79.1166	1	1	0	0	0	1	315	13.125	55	0	124	38	71	1	172	49	102	0	202	67	1	0	0	1	0	0	1	0	0	0	3.07	3.62	2.55	292	297	249	9.6	13.5	9.6	9.6	9.6	5	1	1.2	0.7	29
11767	149211	1	67.626	1	0	0	0	0	0	55	2.29167	55	0	92	48	67	0	112	59	91	0	161	76	1	0	1	1	0	0	0	0	1	0	3.5	3.8	3.17	191	236	166	11.4	11.4	8.6	17.2	18.2	15.3	1.5	1.8	1.3	27
11786	192947	1	56.8809	0	0	0	0	0	0	25	1.04167	80	1	92	51	92	1	116	57	120	1	170	73	1	0	0	1	0	0	0	0	0	0	2.97	3.27	2.78	167	347	161	9.6	9.6	7.4	11	11	7.6	0.6	0.7	0.6	12
11807	125879	0	76.5524	1	1	0	0	0	0	46	1.91667	88	1	90	47	123	1	123	64	172	1	184	101	1	0	0	1	0	0	0	0	0	0	4.09	4.72	4.09	125	290	109	12.3	12.3	11.8	6.4	11.3	6.4	0.5	0.6	0.5	18
11832	129836	1	88.2104	1	1	0	0	0	1	558	23.25	67	1	130	34	95	1	173	42	152	1	183	55	1	1	0	0	0	0	0	0	0	0	3.69	3.82	2.41	44	476	44	11.2	12.2	9.2	5.5	20.9	5.5	1.1	3.1	1.1	17
11846	129669	0	78.294	1	1	0	0	0	0	100	4.16667	75	1	93	52	97	1	136	60	132	1	180	78	1	0	0	1	0	0	0	0	0	0	3.95	3.95	3.31	168	334	168	12.1	16.2	7.6	22.9	22.9	11.7	1	1.4	1	19
11849	177381	1	72.7599	1	0	0	0	0	0	51	2.125	52	0	52	34	71	1	71	48	114	1	141	83	1	0	0	1	1	0	0	0	0	0	3.01	3.19	2.79	141	145	89	7.9	9.6	7.4	21.2	21.2	10.8	0.9	1.2	0.9	23
11855	197956	0	74.4614	1	1	0	0	0	0	97	4.04167	60	1	71	44	78	1	127	46	110	0	132	80	1	0	0	0	1	0	0	0	0	0	3.02	3.25	2.56	77	186	45	9.8	9.8	9.8	17.4	24.1	8.4	0.5	0.6	0.4	13
11869	190446	1	57.2918	0	0	0	0	0	0	48	2	47	0	82	37	64	0	93	50	102	0	128	82	1	0	0	0	1	0	0	0	0	0	2.52	3.48	2.52	93	353	93	8.3	11	8.3	6.2	11.2	6.2	0.7	1.1	0.7	16
11871	118167	1	77.0668	1	1	0	0	0	1	80	3.33333	78	1	78	45	92	1	92	56	118	1	136	80	1	0	1	0	1	0	0	0	0	0	2.17	3.02	2.17	102	168	61	11.9	11.9	7.6	11	12.3	7.3	1.3	1.7	1.1	21
11879	166554	1	61.7001	0	0	1	1	1	1	632	26.3333	43	0	113	0	58	0	151	2	92	0	183	0	1	1	0	0	0	0	0	0	0	0	3.41	3.8	2.59	182	235	101	10.2	10.5	7.9	6	33.3	6	4.4	5.2	1.1	36
11920	109117	0	80.2209	1	1	0	0	0	0	74	3.08333	62	1	82	35	89	1	113	54	111	1	135	63	1	1	0	0	0	0	0	0	0	0	3.38	3.52	2.91	289	307	184	11.4	11.9	10.2	12.3	12.3	6.1	1.9	1.9	0.9	45
11926	176400	1	67.7873	1	0	0	0	0	0	79	3.29167	62	1	93	49	79	1	187	60	119	1	145	83	1	0	0	0	1	0	0	0	0	0	3.67	3.67	2.97	104	193	63	8.3	8.3	7.6	14.9	14.9	8.3	1.1	1.2	1.1	20
11945	144261	0	58.368	0	0	0	0	0	0	79	3.29167	59	1	73	0	73	1	97	38	95	0	139	0	1	0	0	1	0	0	0	1	0	0	4.15	4.15	3.28	186	380	130	12.8	12.8	8.9	23.9	23.9	10.9	0.5	0.7	0.5	10
11949	141839	1	84.2765	1	1	1	1	1	1	271	11.2917	45	0	105	0	67	0	193	37	119	1	228	0	1	0	0	1	0	0	0	0	1	0	4.08	4.74	3.29	193	435	186	15.4	15.4	7.6	14.2	23.2	7	2	2.2	1.7	40
11966	118444	0	78.6721	1	1	0	0	0	0	25	1.04167	44	0	67	41	62	0	96	59	96	0	154	95	1	0	0	0	1	0	0	0	0	0	3.15	3.74	3.15	96	131	84	12.5	12.5	8.3	8.6	8.6	7.9	0.6	0.9	0.6	12
12049	100364	1	85.8834	1	1	0	0	1	1	819	34.125	60	1	140	0	77	1	264	49	113	1	154	0	1	1	0	0	1	0	0	0	0	0	2.94	3.74	2.68	59	327	59	7.5	9.9	7.5	11.9	15.6	7.7	1.5	5.7	1.2	51
12050	133652	1	63.6833	0	0	1	1	1	1	36	1.5	66	1	138	57	83	1	165	71	120	1	145	100	1	0	0	1	0	0	0	0	1	0	3.31	4.23	3.2	77	116	69	12.4	12.4	12.4	6.8	9.5	4.8	0.8	0.8	0.7	28
12061	167785	1	71.6478	1	0	0	0	0	0	50	2.08333	60	1	80	42	80	1	105	53	114	1	153	73	1	0	0	0	0	0	0	0	0	0	3.5	3.64	2.38	97	339	97	10.7	11.4	10.7	11	11.3	7.1	0.7	1.2	0.7	15
12088	117337	1	82.7547	1	1	0	0	0	0	49	2.04167	55	0	63	40	75	1	114	51	116	1	153	79	1	0	0	0	0	0	0	0	0	0	3.34	3.93	3.03	178	264	133	11	11	8.6	15.5	17	11.5	1.1	1.9	1.1	24
12089	185999	1	69.7428	1	0	1	1	1	1	237	9.875	0	0	85	0	297	1	297	28	0	0	161	0	1	0	0	0	0	0	0	0	0	0	4.14	4.84	3.13	45	97	26	13.3	15.7	12.4	3.2	25.4	1.5	1.3	4.3	1.1	29
12091	139211	1	74.3131	1	1	0	0	1	1	3	0.125	59	1	115	0	71	1	293	43	91	0	171	0	1	1	0	0	1	0	0	0	0	0	2.4	3.85	2.4	147	257	64	9.1	11.6	6.5	4.9	11.2	4.9	0.6	1.4	0.6	22
12110	116215	1	66.963	1	0	0	0	0	0	51	2.125	44	0	110	26	62	0	87	38	106	0	150	61	1	0	0	0	0	0	0	0	0	0	3.26	3.46	2.85	197	404	110	6.6	7.9	6.6	14.4	16.9	8.9	1.2	1.6	1.1	13
12117	168757	1	47.467	0	0	0	0	0	0	50	2.08333	86	1	124	0	107	1	161	39	146	1	157	0	1	0	0	1	1	0	0	0	0	0	3.49	4.56	3.49	124	629	124	10.2	10.5	10.2	18.4	23.7	10.1	0.7	0.9	0.6	6
12131	179998	1	88.6857	1	1	0	0	0	0	58	2.41667	70	1	96	43	91	1	122	58	141	1	181	82	1	1	0	1	1	0	0	0	0	0	2.48	4.41	2.48	130	345	130	12.7	13.1	7	6.1	14.6	6.1	0.7	1.4	0.7	12
12145	173661	0	79.7146	1	1	0	0	0	0	159	6.625	58	1	84	0	87	1	118	43	134	1	155	0	1	0	0	1	0	1	0	0	0	0	3.4	3.43	2.79	397	472	139	9.7	10.3	6.4	9.4	15.1	8.7	1.4	1.5	0.4	16
12152	165049	0	75.8204	1	1	1	1	1	1	196	8.16667	63	1	113	55	79	1	137	70	116	1	180	0	1	1	0	1	0	1	0	0	0	0	3.71	3.86	3.41	322	486	240	9.7	9.7	9.7	18.4	18.4	8.8	0.7	1	0.4	21
12161	161358	1	73.0441	1	1	1	1	1	1	187	7.79167	49	0	97	0	61	0	116	6	101	0	165	0	1	0	0	0	0	0	0	1	0	0	3.54	3.77	3.15	168	170	121	7.1	10.3	7.1	25.7	30.8	13.7	0.9	0.9	0.7	20
12179	193131	1	65.7082	1	0	0	0	0	0	32	1.33333	53	0	69	42	70	0	85	41	115	1	141	79	1	0	0	0	0	0	0	0	0	0	3.41	3.41	3.05	176	176	115	10.6	11.5	9.3	14.5	14.5	10.4	0.8	0.9	0.8	13
12217	167148	0	75.7582	1	1	0	0	0	0	26	1.08333	74	1	83	60	100	1	107	81	146	1	152	123	1	0	0	0	1	0	0	0	0	0	3.42	3.58	3.2	259	259	202	11.8	11.8	7.6	7.7	7.7	6	1.4	1.5	1.3	19
12245	116238	0	86.2961	1	1	1	1	1	1	499	20.7917	67	1	135	0	106	1	243	19	162	1	219	0	1	0	0	0	0	0	0	0	0	0	3.68	5.07	3.24	66	215	64	9.5	15.2	9.5	19.8	29.2	9	0.7	2.6	0.7	9
12323	111362	0	59.6422	0	0	0	0	0	0	219	9.125	57	1	74	37	70	0	253	42	94	0	153	62	1	1	0	1	1	0	0	0	0	0	2.4	3.61	2.4	142	358	84	8.2	10.5	8.2	15.5	15.5	7.3	0.7	1.2	0.7	12
12337	149181	1	85.0126	1	1	0	0	0	0	100	4.16667	65	1	151	31	99	1	193	37	165	1	266	42	1	0	0	1	1	0	0	0	1	0	4.01	4.15	2.56	163	522	154	7.2	11.8	7.2	10.4	21.9	8.3	1	2.1	0.8	17
12345	199172	0	65.0809	1	0	0	0	0	0	145	6.04167	50	0	88	23	69	0	129	44	110	0	190	65	1	1	0	1	0	0	0	0	0	0	3.86	3.86	2.72	63	140	57	10.3	12.9	10.3	10.3	18.6	4.3	1	2	1	27
12346	183300	1	74.4758	1	1	0	0	0	0	22	0.916667	49	0	67	40	70	0	156	57	130	1	164	100	1	0	0	1	1	0	0	0	0	0	3.43	3.62	3.22	152	326	128	10.2	11	10.2	12.3	14.2	7.7	1.3	2.3	1.2	17
12351	105584	1	71.7352	1	0	0	0	0	0	80	3.33333	71	1	141	12	89	1	206	34	130	1	171	78	1	1	0	0	1	0	0	0	0	0	2.93	3	2.61	101	181	77	8.7	10.5	8.7	17.7	17.7	8.5	0.9	1.4	0.9	22
12362	136142	0	78.0176	1	1	0	0	0	1	172	7.16667	61	1	98	35	72	1	100	47	94	0	142	58	1	1	0	1	1	0	0	0	0	0	2.6	4	2.6	150	281	95	8	8.6	8	13.4	26	9	0.8	1	0.7	34
12376	172781	1	77.1433	1	1	0	0	0	0	129	5.375	52	0	72	37	70	0	144	45	105	0	152	55	1	0	0	1	0	0	0	0	0	0	3.67	4.19	3.06	140	580	121	12.8	12.8	9.4	14.4	18.8	7.5	0.5	1.1	0.5	7
12400	131482	1	82.8727	1	1	0	0	0	0	48	2	60	1	84	40	76	1	109	36	107	0	146	64	1	0	0	0	1	0	0	0	0	0	2.56	3.55	2.56	96	275	59	9.5	9.5	9.5	10.8	12.3	10.5	0.8	1.6	0.8	15
12442	134940	0	75.1251	1	1	0	0	0	0	44	1.83333	72	1	207	41	120	1	214	53	170	1	219	70	1	1	1	0	0	0	0	0	0	0	3.5	3.5	2.59	112	397	100	11.1	11.1	8.4	7.6	32.7	6	2.7	3.5	1.3	60
12461	119085	1	82.8872	1	1	0	0	0	0	117	4.875	52	0	75	36	81	1	98	53	140	1	167	88	1	1	0	1	0	0	0	0	0	0	3.42	3.88	3.05	142	142	101	10	11.5	8.6	6.9	12.3	6.1	1.2	2.3	1.2	23
12480	165898	1	60.6419	0	0	0	0	0	0	81	3.375	54	0	174	40	69	0	179	48	100	0	194	11	1	1	0	1	1	0	0	0	0	0	3.15	3.79	2.74	113	479	113	11.9	11.9	8.5	10.6	17.4	9.9	1.1	2.1	1.1	27
12511	122130	1	59.0724	0	0	0	0	0	0	76	3.16667	47	0	79	44	62	0	95	57	99	0	126	85	1	1	0	1	1	0	0	0	0	0	3.59	3.59	2.46	132	424	132	11	11	11	11.5	18.3	11.5	0.8	1.2	0.7	21
12522	157497	0	77.9368	1	1	0	0	0	1	67	2.79167	57	1	77	37	83	1	186	62	128	1	175	98	1	0	0	1	0	0	0	0	0	0	3.82	3.82	3.07	296	362	282	12	12	12	13.4	14.7	8.9	2.9	4.5	2.6	48
12538	157096	0	68.5929	1	0	0	0	0	0	25	1.04167	55	0	79	40	69	0	106	49	94	0	176	71	1	1	0	0	0	0	0	0	0	0	3.29	4.01	3.2	107	193	107	8.8	9.7	8.8	12.4	12.4	7.2	0.8	1.2	0.8	30
12560	113861	1	81.7175	1	1	1	1	1	1	43	1.79167	61	1	80	45	78	1	95	51	105	0	125	56	1	0	0	0	0	0	0	0	0	0	5.76	5.76	4.01	407	407	246	14.2	14.2	11.4	6.8	7.8	1.8	2.6	3.1	2.1	40
12565	122752	0	75.2973	1	1	0	0	0	0	56	2.33333	58	1	58	32	82	1	82	56	129	1	133	91	1	0	0	1	0	0	0	0	0	0	3.5	3.5	2.75	160	347	134	9.9	9.9	9.9	12.5	12.5	6.8	0.7	0.8	0.7	16
12571	123046	1	58.6013	0	0	0	0	0	0	50	2.08333	53	0	66	40	75	1	90	61	121	1	153	100	1	1	0	1	1	0	0	0	0	0	3.06	3.15	2.92	176	294	136	8.2	8.2	8.2	10.9	14.1	10.9	0.7	1.1	0.7	11
12581	129004	1	81.9608	1	1	0	0	0	1	25	1.04167	51	0	61	35	70	0	82	50	120	1	133	86	1	1	0	0	0	0	0	0	0	0	3.22	3.82	2.77	135	150	91	9.1	12.1	9.1	4.7	7.8	3.7	2.7	2.7	2.2	53
12586	128300	0	64.1853	0	0	1	1	1	1	453	18.875	55	0	78	34	75	1	204	41	114	1	171	56	1	0	0	0	1	0	0	0	0	0	3.33	4.07	2.79	508	508	215	10.5	11.1	8.6	12.9	21.6	11.7	0.8	1.4	0.3	17
12595	192242	0	62.7656	0	0	0	0	0	0	168	7	57	1	73	39	75	1	92	58	110	0	156	81	1	0	0	0	0	0	0	0	0	0	2.66	3.54	2.55	277	646	271	8.4	8.4	8.4	26.7	35.9	12.9	0.5	0.9	0.5	7
12620	147439	1	88.045	1	1	0	0	0	0	72	3	48	0	79	39	70	0	107	55	121	1	172	77	1	0	0	0	1	0	0	0	0	0	3.59	3.59	2.95	57	247	57	9.3	9.3	9.3	11.8	11.8	7.2	0.7	1.3	0.7	16
12623	177663	1	76.5622	1	1	0	0	0	1	87	3.625	59	1	85	40	98	1	123	42	163	1	202	112	1	0	0	1	0	0	0	0	0	0	3.27	3.27	2.57	158	298	137	9.6	9.6	9.6	9.5	15.9	8.5	0.9	1.7	0.8	19
12628	179045	1	78.7572	1	1	0	0	0	0	32	1.33333	63	1	70	45	80	1	92	57	102	0	142	78	1	0	0	1	0	0	0	1	0	0	3.55	3.75	2.64	158	402	129	10.2	11.5	9.2	13.1	14.7	9.5	0.6	0.8	0.6	14
12634	151821	0	63.1655	0	0	0	0	0	1	77	3.20833	53	0	110	0	78	1	236	51	142	1	209	0	1	1	0	0	1	0	0	0	0	0	3.46	3.72	2.73	134	440	134	11.1	11.1	7.6	25.2	29.6	15.8	2	2.4	1.6	29
12640	118688	1	84.8128	1	1	0	0	1	1	482	20.0833	59	1	81	31	95	1	124	49	156	1	199	88	1	1	0	0	0	0	0	0	0	0	2.55	3.6	2.55	151	376	102	9.2	10.8	8.9	18.3	18.3	6.6	1.3	1.7	0.7	22
12663	117408	1	76.0925	1	1	0	0	0	0	118	4.91667	70	1	74	42	105	1	105	61	168	1	168	93	1	0	0	1	0	0	0	0	0	0	4.43	4.43	2.22	215	255	151	12.5	12.5	7.3	6.8	10.9	6.2	0.9	1.5	0.8	14
12666	192675	1	56.2995	0	0	0	0	0	0	33	1.375	55	0	67	46	72	1	88	59	106	0	132	86	1	1	0	1	1	0	0	0	0	0	2.6	3.09	2.6	145	145	92	11.2	11.2	6.9	7.8	11.2	7.8	1.7	2	1.3	28
12668	186813	1	66.1905	1	0	0	0	0	0	25	1.04167	75	1	75	45	97	1	98	56	143	1	143	73	1	0	0	1	0	0	0	0	0	0	3.55	3.55	2.39	218	282	140	13.9	13.9	9.4	15.4	15.4	9	1.4	1.5	0.9	23
12676	121526	1	69.6728	1	0	0	0	0	0	49	2.04167	58	1	76	42	75	1	104	60	109	0	173	98	1	0	0	1	0	0	0	0	0	0	2.28	3.56	2.28	167	167	132	9.6	9.6	8.2	7.9	9.9	7.4	0.9	1.1	0.9	22
12686	175512	1	70.4492	1	0	1	1	1	1	49	2.04167	0	0	82	0	276	1	276	46	0	0	121	0	1	1	0	0	0	0	0	0	0	0	4.13	4.13	3.82	144	154	144	8.8	8.8	8.8	6.4	11	6.4	1.9	3.3	1.9	43
12707	198949	0	60.0229	0	0	0	0	0	0	170	7.08333	44	0	99	43	69	0	160	61	103	0	130	72	1	0	0	0	1	0	0	0	0	0	2.52	5.02	2.52	84	401	32	7.1	13.2	5.7	10.9	25.7	9.2	0.8	0.9	0.6	13
12711	133912	0	79.1677	1	1	0	0	0	1	154	6.41667	70	1	87	46	69	0	107	50	114	1	162	59	1	1	0	0	0	0	0	0	0	0	3.14	3.14	2.7	273	273	200	9.9	9.9	9.8	10	10	4.7	1.1	1.2	0.7	44
12726	164436	0	69.6813	1	0	0	0	0	0	147	6.125	55	0	65	44	65	0	109	58	92	0	147	92	1	0	0	0	0	0	0	0	0	0	3.5	3.54	3.09	219	219	176	9	9	9	8.6	12.1	7.9	4.3	4.3	1	84
12727	169047	1	70.6485	1	0	0	0	0	0	379	15.7917	64	1	101	36	87	1	175	52	121	1	203	78	1	1	0	0	0	0	0	0	0	0	3	3.79	2.68	176	281	71	9.3	9.4	8.8	5.3	11.6	5.3	0.8	1.9	0.8	27
12735	155137	1	75.5455	1	1	1	1	1	1	284	11.8333	58	1	106	0	72	1	153	49	106	0	160	0	1	0	0	0	0	0	1	0	0	0	4.2	4.31	2.86	144	209	100	13.9	13.9	9.7	17.4	55.5	12.1	1.3	2.2	0.8	46
12743	118631	1	54.412	0	0	0	0	0	0	74	3.08333	61	1	88	0	71	1	106	0	92	0	146	0	1	1	0	1	1	0	0	0	0	0	3.47	3.82	2.61	90	214	78	10.1	11.7	9.3	14.7	20.8	11.1	1	1	0.9	18
12759	181544	0	85.4301	1	1	1	1	1	1	156	6.5	49	0	88	0	76	1	131	27	147	1	218	0	1	0	0	0	0	0	0	0	0	0	3.42	3.88	3.14	223	223	128	9.8	11	9.8	17.3	18.3	13.6	0.7	0.7	0.4	19
12763	111190	1	84.146	1	1	0	0	0	0	54	2.25	59	1	62	42	79	1	85	57	116	1	133	92	1	0	0	0	0	0	0	0	0	0	2.87	3.31	2.72	99	118	80	12.8	12.8	9.3	13.3	13.3	8.4	1.3	1.9	1.3	32
12765	165123	1	87.363	1	1	0	0	0	0	28	1.16667	78	1	83	55	112	1	118	74	168	1	184	125	1	1	0	0	0	0	0	0	0	0	4.33	5.15	4.24	210	336	194	12.9	12.9	12.9	10.3	15	5.1	1	1.9	1	14
12792	148515	1	83.8502	1	1	0	0	0	1	869	36.2083	49	0	104	0	65	0	140	32	106	0	190	0	1	0	0	1	0	0	0	0	0	0	3.63	3.75	2.56	72	333	72	12.3	14.2	10	11.3	19.8	6	1.5	3.2	1.5	30
12799	152482	0	83.2466	1	1	0	0	0	0	277	11.5417	55	0	69	29	86	1	174	54	123	1	158	87	1	1	0	1	0	0	0	0	0	0	3.16	3.9	3.01	249	419	50	9.7	11.1	9.2	4.9	11.1	4.9	0.7	1.1	0.4	20
12820	171260	0	76.8642	1	1	0	0	0	1	250	10.4167	50	0	83	18	65	0	124	43	96	0	217	70	1	1	0	1	1	0	0	0	0	0	3.02	4.2	3	48	186	48	8.3	12.8	8.3	6.9	14.7	6.9	1.3	2.4	1.3	58
12821	161937	0	79.9114	1	1	0	0	0	1	501	20.875	61	1	88	35	75	1	116	48	99	0	187	73	1	1	0	0	1	0	0	0	0	0	3.45	3.81	2.84	446	446	215	11	12.4	10.4	19.6	19.6	6.9	1.4	1.4	0.5	25
12833	118486	0	78.434	1	1	0	0	0	0	52	2.16667	45	0	66	43	64	0	96	58	105	0	169	88	1	1	0	0	0	1	0	0	0	0	2.94	3.4	2.94	121	595	121	8.6	9.2	8.6	10.7	14.5	9.2	0.8	1.2	0.8	15
12847	103503	1	56.9971	0	0	0	0	0	0	62	2.58333	72	1	228	0	80	1	229	36	118	1	235	0	1	0	0	1	1	0	0	0	0	0	3.8	4.08	2.45	94	734	94	9.4	11.8	6.2	7.4	24.9	4.8	0.8	2.2	0.5	18
12855	147828	0	66.0779	1	0	0	0	0	0	25	1.04167	67	1	77	40	91	1	135	52	133	1	142	80	1	0	0	1	0	0	0	0	0	0	2.65	3.6	2.65	197	437	178	8	8	8	13.7	16.4	12.4	1.3	1.6	1.3	31
12857	180401	1	79.1029	1	1	0	0	0	0	21	0.875	78	1	98	46	121	1	148	72	177	1	213	125	1	0	0	1	0	0	0	0	0	0	3.41	3.89	3.05	130	324	130	12.5	12.5	11.5	10.8	16.1	7.1	0.8	0.8	0.6	10
12860	101534	1	68.6558	1	0	0	0	0	0	73	3.04167	56	1	98	43	61	0	154	57	78	0	193	68	1	0	0	0	0	1	0	0	0	0	3.41	3.41	2.47	138	352	132	12.7	12.7	8.4	10.6	11.7	9.3	0.6	1	0.6	16
12868	185536	0	81.341	1	1	0	0	0	0	51	2.125	52	0	58	46	79	1	87	64	120	1	147	107	1	0	0	0	0	0	0	0	0	0	2.67	2.93	2.55	72	167	72	9	9	9	10.2	11.5	7.4	0.5	0.7	0.5	15
12870	151695	1	83.6862	1	1	0	0	0	0	52	2.16667	49	0	89	36	64	0	123	51	103	0	202	79	1	1	0	0	0	0	0	0	0	0	3.01	3.01	3	84	188	84	12.5	12.5	11	9	13.1	6.5	0.8	1.1	0.8	16
12903	176617	0	72.6289	1	0	0	0	0	0	383	15.9583	49	0	81	34	75	1	238	46	122	1	175	72	1	0	0	0	0	0	1	0	0	0	3.88	4.23	2.94	134	286	65	9.5	10.8	9.5	15.2	21.3	11.6	0.6	3.5	0.6	13
12914	173564	0	56.3	0	0	0	0	0	0	22	0.916667	67	1	98	50	82	1	119	56	110	0	165	71	1	0	0	1	1	0	0	0	0	0	3.07	3.42	2.45	103	368	102	11	11	9.7	8.3	11.6	8.3	0.6	2	0.6	10
12920	132168	0	73.4357	1	1	0	0	0	1	85	3.54167	62	1	75	35	98	1	115	62	161	1	165	89	1	0	0	1	0	0	0	0	0	0	3.29	3.34	2.91	164	164	51	10.7	13	9.7	5.6	9.3	5.6	0.6	0.6	0.5	13
12954	150007	1	59.5655	0	0	0	0	0	0	649	27.0417	60	1	119	0	78	1	247	51	132	1	192	0	1	1	0	1	1	0	0	0	0	0	3.46	4.44	3.13	164	425	56	10.3	11.3	7.5	11	17.9	7.4	0.7	2.8	0.7	11
12961	148651	0	67.9668	1	0	0	0	1	1	48	2	30	0	57	27	57	0	161	36	130	1	162	72	1	1	0	0	0	1	0	0	0	1	3.47	4.06	2.53	317	435	173	10.9	10.9	10.9	11.7	17.9	7.8	5.5	7.4	2.3	44
12972	168604	0	82.0888	1	1	0	0	0	0	24	1	50	0	69	33	69	0	107	54	119	1	198	90	1	0	0	1	0	0	0	0	0	0	3.65	3.65	3.38	143	229	130	13.8	13.8	10.1	10.9	10.9	8.6	0.7	1.4	0.7	14
12978	188496	1	84.9984	1	1	0	0	0	0	75	3.125	67	1	69	43	83	1	145	57	109	0	133	80	1	0	1	0	0	0	0	0	0	0	2.93	3.34	2.74	138	558	103	7.2	9.6	7.1	11.4	15.3	8.2	0.7	1.1	0.7	13
12991	101883	1	70.2297	1	0	0	0	0	0	141	5.875	50	0	68	45	71	1	100	63	113	1	166	99	1	1	0	1	1	1	0	0	0	0	5.42	5.42	2.97	179	334	115	12.1	12.1	8.9	10	13.8	7.7	1.4	1.7	1.2	25
13010	116862	0	68.1272	1	0	0	0	0	1	50	2.08333	40	0	65	40	54	0	92	54	97	0	158	96	1	1	0	1	0	0	0	0	0	0	3.91	4.2	3.71	107	224	62	10.1	11.9	7.7	6.2	7.7	6.1	0.7	0.9	0.6	18
13029	197279	0	76.9987	1	1	0	0	0	0	49	2.04167	59	1	72	37	105	1	106	60	136	1	149	83	1	0	0	0	1	0	0	0	0	0	3.35	3.8	2.75	262	262	197	8.2	8.2	8.2	7.9	7.9	6.5	0.9	0.9	0.6	13
13032	175846	1	58.6538	0	0	0	0	0	0	49	2.04167	59	1	74	33	79	1	93	50	119	1	138	89	1	0	0	1	1	0	0	0	0	0	3.27	3.27	2.96	102	162	102	8.5	8.5	8.5	5.6	7	4.8	1.1	1.2	1	20
13049	141502	0	79.3821	1	1	0	0	0	0	102	4.25	66	1	102	46	96	1	130	51	158	1	190	92	1	0	0	0	1	0	0	0	0	0	3.3	3.57	2.65	100	209	100	12.2	12.2	8.2	15.4	15.4	6.9	0.5	0.7	0.5	10
13052	111755	1	78.6501	1	1	0	0	0	0	82	3.41667	49	0	74	34	67	0	110	30	113	1	198	85	1	0	0	0	1	0	0	0	0	0	3.44	3.82	3.34	85	429	85	6.7	9.7	6.7	14.1	15.5	10.9	0.8	1.1	0.8	19
13096	182687	1	63.6896	0	0	0	0	0	0	47	1.95833	65	1	76	48	82	1	93	64	116	1	120	87	1	0	0	1	0	0	0	0	0	0	3.26	3.28	3.13	170	170	143	9.9	9.9	9.9	11.3	12.5	9.6	0.9	0.9	0.8	16
13109	108396	1	75.4034	1	1	0	0	0	0	54	2.25	69	1	72	44	88	1	92	58	117	1	126	87	1	0	0	0	0	0	0	0	0	0	3.59	3.59	2.91	104	153	104	13.1	13.1	10	13.2	13.5	9.7	1.1	1.1	0.9	18
13131	131366	1	81.1436	1	1	0	0	0	0	80	3.33333	77	1	125	39	116	1	244	55	177	1	177	74	1	0	0	0	0	0	0	0	1	0	3.96	4.14	3.04	238	737	196	13.2	13.2	12.8	20.9	29	10.8	0.8	0.9	0.5	13
13138	142722	1	55.6776	0	0	0	0	0	0	58	2.41667	53	0	69	39	72	1	99	57	121	1	172	104	1	1	0	0	0	0	0	0	0	0	2.67	2.93	2.67	117	177	117	8.2	9.8	8.2	9.6	13.9	9.6	0.7	1.6	0.7	16
13139	145199	1	83.0861	1	1	0	0	0	0	75	3.125	59	1	67	38	76	1	90	47	113	1	149	65	1	0	0	0	0	0	0	0	0	0	3.12	3.58	3.12	185	246	181	8.5	8.5	8.5	11.7	19.6	11.3	0.9	1.3	0.9	19
13143	120660	1	80.7878	1	1	0	0	0	0	96	4	53	0	86	41	76	1	110	50	120	1	158	74	1	0	0	1	1	0	0	0	0	0	3.35	4.55	2.86	79	306	79	9.2	10.4	8.1	8.8	18.1	5.1	0.5	0.7	0.5	15
13146	145077	1	79.7823	1	1	0	0	0	0	58	2.41667	59	1	68	38	90	1	101	49	147	1	156	79	1	0	0	1	1	0	0	0	0	0	3.27	3.76	3.27	107	333	107	8.4	8.4	8.4	7.9	12.7	7.9	0.8	0.9	0.7	18
13168	182334	0	61.5014	0	0	0	0	0	1	783	32.625	42	0	92	35	58	0	163	48	85	0	180	63	1	0	0	0	0	0	0	0	0	0	2.64	3.55	2.38	297	364	198	12.2	12.2	11.3	24	28.9	15.2	0.5	0.5	0.3	13
13179	161779	1	51.5435	0	0	0	0	0	0	97	4.04167	71	1	129	37	91	1	130	52	132	1	149	86	1	0	0	1	1	0	0	0	0	0	2.65	3.45	2.65	126	352	126	9.4	9.9	8.8	8.5	13.8	7.6	0.7	0.8	0.6	13
13183	146306	1	66.4039	1	0	0	0	0	0	167	6.95833	61	1	96	38	87	1	121	57	121	1	187	77	1	1	0	1	1	0	0	0	0	0	3.77	4.46	3.31	187	389	79	7.6	11.8	7.6	6.8	17.8	6.8	0.9	1.5	0.9	12
13190	197191	1	84.7299	1	1	0	1	1	1	57	2.375	96	1	96	85	124	1	124	111	164	1	164	151	1	1	0	1	1	0	0	0	0	0	3.29	4.18	3.29	191	191	148	10.2	10.2	10.2	5.1	8	5.1	1.3	1.4	1.2	30
13201	190355	1	63.8644	0	0	0	0	0	0	96	4	66	1	77	39	90	1	109	55	123	1	140	81	1	0	0	0	0	0	0	0	0	0	4.56	4.56	2.92	129	173	75	13.2	13.2	9.6	9.4	16	7.9	0.8	0.9	0.6	15
13218	177218	1	71.5173	1	0	0	0	0	0	834	34.75	46	0	111	0	58	0	211	52	83	0	196	0	1	0	0	0	0	0	0	0	0	0	3.42	3.42	2.63	137	1153	137	10.8	10.8	8.5	13.9	39.5	13.9	0.9	1.6	0.6	14
13237	191212	1	63.4477	0	0	0	0	0	0	25	1.04167	58	1	80	50	73	1	98	59	109	0	143	82	1	1	0	1	0	0	0	0	0	0	2.86	2.86	2.45	137	334	137	7.8	8.3	7.4	17.9	17.9	9.3	1.3	1.3	1.2	27
13296	121970	1	71.9276	1	0	0	0	0	0	20	0.833333	65	1	66	40	85	1	100	57	137	1	137	88	1	0	0	1	1	0	0	0	0	0	2.65	2.9	2.6	143	399	143	9	9.2	8.9	10.4	10.9	8.4	1.2	1.3	1	17
13338	156571	1	74.0584	1	1	1	1	1	1	374	15.5833	87	1	96	0	110	1	125	9	145	1	175	0	1	0	0	1	0	0	0	0	0	0	2.74	4.2	2.53	144	144	54	9.1	11.8	7.9	17.7	24.5	12	1	1.2	0.7	31
13339	191031	0	78.9038	1	1	1	1	1	1	244	10.1667	76	1	103	0	99	1	226	51	132	1	195	0	1	0	0	1	0	0	0	0	0	0	3.82	3.89	2.73	201	258	152	12.3	12.3	12.3	12.5	16	9.3	0.5	0.6	0.3	10
13345	154282	1	71.4702	1	0	0	0	0	0	385	16.0417	61	1	103	42	74	1	123	58	109	0	192	73	1	0	0	0	0	0	0	0	0	0	4.86	4.97	3.18	94	192	63	14.2	14.2	14.2	11.8	19.3	8.1	1.5	2	0.9	27
13350	175787	1	68.2176	1	0	0	0	0	0	29	1.20833	66	1	72	0	85	1	93	62	118	1	128	0	1	0	0	1	0	0	0	0	0	0	3.1	3.1	2.88	180	204	180	12.2	12.2	9.2	17	17	12.8	0.7	0.9	0.7	16
13396	114123	1	76.1942	1	1	1	1	1	1	495	20.625	57	1	100	0	68	0	191	0	94	0	194	0	1	0	0	0	0	0	0	0	0	0	2.77	4.04	2.62	147	498	69	7.8	11.7	7.7	6.1	15.4	3	1.1	4	1.1	17
13421	116424	1	68.229	1	0	0	0	1	1	139	5.79167	0	0	72	0	67	0	86	46	0	0	118	0	1	1	0	1	0	0	0	0	0	0	3.01	3.339	3.01	101	101	79	12.1	12.1	8.1	7.8	8.4	7	1.7	2.2	1.7	37
13422	199876	0	76.1163	1	1	0	0	0	0	232	9.66667	72	1	87	35	87	1	174	50	107	0	200	76	1	0	0	1	1	0	0	0	0	0	4.93	4.93	3.16	93	349	69	9.3	14.2	9.1	24.2	27.4	7.7	0.9	1.9	0.9	14
13443	131844	1	66.0816	1	0	0	0	0	0	19	0.791667	53	0	80	53	66	0	99	66	102	0	148	96	1	0	0	1	0	0	0	0	0	0	2.67	3.67	2.67	192	428	192	10.3	10.3	10.3	7.8	11.4	7.7	0.9	1	0.8	13
13448	108651	1	83.6257	1	1	0	0	0	0	27	1.125	46	0	60	41	66	0	85	64	110	0	138	99	1	1	0	1	1	0	0	0	0	0	3.19	3.47	2.68	116	229	116	5.7	9.8	5.7	7.7	10.8	7.7	0.8	1.3	0.8	26
13458	164545	1	67.2131	1	0	1	1	1	1	70	2.91667	120	1	120	45	146	1	146	63	187	1	187	52	1	0	0	1	0	0	0	0	0	1	5.37	5.37	4.8	262	268	173	16.4	16.4	16.4	10.7	12.6	10.7	0.9	1.3	0.9	15
13469	110940	0	64.5475	0	0	0	0	0	0	88	3.66667	31	0	89	31	63	0	109	61	95	0	152	82	1	0	0	1	0	0	0	0	0	0	3.36	3.97	3.36	342	399	258	9	11.7	9	8.6	20.2	8.6	0.6	1.4	0.6	17
13485	174408	1	68.5078	1	0	0	0	0	0	98	4.08333	62	1	70	39	84	1	90	51	144	1	146	79	1	0	0	1	0	0	0	0	0	0	3.29	3.29	2.57	122	209	122	9.4	11.5	9.4	10.7	12.4	5.9	0.8	1.2	0.8	14
13489	147648	1	76.3669	1	1	0	0	0	1	86	3.58333	0	0	78	0	83	1	116	62	0	0	180	0	1	0	0	1	0	0	0	0	1	0	3.31	3.31	2.99	163	163	136	10	10	10	7.3	7.7	5.6	0.7	0.7	0.6	16
13497	166871	1	67.5876	1	0	0	0	0	1	30	1.25	49	0	81	44	58	0	106	58	80	0	149	80	1	0	0	1	1	0	0	0	0	0	2.73	3.33	2.67	96	391	75	9	9.7	8.8	20.2	20.2	14.3	0.8	1.2	0.8	11
13498	112773	1	74.9389	1	1	0	0	1	1	694	28.9167	53	0	148	45	69	0	159	56	103	0	161	77	1	1	0	0	0	0	0	0	0	0	3.93	3.93	2.48	408	631	150	12.5	12.5	12.5	13.4	17.2	2.1	0.9	1.4	0.4	51
13505	151986	0	86.1427	1	1	1	1	1	1	119	4.95833	64	1	98	48	85	1	128	67	116	1	190	103	1	1	0	0	0	0	0	0	0	1	3.05	3.71	3.05	222	290	220	11.4	11.4	11.4	8.5	13.1	8.5	0.8	0.8	0.7	14
13544	100156	1	69.726	1	0	0	0	0	1	279	11.625	74	1	94	49	91	1	136	66	123	1	205	102	1	0	0	1	0	0	0	0	0	0	4.4	4.49	3.61	255	310	177	13.8	13.8	13.8	16.2	18.1	9.1	1.5	1.5	0.8	26
13547	156621	1	59.1245	0	0	0	0	0	0	29	1.20833	72	1	72	49	88	1	88	63	126	1	126	95	1	1	0	0	0	0	0	0	0	0	3.57	3.89	3.47	360	366	287	12.8	12.8	12.8	10.5	16.8	10.5	1.1	1.2	1	17
13558	145852	0	74.2737	1	1	0	0	0	0	379	15.7917	44	0	84	21	75	1	121	31	155	1	166	71	1	0	0	1	1	0	0	0	0	0	4.55	5.02	3.1	558	659	87	8.8	8.8	5.2	11.3	19.2	3.6	0.8	1.2	0.5	19
13565	156579	0	48.6123	0	0	0	0	0	0	171	7.125	48	0	92	38	62	0	177	51	91	0	123	66	1	1	0	1	1	0	0	0	0	0	2.54	3.4	2.54	103	236	85	10	10	9.1	9.4	16.4	8.5	0.6	0.9	0.6	14
13583	138867	1	66.2478	1	0	0	0	0	0	24	1	69	1	78	52	92	1	102	67	129	1	145	94	1	0	0	0	0	0	0	0	0	0	3.6	3.6	2.96	106	258	106	8.3	12.1	8.3	12.2	12.2	7.6	1.1	1.2	1.1	12
13587	182183	1	61.0484	0	0	0	0	0	0	85	3.54167	62	1	81	49	77	1	109	63	117	1	151	84	1	0	0	0	1	0	0	0	0	0	2.68	4.31	2.62	118	210	107	10.6	11.6	10.6	6.9	12.1	4.9	0.8	1.3	0.8	15
13596	195968	0	86.3371	1	1	1	1	1	1	40	1.66667	53	0	76	38	82	1	111	55	125	1	173	97	1	1	0	1	0	0	0	0	0	0	3.73	3.73	3.62	164	164	160	9.3	9.3	9.3	16.2	26.8	16.2	1.1	1.1	1.1	14
13599	190685	1	70.6947	1	0	0	0	0	0	313	13.0417	51	0	185	0	83	1	188	45	176	1	217	0	1	0	0	0	0	0	0	0	0	0	3.18	3.76	2.11	416	601	161	8.8	10.5	5.3	16.8	25.7	3.2	0.8	5.7	0.6	14
13607	102053	1	69.1243	1	0	0	0	0	0	57	2.375	70	1	83	46	84	1	143	59	123	1	158	80	1	0	0	1	0	0	0	0	0	0	3.24	3.72	2.42	147	491	112	12.8	12.8	8.1	10.8	32.3	5.9	0.8	1.1	0.8	11
13608	173600	1	54.4475	0	0	0	0	0	0	202	8.41667	59	1	91	0	78	1	175	48	104	0	184	0	1	0	0	0	0	0	0	0	0	0	3.37	3.48	2.68	184	300	78	12	14.1	9.6	15.8	18.6	9.1	0.7	1.3	0.7	11
13616	190513	0	68.6122	1	0	0	0	0	0	24	1	69	1	85	41	88	1	119	53	127	1	185	79	1	0	0	1	1	0	0	0	0	0	3.15	3.61	3.07	128	190	128	8.5	9.2	7.9	7	9.7	7	0.7	0.9	0.7	23
13629	101350	1	66.7436	1	0	0	0	0	0	49	2.04167	59	1	77	46	81	1	150	59	126	1	171	86	1	0	0	1	0	0	0	0	0	1	3.36	4.35	3.25	152	202	55	10.9	11.6	10.9	5.2	18.1	4.5	1	1.5	0.8	29
13634	170168	1	55.2126	0	0	0	0	0	0	20	0.833333	64	1	67	43	80	1	82	53	116	1	131	87	1	0	0	0	1	0	0	0	0	0	2.87	2.87	2.65	137	142	137	9.5	10	8.8	10	10.1	10	0.7	0.8	0.7	14
13683	149432	1	43.1016	0	0	0	0	0	0	60	2.5	51	0	70	0	60	0	81	60	82	0	106	0	1	1	0	1	0	0	0	1	0	0	3.95	4.3	3.95	248	248	226	12.7	12.7	12.7	9.2	13.8	8.5	0.9	1	0.9	14
13699	149132	1	82.3082	1	1	0	0	0	0	96	4	47	0	69	44	61	0	89	58	92	0	132	81	1	0	0	1	1	0	0	0	0	0	2.93	3.55	2.93	112	337	107	8.8	9.3	8.6	10.3	12.4	6.4	0.7	1.7	0.7	17
13700	144568	0	83.1656	1	1	0	0	0	0	192	8	49	0	72	26	72	1	111	43	109	0	173	87	1	1	0	0	0	0	0	0	0	1	3.52	3.92	3.39	74	168	45	13	13	7.2	11.1	16.1	5.6	0.7	1.4	0.7	21
13703	187917	1	82.9792	1	1	0	0	0	0	83	3.45833	64	1	108	50	77	1	117	62	99	0	142	88	1	1	0	0	1	0	0	0	0	0	2.47	3.67	2.47	146	401	146	8	10.7	7.9	12.2	20	10.1	1.2	1.4	0.9	32
13719	197340	0	82.9366	1	1	0	0	0	0	139	5.79167	77	1	91	0	97	1	183	57	126	1	193	0	1	1	0	1	0	0	1	0	0	0	4.33	4.45	3.57	92	311	77	9.7	9.7	9.7	22.2	22.2	10.4	0.7	0.8	0.5	20
13730	185442	1	65.1218	1	0	0	0	0	0	25	1.04167	60	1	71	44	81	1	103	59	134	1	172	95	1	0	0	1	0	0	0	0	0	0	4.02	4.02	3.81	182	201	162	12.2	12.2	12.2	15	15	8.8	0.7	0.9	0.7	16
13732	189470	0	54.0587	0	0	0	0	0	0	31	1.29167	63	1	69	39	84	1	92	55	118	1	128	77	1	1	0	0	1	0	0	0	0	0	3.73	3.73	3.08	166	320	144	8.6	11.3	8.5	14.2	14.2	6.1	0.6	0.6	0.5	14
13742	134089	0	87.9123	1	1	1	1	1	1	132	5.5	70	1	83	29	112	1	112	47	172	1	175	52	1	1	0	1	0	0	0	0	0	1	4.41	4.41	3.67	237	310	144	11.2	11.2	11.2	16	25.3	16	0.6	2.1	0.5	28
13789	120636	1	86.3876	1	1	1	1	1	1	377	15.7083	37	0	70	25	49	0	161	30	70	0	159	39	1	0	0	1	0	0	0	0	0	1	3.54	3.7	2.8	251	282	132	10.5	11.8	9.1	11.2	22.2	11.2	2.7	5.3	2.2	47
13843	173782	1	85.8075	1	1	1	1	1	1	34	1.41667	42	0	57	37	64	0	85	50	110	0	144	73	1	0	0	1	0	0	0	0	0	0	3.33	3.33	3.33	448	448	448	10.9	10.9	10.9	14.7	14.7	14.7	0.8	0.8	0.7	24
13857	166415	1	42.9993	0	0	0	0	0	0	65	2.70833	68	1	93	53	83	1	99	68	112	1	136	92	1	0	0	0	0	0	0	0	0	0	4.74	5.14	4.74	247	260	218	14.9	14.9	14.9	16.8	16.8	11.7	1	1.2	0.9	14
13884	193707	0	78.4757	1	1	0	0	0	1	55	2.29167	48	0	58	40	70	0	82	56	98	0	114	81	1	1	0	0	0	0	0	0	0	0	3.5	3.97	3	165	165	86	11.5	11.5	11.5	12.3	12.3	5.5	1	1	0.7	19
13924	143031	1	80.4566	1	1	1	1	1	1	24	1	54	0	94	35	98	1	115	37	98	0	156	40	1	1	0	0	1	0	0	0	0	0	4.36	4.78	3.28	452	452	324	12.7	12.7	10.2	11.9	24.7	5.7	4.9	5.8	2.9	36
13957	194008	0	71.1757	1	0	1	1	1	1	110	4.58333	40	0	75	36	57	0	188	51	92	0	182	82	1	1	0	1	0	0	0	0	0	0	2.99	3.77	2.5	92	573	71	8.7	10	8.2	12.6	24.8	7.6	1.6	2.7	0.7	14
13961	115076	1	68.8122	1	0	0	0	0	0	101	4.20833	46	0	90	43	61	0	114	50	93	0	167	67	1	0	0	1	0	0	0	0	0	0	3.36	3.49	3.11	188	268	170	10.1	10.7	8.7	17.3	17.3	9.7	1	1.3	1	17
13967	198090	0	75.2564	1	1	0	0	0	0	72	3	54	0	68	37	71	1	89	54	93	0	131	75	1	0	0	1	0	0	0	0	0	0	2.61	3.14	2.61	165	348	165	9.4	11.3	9	7.6	7.7	6.6	1.2	1.2	0.8	19
13970	146441	1	66.6788	1	0	0	0	0	1	140	5.83333	56	1	85	37	64	0	98	44	81	0	132	66	1	0	0	0	0	0	0	0	0	0	3.99	4.26	3.18	207	392	194	9.6	10.7	9.6	19.4	30.4	10.4	1.1	1.3	0.6	28
13977	127789	1	74.6583	1	1	0	0	0	0	32	1.33333	59	1	66	39	85	1	87	50	138	1	139	72	1	0	0	1	1	0	0	0	0	0	2.95	3.38	2.41	129	302	115	14.1	14.1	7.5	9.9	10.8	6.6	1.1	1.4	0.9	15
13979	188650	0	81.7498	1	1	0	0	0	0	44	1.83333	52	0	72	38	65	0	104	48	90	0	165	61	1	0	0	0	0	1	0	0	0	0	3.78	3.78	3.01	253	266	152	9.7	11	9.7	16.9	16.9	8.2	0.5	1	0.5	16
13980	145727	1	72.3711	1	0	0	0	0	0	54	2.25	69	1	72	50	86	1	95	62	131	1	149	97	1	0	0	1	1	0	0	0	0	0	3.22	3.22	2.85	108	155	108	8.3	8.5	8.3	10.6	10.6	5.6	0.9	1.2	0.8	12
13983	185034	0	84.774	1	1	0	0	0	0	49	2.04167	55	0	75	37	71	1	106	48	123	1	151	75	1	1	0	1	1	0	0	0	0	0	4.23	4.23	2.95	92	158	78	11.7	11.7	6.9	14.7	14.7	5.3	0.6	0.9	0.6	13
13992	111514	1	76.0922	1	1	0	0	0	0	765	31.875	73	1	165	0	95	1	220	18	151	1	245	0	1	0	0	1	0	0	0	0	0	0	4.06	4.09	2.87	156	667	109	11.3	11.7	8.8	8.7	35.5	8.7	0.7	1.4	0.5	12
13994	157581	0	85.2796	1	1	0	0	0	0	232	9.66667	60	1	91	34	89	1	138	52	138	1	210	90	1	0	0	1	0	0	1	0	0	0	2.71	4.27	2.63	198	350	198	6.7	10.9	6.7	5.9	18.7	5.9	1.1	1.2	0.8	22
13996	120940	1	79.7053	1	1	0	0	0	0	28	1.16667	62	1	92	49	76	1	113	56	103	0	164	74	1	0	0	1	1	0	0	0	0	0	3.34	3.34	3.18	148	173	96	10.6	10.6	10.6	11.5	12.2	7.4	0.9	1.1	0.9	14
14005	193721	1	69.9026	1	0	0	0	0	0	118	4.91667	49	0	93	34	68	0	121	40	111	1	190	54	1	0	0	0	0	0	0	0	0	0	3.1	3.77	2.92	156	521	141	13.4	13.4	7	11.7	14.9	8.7	1	1.6	1	15
14036	144895	0	61.1682	0	0	0	0	0	0	46	1.91667	69	1	69	50	91	1	91	60	125	1	125	80	1	0	0	1	0	0	0	0	0	0	2.99	2.99	2.69	266	528	266	12	12	8.7	14.1	14.3	9.1	0.6	0.6	0.5	9
14042	114261	0	78.0558	1	1	0	0	0	0	50	2.08333	42	0	68	35	60	0	85	54	94	0	131	80	1	0	0	0	1	0	0	0	0	0	3.47	3.8	3.41	150	220	91	7.1	10.3	7.1	13.4	13.4	9.4	0.5	0.8	0.5	11
14047	171495	0	86.5409	1	1	0	0	0	0	51	2.125	48	0	59	37	72	1	192	52	120	1	172	85	1	0	0	1	1	0	0	0	0	0	2.52	4.07	2.52	164	191	104	7.5	7.5	7.5	9.8	19.8	9.8	1	1.5	1	30
14055	149163	1	68.809	1	0	0	0	0	0	30	1.25	66	1	95	39	83	1	108	52	114	1	152	84	1	0	0	0	0	0	0	0	0	0	3.27	4.61	3.27	170	459	89	13	13	8.2	6.8	15.2	6.8	0.8	1.2	0.7	13
14076	146527	1	52.5023	0	0	0	0	0	0	52	2.16667	61	1	89	45	91	1	253	58	118	1	140	74	1	1	0	1	0	0	0	0	0	0	3.65	3.65	2.69	178	237	100	14.8	14.8	7.6	15.5	15.5	10.8	0.9	1	0.9	16
14079	112805	1	76.5144	1	1	0	0	0	0	553	23.0417	49	0	167	0	85	1	245	31	106	0	210	0	1	1	0	0	0	0	0	0	0	1	3.47	3.68	2.32	367	591	237	7.4	13	7.4	16.1	21.4	7.7	0.9	1.3	0.1	18
14097	173709	1	66.9902	1	0	0	0	0	0	29	1.20833	64	1	96	53	81	1	124	64	110	0	165	90	1	0	0	1	0	0	0	0	0	0	2.75	3.64	2.75	67	129	67	12.4	12.4	8.5	7.2	10.9	7.2	0.8	0.9	0.8	14
14119	169242	1	50.0888	0	0	0	0	0	0	26	1.08333	62	1	73	42	81	1	93	55	126	1	148	84	1	0	0	1	0	0	0	0	0	0	3.77	3.77	3.11	259	319	208	11.5	11.5	9.4	19	19	11.3	0.8	0.8	0.6	16
14127	147633	0	80.2067	1	1	0	0	0	0	72	3	55	0	101	47	71	1	126	55	94	0	160	66	1	1	0	0	0	0	0	0	0	0	3.06	3.34	2.64	199	237	121	10.4	10.4	10.4	17	18	11.1	1.1	1.5	1.1	23
14130	132707	1	82.615	1	1	0	0	0	1	74	3.08333	63	1	85	40	79	1	120	53	107	0	175	61	1	0	0	1	0	0	0	0	0	0	3.9	3.9	2.72	157	211	129	12.3	12.3	9.9	12.9	12.9	7.4	0.9	1.2	0.9	16
14135	196667	0	75.3792	1	1	1	1	1	1	536	22.3333	49	0	170	33	61	0	171	38	88	0	212	72	1	0	0	0	0	0	0	0	0	0	3.5	4.02	2.84	114	573	100	11.2	12.7	11	11.4	25.1	10.5	0.8	0.9	0.3	16
14143	154758	1	68.0453	1	0	0	0	0	0	100	4.16667	61	1	67	42	84	1	93	60	130	1	148	96	1	1	0	1	0	0	0	0	1	0	3.84	4	3.32	170	547	117	13.8	13.8	11.3	5.6	12	5.6	0.6	0.8	0.6	11
14150	170248	0	68.3196	1	0	1	1	1	1	265	11.0417	71	1	143	0	95	1	194	22	154	1	156	0	1	0	0	0	0	0	0	0	0	0	2.91	3.95	2.4	79	762	79	8.4	10	8.4	8.8	30.1	4.9	0.4	1.4	0.4	27
14156	130469	1	53.892	0	0	0	0	0	0	75	3.125	98	1	128	42	53	0	162	53	92	0	160	84	1	1	0	1	0	0	0	0	0	0	2.83	3.82	2.83	227	258	163	15.6	15.6	9.6	15.5	16.2	7.5	0.9	1	0.7	12
14186	171902	0	57.2726	0	0	0	0	0	0	45	1.875	62	1	76	50	78	1	100	61	109	0	152	82	1	0	0	1	1	0	0	0	0	0	2.85	3.03	2.56	79	431	79	8.2	8.2	8.2	13.4	13.6	8.1	0.7	1	0.6	23
14218	153997	1	67.4618	1	0	0	0	0	0	240	10	87	1	90	41	119	1	139	59	197	1	197	73	1	0	0	1	0	0	0	1	0	0	3.73	3.78	3.01	213	342	174	11.9	11.9	11.3	15.2	15.2	9	0.9	0.9	0.6	16
14225	191798	1	70.6095	1	0	0	0	0	0	23	0.958333	43	0	68	43	57	0	87	55	92	0	139	84	1	0	0	1	0	0	0	0	0	0	3.3	3.3	3.05	171	353	171	10.6	12.4	10.6	13.6	13.6	10.9	0.7	0.9	0.7	10
14226	131900	0	65.6217	1	0	0	0	0	0	324	13.5	56	1	94	35	76	1	132	50	106	0	161	80	1	1	0	0	0	0	0	0	0	0	3.55	3.93	2.83	222	357	81	10.9	11.6	8	19.2	25.7	6.7	0.7	0.8	0.5	20
14267	137454	0	71.0644	1	0	1	1	1	1	547	22.7917	62	1	117	0	89	1	204	43	132	1	183	0	1	1	0	0	0	0	0	0	0	1	3.16	3.99	2.26	197	934	102	9.8	12	7.4	16.3	34.1	11.6	4.8	8.4	2	22
14321	151860	0	72.5823	1	0	0	0	0	0	549	22.875	42	0	82	0	53	0	115	40	89	0	173	0	1	0	0	0	0	0	0	0	0	0	3.12	3.39	2.73	160	554	160	8.7	11.7	8.4	12.2	19.3	10.7	1	1.2	0.6	15
14363	128970	0	55.1024	0	0	0	0	0	0	26	1.08333	58	1	72	54	72	1	90	65	98	0	124	87	1	0	0	1	1	0	0	0	0	0	3.34	3.34	2.53	226	386	181	9.4	10.5	9.4	18.3	19.2	13.5	0.7	1	0.7	11
14392	176738	0	54.7049	0	0	0	0	0	0	29	1.20833	59	1	63	46	78	1	82	60	108	0	126	87	1	0	0	0	1	0	0	0	0	0	2.75	2.79	2.62	60	165	60	11.1	11.1	7.1	6.3	9.1	6.3	0.5	0.9	0.5	9
14408	141316	0	72.6595	1	0	0	1	1	1	140	5.83333	57	1	85	43	93	1	108	57	139	1	172	80	1	0	0	1	1	0	0	0	0	0	4.99	4.99	3.16	331	331	61	11	11	8.6	17.4	17.4	6.3	1.3	1.3	1	21
14413	196922	0	50.3689	0	0	1	1	1	1	117	4.875	73	1	82	64	91	1	103	78	116	1	145	101	1	0	0	0	0	0	0	0	1	0	3.66	3.91	3.33	529	667	67	11.9	13.2	11.9	12.3	16.3	11.2	0.5	0.5	0.4	8
14414	142003	1	56.7765	0	0	0	0	0	0	24	1	64	1	68	51	82	1	85	65	126	1	138	102	1	1	0	1	1	0	0	0	0	0	4.05	4.05	2.97	121	187	76	9.5	10.3	9.2	10.7	10.7	5.4	0.6	0.8	0.6	10
14420	133032	1	77.7874	1	1	0	0	0	0	102	4.25	48	0	77	43	62	0	103	57	89	0	170	89	1	0	0	0	1	0	0	0	0	0	2.9	3.55	2.9	71	146	71	7.9	11.6	7.9	12.1	14.5	9.2	1.4	2.8	1.4	32
14439	194081	1	57.1874	0	0	0	0	0	0	48	2	62	1	76	50	75	1	88	62	92	0	126	80	1	1	0	1	0	0	0	0	0	0	3.35	3.41	3.05	255	344	211	11.9	11.9	11.9	14.1	19	10	0.9	1.1	0.9	11
14453	154583	0	77.7819	1	1	0	0	0	0	74	3.08333	43	0	67	43	50	0	89	50	91	0	136	81	1	0	0	1	1	0	0	0	0	0	3.15	3.36	2.72	120	392	86	7	8.3	7	13.2	17.2	12.9	0.8	2	0.8	14
14458	107873	0	64.1338	0	0	0	0	0	0	46	1.91667	48	0	91	42	66	0	126	62	96	0	171	91	1	0	0	0	0	0	0	0	0	0	3.39	3.91	3.17	299	590	235	11.7	11.7	11.7	10.2	11.2	5.6	7	7.5	3.9	67
14463	180348	1	65.7136	1	0	0	0	0	0	31	1.29167	56	1	76	45	71	1	105	56	101	0	144	81	1	1	0	1	0	0	0	0	0	0	3.53	3.53	3	98	165	82	9.2	9.2	8.8	7	7	5.4	0.5	1.1	0.5	11
14473	137542	0	61.471	0	0	0	0	0	0	426	17.75	91	1	147	0	104	1	190	7	121	1	193	0	1	0	0	1	0	0	0	0	0	0	4.17	4.17	2.96	382	670	337	10.9	10.9	9.9	14.3	17.7	9.6	0.7	0.9	0.6	14
14485	156459	1	73.938	1	1	1	1	1	1	572	23.8333	61	1	86	0	97	1	162	4	141	1	181	0	1	1	0	0	1	0	0	0	0	0	2.83	3.57	2.78	207	207	34	8.9	11	8	27.1	27.1	8.2	4.1	5.5	1.2	26
14532	109214	0	85.7846	1	1	0	0	0	0	31	1.29167	65	1	114	35	92	1	121	56	137	1	174	93	1	0	0	1	1	0	0	0	0	0	3.91	4.47	3.39	88	588	61	10.4	11.7	10.4	16.9	19.8	6.4	0.5	0.8	0.5	13
14551	138746	1	74.5414	1	1	0	0	0	1	91	3.79167	59	1	88	44	84	1	102	64	139	1	155	96	1	0	0	0	0	0	0	0	0	0	2.9	3.07	2.68	104	295	104	8.4	8.4	8.4	17	17	5.4	0.9	1.2	0.9	17
14575	156377	1	64.689	0	0	1	1	1	1	391	16.2917	52	0	120	0	66	0	140	26	110	0	199	0	1	0	0	0	1	0	0	0	0	0	2.71	3.68	2.23	73	189	16	8	11	7.2	13.7	22.9	4.5	1.1	4.5	1.1	15
14577	172023	0	79.0177	1	1	0	0	0	1	100	4.16667	78	1	89	42	70	0	117	36	119	1	163	52	1	0	0	0	0	0	0	0	0	0	6.26	6.76	5.57	464	464	317	8.6	8.6	8.6	16.6	18.8	9.4	0.5	0.5	0.3	7
14578	190413	1	61.0757	0	0	0	0	0	0	164	6.83333	55	0	62	37	73	1	115	58	83	0	145	83	1	1	0	0	0	0	0	0	0	0	3.79	3.84	2.74	263	462	128	12.7	12.7	8	12.5	21.8	11.7	0.9	0.9	0.7	12
14582	161549	0	67.9492	1	0	0	0	0	0	25	1.04167	74	1	87	52	93	1	117	71	126	1	169	94	1	0	0	0	1	0	0	0	0	0	2.82	2.82	2.55	59	350	59	9.8	13.1	9.6	8.9	10.6	7.4	1	1	0.7	14
14590	153926	1	82.579	1	1	1	1	1	1	252	10.5	71	1	115	0	92	1	149	53	136	1	199	60	1	1	0	0	0	0	0	0	1	0	3.78	4.15	2.73	206	376	140	11.1	11.2	11.1	10.6	17.9	4.2	1	1.1	0.6	21
14593	128251	1	76.3091	1	1	0	0	0	0	112	4.66667	52	0	88	33	66	0	106	50	86	0	143	71	1	0	0	1	0	0	0	0	0	0	3.88	3.88	3.05	158	231	52	10.4	10.9	6.4	17.4	20.1	9.6	0.6	0.8	0.5	17
14624	163721	1	71.9689	1	0	1	1	1	1	49	2.04167	58	1	106	0	74	1	118	40	118	1	212	0	1	1	0	1	0	0	1	0	0	0	3.01	3.48	2.25	278	383	210	9.7	9.7	9.7	19.1	40.3	8.9	1.2	6.4	1.2	31
14626	148547	1	69.3737	1	0	0	0	0	1	96	4	59	1	77	0	75	1	103	71	106	0	167	0	1	0	0	1	0	0	0	0	0	0	3.6	3.89	3.47	144	254	143	11.5	11.5	10.6	25.4	25.4	18.4	0.6	0.8	0.5	20
14640	152772	1	57.0785	0	0	0	0	0	0	113	4.70833	52	0	77	38	71	1	107	52	109	0	159	78	1	0	0	0	0	0	0	0	0	0	2.76	3.08	2.41	189	339	134	9	10.8	9	12.3	13.4	10.7	1	2.6	0.9	26
14670	190137	0	83.6539	1	1	1	1	1	1	567	23.625	54	0	98	12	71	1	181	19	109	0	190	32	1	0	0	0	1	0	0	0	0	0	2.24	4.65	1.87	381	386	30	8.5	14.7	6.5	5.8	37	5.8	1	3.7	1	12
14684	133645	0	66.6317	1	0	0	0	0	0	24	1	61	1	65	44	81	1	85	60	120	1	130	89	1	0	0	1	0	0	0	0	0	0	3.16	3.6	2.93	145	334	116	9.9	9.9	9.9	12.5	15.4	8.2	0.6	0.8	0.6	10
14690	155459	1	63.7325	0	0	0	0	0	0	74	3.08333	50	0	77	42	69	0	103	62	104	0	152	90	1	0	0	1	1	0	0	0	0	0	2.92	3.31	2.67	102	210	83	8.3	9.7	8.3	15.9	21.2	7.2	0.9	1.4	0.9	17
14702	134242	0	85.5624	1	1	0	0	0	0	199	8.29167	32	0	79	24	51	0	113	45	95	0	189	80	1	0	0	1	1	0	0	0	0	0	3.5	3.55	3.11	182	238	123	8.8	9.8	8.8	14.4	14.4	8.2	0.9	1.4	0.9	23
14744	156156	0	85.4646	1	1	0	0	0	0	284	11.8333	50	0	111	21	84	1	150	48	125	1	202	77	1	0	0	1	0	0	0	0	0	0	3.04	4.6	1.81	176	405	32	8.3	14.7	6	6.7	16	3.7	0.9	1.9	0.6	17
14772	172028	1	63.8619	0	0	1	1	1	1	213	8.875	73	1	89	19	81	1	97	0	100	0	117	27	1	1	0	0	0	0	0	0	0	0	4.45	4.51	4.15	236	309	236	13.1	13.3	12.1	20.4	26.6	11	1.2	1.3	0.8	66
14773	189907	0	84.04	1	1	0	0	0	0	218	9.08333	69	1	87	42	91	1	196	23	125	1	195	88	1	0	0	1	1	0	0	0	0	0	2.95	4.31	2.95	203	379	160	8.7	8.9	7.6	10.1	17.3	7.3	0.6	0.8	0.5	17
14780	184378	0	78.6064	1	1	0	0	0	0	0	0	23	0	79	23	52	0	107	36	43	0	203	43	1	1	0	0	0	0	0	0	1	0	2.69	4.01	2.45	202	202	103	8.3	11.6	7.6	12.6	12.8	3.96	2.6	2.8	1.5	84
14784	156210	1	83.2958	1	1	1	1	1	1	86	3.58333	55	0	98	46	78	1	128	67	144	1	192	104	1	0	0	1	0	0	0	0	0	0	3.98	4.57	2.53	76	136	61	12.8	12.8	12.8	6.8	21.5	6.8	0.9	1.3	0.7	38
14787	114814	0	73.9193	1	1	1	1	1	1	73	3.04167	51	0	67	44	86	1	102	72	164	1	174	122	1	1	0	0	0	0	0	0	0	0	3.61	3.72	2.87	258	306	188	11.5	11.5	11.5	8.5	10.5	6.4	1.4	2.6	1.3	38
14800	147452	1	73.7739	1	1	0	0	0	0	72	3	48	0	62	41	66	0	85	58	98	0	139	94	1	0	0	0	0	0	0	0	0	0	3.57	4.65	3.57	97	190	80	7.7	7.7	7.4	14.2	14.2	7.6	1.3	1.6	1.1	21
14814	101008	1	82.9405	1	1	1	1	1	1	196	8.16667	58	1	94	28	83	1	138	44	122	1	185	66	1	0	0	0	1	0	0	0	0	0	3.36	4.04	2.11	62	101	39	12.6	16	8.9	17.8	50.2	5.6	0.7	1.9	0.7	10
14822	105653	0	73.4105	1	1	0	0	0	0	69	2.875	82	1	94	46	102	1	124	39	119	1	149	82	1	1	0	1	0	0	0	0	0	0	2.96	2.96	2.33	196	196	65	9.9	10.3	8	8.6	8.6	4.3	1	1.1	0.9	16
14851	151093	0	74.9941	1	1	1	1	1	1	194	8.08333	56	1	89	22	68	0	157	39	87	0	178	49	1	0	0	0	0	0	0	0	0	0	3.88	3.88	2.92	27	106	9	11.4	11.4	11.4	28	44.9	16.8	3.6	4.4	2.1	33
14888	148940	0	77.2146	1	1	0	0	0	0	30	1.25	56	1	61	47	75	1	100	60	123	1	151	91	1	0	0	0	1	0	0	0	0	0	3.47	3.58	2.98	205	403	186	10.6	10.6	8.2	18.5	18.5	8.5	1	1.2	0.7	18
14897	149669	1	33.1958	0	0	0	0	0	0	197	8.20833	65	1	95	44	81	1	123	49	120	1	185	57	1	0	0	0	1	0	0	0	0	0	3.38	3.6	2.6	99	513	99	9.8	9.8	9.4	25	25	7.3	0.8	1.4	0.8	15
14899	140566	1	73.78	1	1	0	0	0	0	89	3.70833	55	0	77	45	71	1	104	57	99	0	157	87	1	0	0	1	0	0	0	0	0	0	3.02	4.04	2.94	86	190	86	10	10	10	16.5	16.5	9	1	1.3	1	17
14922	171413	1	85.638	1	1	0	0	0	0	307	12.7917	63	1	103	0	85	1	129	43	130	1	170	0	1	0	0	0	0	0	0	0	0	0	3.94	3.94	2.84	198	405	147	12.9	12.9	12.9	17.1	18.6	5.3	2.1	2.7	0.4	40
14924	149596	1	68.8317	1	0	0	0	0	0	20	0.833333	53	0	61	42	85	1	85	57	121	1	128	93	1	0	0	1	0	0	0	0	0	0	2.99	3.57	2.43	106	239	106	7.7	8	7.7	12.1	12.1	7.6	0.5	0.7	0.5	11
14927	169174	1	62.4013	0	0	0	0	0	0	25	1.04167	62	1	93	47	91	1	124	57	129	1	172	84	1	0	0	0	0	0	0	0	0	0	4.09	4.09	3.79	193	214	176	13.7	13.7	13.7	14	14	9.4	0.9	1.2	0.9	15
14949	199573	1	73.4592	1	1	0	0	0	0	163	6.79167	64	1	84	37	92	1	110	51	155	1	167	84	1	0	0	0	1	0	0	0	0	0	3.54	3.56	2.96	118	300	93	7.3	10.6	7.3	5.3	10.3	5.3	0.7	1.2	0.7	22
14957	162325	0	83.0561	1	1	1	1	1	1	209	8.70833	63	1	85	22	82	1	120	31	119	1	183	48	1	1	0	0	1	0	0	0	0	0	3.95	4.63	3.48	77	129	62	10.2	15.1	8.9	17.1	17.1	9.6	0.4	0.6	0.4	11
14965	105308	0	82.8667	1	1	1	1	1	1	126	5.25	45	0	85	27	51	0	107	30	66	0	150	31	1	0	0	0	0	0	0	0	1	0	3.56	4.18	3.56	312	414	311	10.4	10.4	10.4	9	26.9	9	0.9	2.5	0.8	22
14973	190490	0	78.3346	1	1	0	0	0	1	176	7.33333	56	1	81	28	101	1	139	49	189	1	228	90	1	0	0	1	0	0	0	0	0	1	3.35	3.51	2.94	229	265	162	9.7	9.7	9.7	12.4	16.4	9.2	0.8	0.8	0.4	16
15020	140928	1	78.9167	1	1	0	0	0	0	146	6.08333	42	0	133	35	62	0	138	57	100	0	167	55	1	1	0	0	1	0	0	0	0	0	3.44	3.61	2.93	68	279	68	8.9	12.3	8.9	8.7	10.1	7.8	0.5	0.8	0.5	6
15021	102989	0	73.6725	1	1	0	0	0	0	35	1.45833	60	1	73	49	71	1	102	62	94	0	136	82	1	0	0	1	1	0	0	0	0	0	4.17	4.17	2.63	123	500	123	11.6	11.6	10.2	26.5	26.5	9.4	0.4	0.7	0.4	15
15022	131651	1	80.0425	1	1	0	0	0	0	101	4.20833	48	0	80	43	62	0	132	53	92	0	164	83	1	0	0	1	1	0	0	0	0	0	2.92	3.69	2.92	88	272	88	9.8	10.4	9.8	9.5	12.3	7	0.7	1	0.7	14
15023	195228	1	89.0438	1	1	0	0	0	0	541	22.5417	40	0	159	0	61	0	281	39	108	0	200	0	1	1	0	0	1	0	0	0	0	0	4.12	4.12	2.67	236	236	99	10.6	11.3	10	10.7	22.3	8.6	1.2	1.3	0.8	28
15024	170446	1	58.3573	0	0	0	0	0	0	25	1.04167	70	1	70	46	95	1	95	60	156	1	156	93	1	0	0	1	0	0	0	0	0	0	2.72	2.72	2.51	208	417	208	7.3	8.8	7.1	13	14.5	13	0.9	1.1	0.9	17
15054	117635	0	55.9825	0	0	0	0	0	0	341	14.2083	57	1	262	41	72	1	288	47	99	0	151	78	1	0	0	0	0	0	0	0	0	0	3.82	4.17	2.78	244	618	119	10.3	10.3	7.8	9.6	37.7	9.1	0.7	0.7	0.3	30
15056	102340	1	74.5198	1	1	1	1	1	1	117	4.875	57	1	58	50	71	1	71	62	94	0	94	84	1	1	0	0	0	0	0	0	0	0	3.04	3.8	2.33	56	87	36	11	11	9.5	5.2	10	3.8	4.8	5.7	2.4	47
15061	120781	0	55.2016	0	0	0	0	0	0	68	2.83333	65	1	82	36	81	1	150	50	109	0	148	64	1	0	0	0	0	0	0	0	0	0	2.91	4.37	2.76	139	212	84	9.5	11.7	7.3	9.2	10.7	6.4	0.6	0.7	0.5	11
15072	113034	0	73.8501	1	1	0	0	0	0	30	1.25	53	0	72	40	74	1	173	62	118	1	150	102	1	0	0	1	0	0	0	0	0	0	3.26	3.26	2.83	149	342	149	10.3	10.3	5.9	14.5	14.5	8	0.7	0.9	0.7	11
15084	187562	1	59.7586	0	0	0	0	0	0	310	12.9167	64	1	98	43	86	1	248	55	138	1	159	81	1	1	0	0	0	0	0	0	1	0	4.59	4.59	2.68	54	972	38	13	13	13	11.8	39.7	11.6	3.1	3.9	1.4	44
15112	169585	1	61.7874	0	0	0	0	0	0	28	1.16667	67	1	81	43	81	1	99	49	113	1	140	66	1	0	0	1	0	0	0	0	0	0	3.15	3.15	2.22	165	214	136	9.9	11.1	9.9	13.6	14.6	12.3	1.4	1.4	1.3	27
15116	179218	1	63.1014	0	0	0	0	0	0	492	20.5	74	1	119	0	99	1	166	5	138	1	229	0	1	0	0	1	0	0	0	0	0	0	3.47	4.19	2.6	149	517	93	9.1	13.8	9.1	24.9	24.9	8.4	0.6	1.1	0.5	7
15153	100998	1	66.7079	1	0	0	0	0	0	74	3.08333	46	0	105	46	67	0	126	61	110	0	143	95	1	1	0	1	1	0	0	0	0	0	2.66	3.53	2.66	192	192	106	8.6	10.4	8.6	10.4	14.6	9.2	0.6	0.6	0.5	8
15174	191397	0	71.7552	1	0	0	0	0	0	221	9.20833	42	0	132	0	60	0	258	47	107	0	191	0	1	0	0	0	0	0	0	0	0	1	3.7	3.82	2.6	251	427	138	10.2	10.2	6.7	18	18	5.4	2	2.4	1	80
15185	120114	1	74.2263	1	1	0	0	1	1	530	22.0833	75	1	176	45	88	1	178	52	101	0	214	65	1	1	0	0	0	0	0	0	0	0	4.86	5.24	2.95	150	429	67	14.9	16.7	10	11.2	15.3	6.1	0.6	1.1	0.3	17
15187	172645	1	64.8982	0	0	0	0	0	0	117	4.875	51	0	111	39	70	0	113	54	105	0	145	65	1	1	0	1	0	0	0	0	0	0	3.36	3.94	2.66	279	324	110	10.3	10.3	6.6	8.7	24	8	1.1	1.4	0.7	21
15198	137838	0	76.2805	1	1	0	0	0	0	73	3.04167	47	0	67	33	73	1	106	52	112	1	183	92	1	0	0	1	0	0	0	0	0	0	3.38	3.65	3.29	92	144	88	10.1	10.4	10.1	11.2	13.3	8.3	0.8	1.1	0.8	13
15201	123613	0	83.497	1	1	0	0	0	0	51	2.125	79	1	88	26	112	1	121	48	156	1	181	89	1	1	0	1	1	0	0	0	0	0	2.97	4.56	2.81	67	368	67	6.7	11.6	6.5	9.4	22.8	7.3	1.2	2.3	1	19
15203	188439	1	87.834	1	1	0	0	0	0	79	3.29167	55	0	81	39	71	1	105	58	112	1	157	89	1	0	0	1	0	0	0	0	0	0	3.66	3.66	3.2	118	262	118	12.7	12.7	8.3	15.6	15.6	7.9	0.7	0.9	0.7	17
15207	184002	1	65.1626	1	0	0	0	0	0	30	1.25	55	0	71	50	73	1	93	63	114	1	146	90	1	0	0	0	0	0	0	0	0	0	3.62	3.62	3.26	91	146	91	8.8	10.4	8.8	77.6	91.8	77.6	0.9	1.2	0.9	21
15216	116553	0	84.4644	1	1	0	0	0	0	128	5.33333	71	1	87	0	89	1	232	55	129	1	151	0	1	0	0	1	1	0	0	0	0	0	4.25	4.9	2.96	145	225	60	13.3	13.3	6.9	6.1	16.1	5.6	1	1.6	0.8	23
15228	188891	1	74.076	1	1	0	0	0	0	84	3.5	81	1	81	45	117	1	117	65	180	1	180	95	1	0	0	1	0	0	0	0	0	0	4.02	4.26	3.8	171	183	154	10.3	12.5	10	10.8	13.2	9.7	0.7	0.9	0.7	19
15231	142735	1	77.8814	1	1	1	1	1	1	81	3.375	57	1	79	29	83	1	134	42	137	1	177	63	1	1	0	1	0	0	0	0	1	0	3.79	4.2	3.65	172	177	152	8.9	12.6	8.1	9.2	10.8	9.2	0.4	0.6	0.4	15
15263	167189	1	85.9026	1	1	0	0	0	0	168	7	65	1	172	0	87	1	224	56	138	1	203	0	1	0	0	1	0	0	0	0	0	0	2.95	3.7	2.91	78	199	78	8.6	11.3	8.6	11.2	14.2	9.7	1	1.7	1	19
15276	138479	1	55.3218	0	0	0	0	0	0	49	2.04167	56	1	77	44	74	1	103	56	113	1	158	83	1	1	0	0	0	0	0	0	0	0	3.49	4.02	2.68	217	217	76	7.2	10.8	7.1	19.1	19.1	10	1.4	1.9	1.4	61
15279	130088	1	75.2655	1	1	0	0	0	0	143	5.95833	65	1	75	37	85	1	98	47	121	1	145	68	1	0	0	0	1	0	0	0	0	0	3.6	3.6	2.86	181	227	122	11.4	11.4	9	16.4	16.4	7.8	1.1	1.3	1	21
15298	158948	0	71.699	1	0	0	0	0	0	378	15.75	0	0	86	0	70	0	105	57	0	0	230	0	1	1	1	0	0	0	0	0	0	0	2.81	3.54	2.77	151	412	112	9.9	9.9	9.9	7.6	12.6	7.6	1.6	1.6	0.9	55
15305	138526	1	82.8637	1	1	1	1	1	1	104	4.33333	53	0	215	47	75	1	218	57	102	0	219	79	1	0	0	1	0	0	0	0	0	0	3.74	3.74	2.52	161	418	115	8.2	8.2	8.2	5.9	16.7	4.1	3.2	3.2	0.9	64
15312	125683	1	56.1243	0	0	0	0	0	0	513	21.375	67	1	97	0	85	1	279	48	116	1	193	0	1	0	0	0	1	0	0	0	0	0	2.92	4.34	2.49	147	1009	147	9.2	10.3	8.8	12.2	16.7	8.4	0.7	1.8	0.7	18
15325	136223	1	61.0231	0	0	0	0	0	0	55	2.29167	57	1	67	38	69	0	83	55	95	0	138	69	1	0	0	1	0	0	0	0	0	0	3.1	3.1	2.57	177	392	177	9.9	9.9	7.4	11.6	15	8.8	1	1.2	1	17
15353	109580	1	61.6275	0	0	1	1	1	1	8	0.333333	42	0	92	21	50	0	107	50	65	0	134	40	1	0	0	0	0	0	0	0	0	0	3.94	3.94	3.94	179	179	179	12	12	12	22.4	22.4	22.4	0.8	0.8	0.8	10
15359	159456	0	74.336	1	1	0	0	0	0	43	1.79167	62	1	81	41	84	1	117	50	129	1	177	75	1	0	0	1	0	0	0	0	0	0	3.69	3.79	3.31	87	155	87	10.8	10.8	10.8	12.4	14.4	8.9	0.7	1.2	0.7	17
15366	131929	0	77.3353	1	1	1	1	1	1	738	30.75	49	0	61	18	70	0	206	35	109	0	175	63	1	0	1	0	1	0	0	0	0	0	2.5	3.62	2.4	84	268	24	6.9	9.2	6.9	6.1	20.2	6.1	1.6	3.2	0.5	58
15382	126234	0	78.7151	1	1	0	0	0	1	323	13.4583	69	1	89	0	91	1	115	1	109	0	177	0	1	0	0	0	1	0	0	0	0	0	3.32	3.75	2.73	172	307	96	10.5	13.2	6.3	12.2	16.9	6.5	1.3	2.4	1.3	28
15386	191735	0	78.0898	1	1	0	0	0	0	137	5.70833	76	1	115	56	92	1	124	66	123	1	159	84	1	0	0	0	1	0	0	0	0	0	3.37	4.22	3.37	143	481	143	5.3	11.5	5.3	12.8	20.7	11.2	0.4	0.9	0.4	13
15392	101404	1	46.3547	0	0	0	0	0	0	95	3.95833	57	1	84	32	71	1	121	39	105	0	180	61	1	1	0	1	0	0	0	0	0	0	3.67	3.67	2.66	210	362	93	10.3	10.3	10.3	16.8	16.8	10.6	0.7	1.2	0.7	17
15404	160963	1	73.1876	1	1	0	0	0	1	28	1.16667	52	0	65	37	68	0	85	53	93	0	162	84	1	1	0	0	1	0	0	1	1	0	3.45	4.49	3.45	162	276	162	8.4	8.4	8.4	14.1	26.1	11.7	1	1.5	1	12
15420	155775	1	75.8065	1	1	0	0	0	0	55	2.29167	71	1	92	53	91	1	114	65	121	1	161	92	1	0	0	1	0	0	0	0	0	0	2.69	3.91	2.69	88	120	84	7.8	8.3	7.6	8	13.6	8	0.9	1.4	0.9	14
15421	198963	1	78.582	1	1	1	1	1	1	457	19.0417	44	0	149	37	62	0	156	47	119	1	218	80	1	1	0	0	0	0	0	0	0	0	4.11	4.24	3.15	169	424	129	11.9	11.9	11.9	21.4	26.9	6.6	0.8	0.8	0.5	31
15439	159101	1	64.2917	0	0	0	0	0	0	28	1.16667	66	1	74	44	85	1	100	54	119	1	143	77	1	0	0	1	0	0	0	0	0	0	2.68	3.08	2.68	246	356	169	10.2	11.2	9.1	12.2	12.4	10.2	1	1	0.6	18
15461	112796	1	77.01	1	1	1	1	1	1	76	3.16667	45	0	48	42	55	0	59	55	68	0	74	68	1	0	0	0	0	0	0	0	0	0	3.67	3.83	3.16	176	177	154	11	11	10.3	8.7	9.4	6.6	1.2	1.2	1.1	30
15468	101680	0	61.2202	0	0	0	0	0	0	29	1.20833	51	0	68	39	69	0	95	50	103	0	146	85	1	0	0	1	1	0	0	0	0	0	2.2	2.85	2.2	139	447	139	7.3	7.3	7.3	4.6	11	4.6	0.5	0.6	0.5	13
15472	169182	1	61.4737	0	0	0	0	0	0	139	5.79167	57	1	76	35	78	1	96	49	114	1	156	78	1	0	0	1	0	0	0	0	0	0	4.52	4.52	3.35	377	599	322	13.8	13.8	12.3	18.6	18.6	8.5	0.6	0.7	0.5	12
15481	177604	1	62.7605	0	0	0	0	0	0	43	1.79167	60	1	73	43	73	1	95	55	101	0	140	83	1	0	0	1	1	0	0	0	0	0	2.55	3.13	2.55	123	161	67	7.5	7.5	7.5	12	12	5.3	0.6	0.7	0.6	10
15491	114803	1	72.7808	1	0	0	0	0	0	68	2.83333	54	0	90	48	65	0	111	58	92	0	153	75	1	0	0	0	0	0	0	0	0	0	3.88	3.88	3.14	187	289	184	11.7	11.7	10.6	14.3	14.3	8.2	0.7	1.1	0.5	31
15504	164202	0	77.0158	1	1	1	1	1	1	267	11.125	57	1	78	0	73	1	101	31	106	0	159	0	1	1	0	0	1	0	0	0	0	0	4.34	4.34	3.1	263	318	198	9.1	9.1	8.5	20.1	23.4	11.9	2	2.2	1.1	34
15526	144559	1	65.005	1	0	0	0	0	0	264	11	61	1	147	0	97	1	245	35	109	0	188	0	1	1	0	1	0	0	0	0	0	0	4.15	4.15	2.9	334	802	239	10.4	10.9	10.4	11.4	12.9	5.8	1	1	0.5	53
15541	115662	0	75.8701	1	1	1	1	1	1	55	2.29167	86	1	89	32	90	1	105	38	95	0	129	52	1	0	0	1	0	0	0	0	0	0	3.35	3.35	3.35	465	465	465	13.1	13.1	13.1	29.3	29.3	29.3	0.6	0.6	0.6	15
15567	105765	1	66.3643	1	0	0	0	0	0	63	2.625	87	1	87	0	115	1	163	101	158	1	158	0	1	0	0	0	0	0	0	0	0	0	5.05	5.05	4.84	182	208	180	15.6	15.6	15.6	10.5	10.6	9.9	0.8	1	0.8	13
15569	117071	1	79.7793	1	1	0	0	0	0	96	4	38	0	79	34	53	0	99	51	98	0	172	95	1	0	0	0	1	0	0	0	0	0	3.73	3.73	3.13	122	198	122	7.5	7.5	7.5	15	18.8	10.5	0.9	1.4	0.9	19
15585	180884	0	81.6482	1	1	0	0	0	0	151	6.29167	53	0	79	35	79	1	125	67	118	1	155	97	1	0	0	1	0	0	0	0	0	0	3.76	3.94	2.48	170	338	145	10.5	12.5	10.1	24.7	24.7	11.9	0.8	0.9	0.8	16
15608	162720	1	66.0618	1	0	0	0	0	0	103	4.29167	96	1	96	45	119	1	119	56	167	1	167	80	1	0	0	1	1	0	0	0	0	0	2.48	3.24	2.48	138	281	118	6.2	6.2	6.2	7.5	10.1	7.2	1	1.8	1	17
15619	175622	1	85.4508	1	1	0	0	0	1	169	7.04167	61	1	86	42	84	1	122	58	158	1	197	91	1	0	0	1	1	0	0	0	0	0	2.83	3.54	2.83	154	422	102	8.5	10.7	8.5	10.9	16.3	9.7	0.8	1.5	0.8	23
15630	181017	1	45.7298	0	0	1	1	1	1	51	2.125	77	1	79	0	93	1	109	0	121	1	132	0	1	1	0	0	0	0	0	0	0	0	2.84	4.84	2.41	226	374	43	14.4	14.6	6	3.5	11.7	3.5	1.2	2.2	1.2	19
15637	101960	1	74.3328	1	1	0	0	0	0	25	1.04167	63	1	69	43	97	1	101	61	144	1	159	95	1	0	0	0	1	0	0	0	0	0	3.58	3.93	3.3	350	527	284	7.9	9.3	7.9	18.6	18.6	14.5	0.7	0.9	0.7	15
15655	133536	1	70.8646	1	0	0	0	0	0	168	7	47	0	63	25	70	0	86	47	136	1	156	81	1	1	0	1	0	0	0	0	0	0	3.41	3.9	3.12	117	181	62	9.5	10.2	8.5	13.3	13.3	3.8	0.5	0.8	0.5	12
15676	188907	0	58.6427	0	0	0	0	0	0	890	37.0833	56	1	105	0	72	1	177	1	93	0	164	0	1	1	0	1	0	0	0	0	1	0	4.4	4.4	2.28	169	300	62	12.2	12.2	8	15.7	23	4.7	0.8	1.5	0.7	32
15677	130565	1	61.9904	0	0	0	0	0	0	27	1.125	71	1	79	43	92	1	102	52	137	1	153	71	1	0	0	1	0	0	0	0	0	0	2.88	3.58	2.88	75	142	75	9.3	9.8	8.7	9.9	13.7	9.9	0.8	1.3	0.8	15
15678	146938	1	80.0396	1	1	0	0	0	0	24	1	57	1	67	43	78	1	96	47	112	1	149	80	1	0	0	1	0	0	0	0	0	0	2.8	3.02	2.71	127	174	123	10.2	10.3	9.4	10.5	10.5	7.4	1.5	1.7	1.5	27
15687	129430	0	87.5556	1	1	0	0	0	1	138	5.75	42	0	67	37	59	0	120	51	91	0	140	71	1	1	0	0	1	0	0	0	0	0	3.19	3.78	3.19	178	178	110	9.8	9.8	9.8	11.4	11.4	6.7	2.6	2.6	1.9	102
15693	119249	1	75.645	1	1	0	0	0	0	31	1.29167	40	0	75	33	60	0	99	39	113	1	171	80	1	0	1	1	1	0	1	0	0	0	2.68	3.67	2.68	113	318	108	11.4	11.4	7.5	12.3	14.2	7.4	1.3	2.7	1.3	24
15701	193745	1	85.5847	1	1	0	0	0	0	168	7	52	0	65	52	68	0	82	64	113	1	127	98	1	0	0	1	0	0	0	0	0	0	3.86	3.86	2.9	191	453	148	11.5	11.5	9.7	8.8	21.3	5.2	1.1	1.9	1	21
15709	188136	0	81.7768	1	1	0	0	0	0	69	2.875	68	1	68	39	89	1	91	47	121	1	133	72	1	1	0	1	1	0	0	0	0	0	3.2	3.89	3.2	86	139	59	8.4	8.7	8.4	15.2	17.6	8.1	0.7	0.9	0.6	20
15714	114959	0	80.2926	1	1	0	0	0	0	837	34.875	29	0	142	0	47	0	246	45	97	0	243	0	1	1	1	0	0	0	0	0	0	0	4.91	4.91	2.54	147	267	48	9.6	11.2	8.4	28.8	36.2	5.5	2.4	2.8	1.9	43
15720	123368	1	57.4259	0	0	0	0	0	0	23	0.958333	57	1	78	50	83	1	103	66	129	1	154	101	1	0	0	1	0	0	0	0	0	0	3.55	3.94	3.55	148	210	148	13.8	13.8	10.3	12.9	15.6	11.5	0.7	0.9	0.7	11
15725	123802	0	74.3909	1	1	0	0	0	0	96	4	65	1	95	41	85	1	122	42	104	0	151	44	1	0	0	1	1	0	0	0	0	0	4.1	4.83	1.98	85	333	44	10.1	13.9	8.7	13.3	13.3	7.4	0.5	0.6	0.4	12
15737	113968	0	65.2848	1	0	0	0	0	0	640	26.6667	48	0	136	0	68	0	215	1	109	0	227	0	1	1	0	1	0	0	0	0	0	0	3.91	3.92	2.66	177	362	71	9.2	11.4	8.7	13.7	14.7	6.5	1.2	2.1	0.9	21
15740	135087	0	78.0985	1	1	0	0	0	0	258	10.75	55	0	89	32	73	1	105	47	104	0	149	61	1	0	0	0	0	0	0	0	0	0	5.44	5.44	2.76	412	791	122	12.9	12.9	10.5	45.8	47.3	9.5	1.3	1.3	0.5	26
15760	163409	1	53.9056	0	0	0	0	0	0	32	1.33333	64	1	67	51	83	1	83	64	112	1	122	90	1	0	0	1	1	0	0	0	0	0	3.55	3.55	3.55	132	132	132	10.8	12.1	10.5	10.3	10.3	10.3	0.6	0.8	0.6	13
15807	173079	0	67.1024	1	0	0	0	0	0	32	1.33333	43	0	67	41	60	0	95	60	96	0	155	83	1	0	0	0	1	0	0	0	0	0	3.01	3.32	2.61	146	334	129	7.7	9	7.7	13	15.2	10.2	0.3	0.8	0.3	7
15809	140210	1	64.6314	0	0	0	0	0	0	216	9	61	1	107	37	72	1	114	56	123	1	151	87	1	1	0	0	0	0	0	0	0	0	3.48	4.34	3.05	141	285	74	8	10.8	6.8	14.7	14.7	8.7	1.9	2.2	1	85
15821	121693	1	75.1983	1	1	0	0	0	0	60	2.5	70	1	81	55	86	1	148	66	119	1	137	86	1	1	0	0	1	0	0	0	0	0	4.11	4.11	2.59	151	262	133	10.8	12.6	10	38.6	38.6	8.8	1	1.3	1	29
15831	169017	1	83.2774	1	1	0	0	0	0	55	2.29167	51	0	65	40	74	1	97	53	121	1	156	92	1	0	0	1	1	0	0	0	0	0	3.47	3.63	3.29	104	158	104	11.6	11.6	8.3	13.5	13.5	11.8	0.9	1.3	0.9	17
15842	115483	1	81.6779	1	1	0	0	0	0	217	9.04167	54	0	115	0	78	1	202	32	99	0	199	0	1	1	0	0	0	0	0	0	0	0	4.49	4.49	3.31	150	385	79	11.5	11.5	7	10.1	14.4	8.1	1.6	2.8	1.5	28
15847	121459	1	70.5956	1	0	0	0	0	1	581	24.2083	61	1	147	37	82	1	169	53	133	1	190	80	1	1	0	1	0	1	0	0	0	0	2.25	3.78	2.25	234	275	103	9	10.6	6.1	29.4	52.7	12.8	1.4	6.5	1.4	15
15866	137604	0	76.7915	1	1	0	0	0	0	306	12.75	52	0	115	30	95	1	135	48	153	1	214	84	1	1	0	1	0	0	0	0	0	0	3.43	3.43	2.45	206	773	190	9.1	9.1	9.1	14.8	27.8	12.6	0.6	0.9	0.5	13
15885	134970	1	67.7679	1	0	0	0	0	0	99	4.125	57	1	72	48	73	1	90	59	112	1	133	86	1	1	0	1	0	0	0	0	0	0	3.54	3.75	3.08	176	411	154	10.5	12	10.5	23	23	13.3	0.8	1	0.8	19
15893	123514	1	82.8179	1	1	0	0	0	0	51	2.125	45	0	99	23	65	0	134	45	112	1	203	78	1	0	1	1	1	1	0	0	0	0	2.63	3.63	2.63	92	171	92	7.8	8.3	7.8	5.5	13.5	5.5	1.3	2.2	1.3	23
15895	135286	1	76.76	1	1	0	0	0	0	35	1.45833	45	0	59	44	63	0	86	56	106	0	153	83	1	0	0	1	0	0	0	0	0	0	2.78	3.21	2.48	145	256	145	14	14	7.8	10.5	12.9	9.2	1.4	2.1	1.4	21
15898	163908	1	55.4026	0	0	0	0	0	0	91	3.79167	67	1	100	55	93	1	111	68	113	1	124	81	1	1	0	0	0	0	0	0	0	0	4.84	4.89	3.59	372	372	197	14.7	14.8	11.7	14.1	14.1	6.3	1	1.2	0.9	15
15916	163228	1	38.5769	0	0	0	0	0	0	412	17.1667	83	1	97	41	97	1	113	60	125	1	151	80	1	1	0	0	0	0	0	0	0	0	4.84	4.84	3.22	38	151	38	11	11	9.7	12.9	19.7	6.6	0.5	1.2	0.5	14
15918	172025	0	51.885	0	0	0	0	0	0	86	3.58333	91	1	148	0	140	1	152	12	174	1	202	0	1	0	0	0	0	0	0	0	0	0	3.97	4.13	2.97	164	380	142	11	11	10.7	10.2	22.6	10.2	0.4	0.4	0.2	6
15927	128943	1	59.9902	0	0	0	0	0	0	48	2	50	0	85	44	67	0	121	57	101	0	198	94	1	0	0	1	0	0	0	0	0	0	3.27	4.04	3.27	131	315	116	10.8	10.8	10.8	8.6	13.6	7.3	0.8	0.9	0.7	10
15963	132674	1	65.7098	1	0	1	1	1	1	39	1.625	0	0	63	0	226	1	231	21	0	0	114	0	1	1	0	0	0	0	0	0	0	0	6.15	6.15	4.65	158	158	73	16.9	16.9	16.9	11.7	17.4	9.4	3.3	4.7	3.3	83
15991	164956	1	76.9341	1	1	1	1	1	1	381	15.875	50	0	111	17	73	1	154	22	109	0	231	34	1	0	0	0	0	0	0	0	1	0	3.8	4.01	2.91	316	391	175	9.4	10.7	9.3	16.3	33.6	13.6	1.9	3.4	1	28
16009	174654	1	78.7244	1	1	0	0	0	0	28	1.16667	44	0	61	37	66	0	90	54	113	1	150	91	1	0	0	1	1	0	0	0	0	0	2.99	3.92	2.99	126	126	76	9.2	9.2	9.2	11.2	12.1	10.5	0.9	1.7	0.9	18
16014	175525	1	83.7387	1	1	0	1	1	1	174	7.25	51	0	183	0	65	0	300	58	95	0	194	0	1	0	0	0	0	0	0	0	0	0	3.16	3.17	2.71	469	573	375	10.1	10.1	10.1	18.5	21.7	12.3	4.7	5.9	2.4	63
16019	154759	0	88.3349	1	1	0	0	0	0	6	0.25	41	0	100	37	59	0	141	50	92	0	206	71	1	0	0	0	1	0	0	0	0	0	3.57	4.58	3.57	128	317	79	10.6	10.9	7.7	5.1	16	5	1.4	1.6	0.9	37
16032	127705	0	61.9243	0	0	0	0	0	0	584	24.3333	66	1	127	0	83	1	293	21	112	1	190	0	1	0	0	0	1	0	0	0	0	0	2.9	3.69	2.38	140	180	47	11.9	11.9	9.1	12.6	13.6	5.8	0.6	0.8	0.4	16
16035	188041	1	77.86	1	1	0	0	0	0	40	1.66667	60	1	63	41	93	1	93	58	131	1	137	79	1	0	0	0	1	0	0	0	0	0	3.14	3.53	2.81	184	373	180	10.5	10.8	10.1	8.9	14	8.9	0.8	1.6	0.8	12
16045	182598	1	65.9042	1	0	0	0	0	0	112	4.66667	79	1	151	46	112	1	222	61	187	1	220	94	1	1	0	1	0	0	0	0	0	0	3.39	3.4	2.82	113	195	113	9.5	9.5	9.5	1.7	3.3	1.7	0.7	0.7	0.4	18
16066	129632	1	53.7029	0	0	1	1	1	1	112	4.66667	88	1	95	56	117	1	125	70	144	1	180	97	1	1	0	0	0	0	0	0	0	0	4.08	4.21	3.39	178	178	93	14	17	12.5	21.7	26	10.5	1.3	2.2	1.3	21
16092	164977	1	51.2227	0	0	0	0	0	0	53	2.20833	72	1	72	34	96	1	96	46	149	1	149	73	1	0	0	1	1	0	0	0	0	0	2.76	3.19	2.43	123	349	90	8.4	9.1	8.4	11.2	11.3	5.4	1	1.3	1	30
16093	107395	1	74.4096	1	1	0	0	0	0	77	3.20833	59	1	96	46	81	1	112	64	119	1	151	92	1	0	0	1	0	0	0	0	0	0	3.42	3.48	3.17	250	250	164	12.1	12.1	12	9.7	9.7	8.2	0.4	0.9	0.4	16
16096	118105	1	77.1765	1	1	0	0	0	0	53	2.20833	57	1	84	47	79	1	100	59	115	1	144	86	1	0	0	0	0	0	0	0	0	0	2.99	3.96	2.99	138	227	111	10.8	10.8	10.8	12.2	14	10.3	0.6	0.7	0.6	6
16103	103837	1	57.3684	0	0	0	0	0	0	54	2.25	51	0	78	42	67	0	97	58	93	0	134	83	1	0	0	0	0	0	0	0	0	0	2.96	3.45	2.96	118	169	117	13.2	13.2	9.2	11	21.2	11	0.7	1.1	0.7	15
16128	182418	0	62.7162	0	0	0	0	0	0	73	3.04167	48	0	75	42	60	0	103	58	85	0	151	72	1	0	0	1	0	0	0	0	0	0	2.34	3.46	2.34	118	282	118	7.8	9.5	7.8	11.8	19.9	10.6	0.6	0.9	0.6	12
16139	116476	0	81.1145	1	1	0	1	1	1	172	7.16667	50	0	55	36	68	0	78	51	100	0	125	81	1	1	0	0	1	0	0	0	0	0	3.99	3.99	3.01	138	164	125	11.9	11.9	11.9	9.7	10.7	8.3	4.3	4.3	1.4	135
16164	129420	1	67.3715	1	0	0	0	0	0	26	1.08333	57	1	77	46	74	1	120	58	112	1	149	92	1	0	0	1	0	0	0	0	0	0	3.24	3.24	3.04	127	194	104	8.6	8.6	8.6	14	14	7.7	1.3	1.7	1.3	26
16173	139773	1	83.9505	1	1	1	1	1	1	8	0.333333	43	0	112	30	70	0	254	38	103	0	250	56	1	1	0	0	0	0	0	0	0	0	3.16	3.58	2.51	252	321	106	7.9	11.2	7.9	9.5	13.8	4.2	2.6	2.6	0.8	57
16188	166708	1	63.6338	0	0	0	0	0	0	58	2.41667	56	1	70	52	78	1	93	64	116	1	137	89	1	0	0	1	1	0	0	0	0	0	3.43	3.43	2.78	169	505	166	10.3	10.3	10.3	15.6	15.9	12.7	0.5	0.8	0.5	9
16222	199208	1	44.2124	0	0	0	0	0	0	27	1.125	61	1	69	49	85	1	86	60	130	1	130	83	1	0	0	0	1	0	0	0	0	0	2.93	3.41	2.35	140	305	129	10	11	10	15.5	15.5	8.3	0.9	1	0.9	12
16242	149651	1	86.2696	1	1	0	0	0	0	131	5.45833	56	1	82	35	82	1	118	44	141	1	184	61	1	0	0	1	1	0	0	0	0	0	2.5	4	2.5	121	219	84	6.1	12.3	6.1	11.7	12.9	9	1	1.7	1	21
16254	162678	0	86.4462	1	1	1	1	1	1	22	0.916667	74	1	99	0	85	1	131	0	122	1	174	0	1	0	0	0	0	0	0	0	0	0	2.49	3.91	2.49	27	210	27	8.4	8.4	8.4	6.1	6.3	2.8	0.8	1.5	0.8	14
16279	182693	0	80.5497	1	1	0	0	0	0	337	14.0417	42	0	136	36	60	0	248	57	121	1	209	79	1	1	0	0	1	0	0	0	0	1	3.39	4.81	2.88	239	442	58	9	9	8.9	12.1	28.2	6.9	2.2	2.2	0.9	34
16286	168309	0	55.7898	0	0	0	0	0	0	415	17.2917	69	1	107	0	81	1	294	49	103	0	170	0	1	1	0	0	0	0	0	0	1	0	3.25	3.89	2.76	130	315	25	10.6	10.6	8.5	13.1	21.1	5.5	1.9	2.6	0.8	52
16296	177242	0	80.3419	1	1	0	0	0	0	142	5.91667	65	1	74	0	111	1	115	31	166	1	166	0	1	1	0	0	1	0	0	0	0	0	3.49	3.49	2.7	162	488	162	6.9	13	6.9	10.1	15.1	8.5	1.2	2.1	0.8	32
16343	114805	0	79.5067	1	1	0	0	0	0	88	3.66667	47	0	62	31	73	1	108	52	131	1	179	93	1	0	0	1	1	0	0	0	0	0	3.41	3.77	3.41	477	477	326	10.1	10.1	9.4	19.2	19.2	10.5	0.9	0.9	0.6	33
16353	152248	1	55.5138	0	0	0	0	0	0	70	2.91667	41	0	74	38	56	0	94	51	92	0	141	73	1	0	0	0	1	0	0	0	0	0	3.18	3.69	2.88	147	369	123	9	9	9	15.7	15.7	6.9	0.6	1.1	0.6	12
16377	124202	0	72.1342	1	0	0	1	1	1	450	18.75	58	1	96	41	78	1	152	53	129	1	145	76	1	1	0	0	1	0	0	0	0	0	2.93	3.65	2.31	49	177	19	9.9	9.9	7.4	25.5	71.2	9.1	1.5	2.4	1.2	38
16394	128478	0	49.8834	0	0	1	1	1	1	177	7.375	81	1	82	45	110	1	111	63	157	1	166	95	1	0	0	0	0	0	0	0	0	0	3.21	4.96	3.21	370	370	144	8.8	13.3	8.8	16.1	24.6	9.4	2.6	2.6	0.4	57
16474	101810	0	68.7903	1	0	0	0	0	0	34	1.41667	60	1	71	35	79	1	96	50	108	0	143	91	1	0	0	1	0	0	0	0	0	0	3.1	3.16	2.64	125	213	125	7.8	9.1	7.8	8.2	13.1	7.1	0.8	1.1	0.8	21
16487	193090	0	74.6348	1	1	0	0	0	1	571	23.7917	75	1	97	23	102	1	138	37	142	1	204	66	1	0	0	0	0	0	0	0	0	0	4.52	4.7	2.59	208	623	149	11.9	11.9	10.6	11.6	20.8	9.1	0.9	1.4	0.6	15
16519	117846	0	83.36	1	1	0	0	0	0	117	4.875	52	0	77	49	75	1	100	58	111	1	154	88	1	1	0	0	1	0	0	0	0	0	3.41	4.03	2.85	89	151	83	7.4	11.6	6.9	13.8	19.4	7.7	0.6	1	0.6	9
16521	190548	1	86.8121	1	1	0	0	0	0	50	2.08333	72	1	85	44	93	1	110	52	128	1	154	74	1	0	1	0	1	0	0	0	0	0	3.31	3.62	2.82	148	211	148	8.7	11	7.3	18.5	21.7	10.8	1.3	2.8	1.1	26
16526	180230	1	72.4392	1	0	0	0	0	0	77	3.20833	56	1	69	46	71	1	89	7	111	1	138	77	1	0	0	0	0	0	0	0	0	0	3.14	3.14	2.76	612	936	547	12.9	12.9	8.5	12.6	16.4	10.6	1	1.2	1	22
16528	120016	1	62.8365	0	0	0	0	0	0	31	1.29167	52	0	81	45	69	0	140	54	100	0	150	78	1	0	0	0	1	0	0	0	0	0	3.16	3.16	2.14	160	270	160	12.9	12.9	8.8	12.7	18.3	8.9	0.7	0.9	0.7	11
16551	137328	0	65.7479	1	0	0	0	0	0	250	10.4167	72	1	121	0	91	1	129	46	135	1	155	0	1	0	0	1	1	0	0	0	0	0	3.33	4.47	2.38	127	840	101	9.7	12	5.7	9.9	20.5	7.1	0.6	1.3	0.6	9
16552	164017	0	77.9602	1	1	0	0	0	0	291	12.125	60	1	72	34	83	1	176	43	121	1	152	81	1	0	0	0	0	0	0	0	0	0	4.14	4.38	3.71	138	344	138	9.8	13	8.6	17.5	18.3	7.4	1.1	1.8	1	24
16573	184418	0	83.5813	1	1	0	0	0	0	91	3.79167	68	1	68	47	94	1	96	74	145	1	154	124	1	1	0	0	0	0	0	0	0	0	2.85	3.62	2.85	87	166	52	10.1	10.1	10.1	6.5	10.3	5.9	1.6	1.6	0.9	107
16579	135932	0	67.5931	1	0	0	0	0	0	99	4.125	67	1	67	39	91	1	91	54	134	1	135	91	1	0	0	1	1	0	0	0	0	0	3.48	3.99	3.33	142	236	142	8	10.1	8	11.1	13	10.8	0.7	0.7	0.5	15
16622	178635	0	73.6309	1	1	1	1	1	1	202	8.41667	64	1	95	0	67	0	130	0	114	1	187	0	1	0	0	0	0	0	0	0	0	0	2.77	3.7	2.33	542	600	351	10.2	10.2	10.2	11.9	17.4	11.9	1.2	1.2	0.5	15
16625	115062	1	70.3688	1	0	0	0	0	0	44	1.83333	57	1	70	47	77	1	89	61	115	1	135	87	1	0	0	1	0	0	0	0	0	0	3.67	3.67	2.59	130	567	102	11.4	11.4	10.7	15.2	16.2	9.2	0.7	1.1	0.7	21
16630	136282	1	78.9159	1	1	0	0	0	1	55	2.29167	49	0	120	0	65	0	161	16	96	0	208	0	1	1	0	0	1	0	0	0	0	0	3.21	4.05	2.54	109	440	78	13.1	13.1	7.1	16.2	24	7.1	0.7	1	0.4	9
16651	169663	1	80.6315	1	1	0	0	0	0	98	4.08333	54	0	96	50	75	1	119	66	98	0	137	52	1	0	1	0	0	0	0	0	0	0	3.2	3.23	2.81	119	132	96	11	11	11	30.7	35.7	28.7	1.4	1.8	1.4	27
16666	153456	1	85.0427	1	1	0	0	0	0	21	0.875	47	0	71	45	68	0	166	62	115	1	147	98	1	1	0	1	0	0	0	0	0	0	2.99	4.12	2.58	255	257	141	11.6	12.2	7.2	5.6	15	5.6	1.5	1.6	1.1	21
16681	116720	1	77.3001	1	1	0	0	0	0	70	2.91667	45	0	89	45	58	0	102	56	92	0	161	80	1	1	0	0	1	0	0	0	0	0	3.44	3.44	2.82	97	149	77	10.9	11.3	9.1	18.3	18.3	9	0.9	1	0.7	16
16689	129112	1	71.6974	1	0	0	0	0	0	21	0.875	54	0	73	52	72	1	85	67	109	0	124	92	1	0	0	1	0	0	0	0	0	0	3.27	3.83	3.18	147	161	119	10.5	10.5	10.5	10	12.8	9.4	0.7	1	0.7	14
16696	159236	0	62.415	0	0	0	0	0	0	97	4.04167	56	1	84	36	70	0	103	60	105	0	147	92	1	0	0	1	1	0	0	0	0	0	3.72	4.6	3.23	113	628	113	8.2	8.2	8.2	12.8	14.3	7.4	0.5	1	0.5	13
16711	196318	1	84.6392	1	1	0	0	0	0	27	1.125	65	1	68	45	89	1	139	63	136	1	168	102	1	0	0	1	1	0	0	0	0	0	3.14	3.2	3.11	124	124	112	7.2	10.8	7.2	9.5	9.5	7.1	0.6	1	0.6	15
16712	198426	0	83.4266	1	1	1	1	1	1	176	7.33333	51	0	73	35	73	1	104	42	118	1	153	53	1	0	0	1	0	0	0	0	0	0	3.64	3.8	3.08	173	256	133	11.5	11.5	9.3	17.8	33.2	5.7	1.6	4.3	1.6	17
16714	153278	1	70.6924	1	0	0	0	0	0	100	4.16667	60	1	95	42	72	1	139	49	97	0	164	60	1	0	0	1	0	0	0	0	0	0	3.82	3.82	2.85	36	161	29	10.6	10.6	10.6	12.1	12.1	7.5	1.7	2.7	1.7	23
16729	158153	1	78.4621	1	1	0	0	0	1	361	15.0417	73	1	115	31	90	1	156	46	119	1	187	63	1	0	1	0	0	0	0	0	0	0	3.14	3.46	2.76	167	738	138	11	11	11	19.1	19.1	8.1	2.4	4.1	1.7	55
16743	115253	1	54.522	0	0	0	0	0	0	21	0.875	60	1	91	46	70	0	113	58	102	0	149	86	1	0	0	1	1	0	0	0	0	0	3.59	3.59	3.22	142	172	131	9.5	10.5	9.5	21	21	11.8	0.8	1	0.8	14
16750	104422	1	71.3793	1	0	0	0	0	0	53	2.20833	52	0	77	45	67	0	99	56	98	0	140	74	1	0	0	0	0	0	0	0	0	0	3.44	3.44	3.07	224	224	138	11	11	10.1	17.2	17.2	9.6	1.1	1.1	1	18
16753	176572	1	67.1983	1	0	0	0	0	0	101	4.20833	54	0	70	43	67	0	87	36	98	0	138	75	1	1	1	0	0	0	0	0	0	0	3.32	3.62	2.95	113	199	98	9.3	11.1	9.3	14.8	16.9	5.9	1.2	1.8	1.2	37
16760	171605	0	73.2653	1	1	0	0	0	0	245	10.2083	58	1	158	46	81	1	160	60	105	0	202	75	1	0	0	0	0	0	0	0	0	0	4.14	4.26	3.14	122	590	94	9.9	9.9	9.6	9.6	18.4	9.6	0.8	1.1	0.7	12
16761	110575	0	61.1081	0	0	0	0	0	0	221	9.20833	64	1	89	38	73	1	115	53	91	0	178	76	1	1	1	0	0	0	0	1	0	0	2.97	3.76	2.97	124	514	59	5.6	11.7	5.6	14.5	24.4	8.7	1.1	1.9	1.1	31
16776	156931	1	78.3829	1	1	0	0	0	0	690	28.75	49	0	100	32	69	0	130	40	104	0	185	59	1	1	0	1	0	0	0	0	0	0	3.41	4.76	1.78	258	303	127	8.9	14.6	5.4	6.5	13.9	3.1	1.2	2.8	1.2	20
16777	110713	1	66.9929	1	0	0	0	0	0	26	1.08333	68	1	85	0	87	1	104	69	123	1	142	0	1	1	0	1	1	0	0	0	0	0	2.37	2.37	2.37	90	90	90	8	10.5	8	6.8	7.1	6.8	0.6	0.8	0.6	24
16779	166441	1	77.6451	1	1	0	0	0	0	76	3.16667	53	0	72	40	72	1	89	56	120	1	153	86	1	1	0	1	1	1	0	0	0	0	2.47	3.77	2.47	118	285	118	10.3	11.4	7.4	16.8	25.5	5.3	0.6	1	0.6	9
16789	126298	0	83.0644	1	1	0	1	1	1	1200	50	74	1	110	36	98	1	173	20	133	1	190	69	1	0	0	0	1	0	0	0	0	1	2.29	4.09	2.29	114	339	74	10.3	12.9	6.7	4.5	19	4.1	0.7	5.2	0.7	14
16792	150158	1	68.6761	1	0	0	0	0	0	162	6.75	51	0	71	0	73	1	136	49	124	1	178	0	1	1	1	0	0	0	0	0	0	0	4.13	4.13	2.53	337	360	216	10.9	10.9	8.9	23.4	31.3	8.9	2.4	2.4	1.2	72
16797	139788	0	67.5912	1	0	0	1	1	1	66	2.75	62	1	80	40	82	1	103	53	117	1	145	75	1	0	0	0	0	0	0	0	1	1	2.77	3.55	2.74	363	696	351	8.5	8.5	8.5	9	20.4	8	0.9	1.1	0.7	18
16810	133106	0	49.0887	0	0	0	0	0	0	178	7.41667	67	1	82	35	85	1	111	46	110	0	185	68	1	0	0	0	1	0	0	0	0	0	3.5	3.78	2.65	164	674	122	9.9	10.7	9.4	18.7	21	12.1	0.4	0.8	0.4	16
16855	192793	1	54.8153	0	0	1	1	1	1	54	2.25	0	0	78	0	297	1	300	39	0	0	149	0	1	0	0	0	0	0	0	0	0	0	2.88	3.82	1.19	282	357	110	10.7	10.7	4.5	9.9	51.1	4.1	3.2	4.2	0.6	40
16867	178215	1	84.6177	1	1	0	0	0	0	79	3.29167	91	1	91	49	110	1	150	60	148	1	170	84	1	1	0	1	0	1	0	0	0	0	3.66	3.66	3.45	102	137	102	13.5	13.5	11.2	11.5	11.5	9.6	0.8	1.1	0.8	18
16883	119785	1	87.3205	1	1	0	0	0	0	353	14.7083	70	1	118	48	94	1	146	61	139	1	192	91	1	0	0	1	0	0	0	0	0	0	4.83	5.19	4.03	155	434	123	13.8	13.8	13.8	13.1	14	6.6	0.8	0.9	0.6	12
16886	136295	1	72.908	1	0	0	0	0	0	30	1.25	63	1	73	46	78	1	97	61	109	0	138	93	1	0	0	0	1	0	0	0	0	0	3.93	3.93	3.59	173	187	156	14.5	14.5	9.8	14.9	14.9	7.9	0.9	1	0.9	14
16899	187270	0	77.5107	1	1	0	0	0	0	56	2.33333	54	0	67	36	73	1	98	51	128	1	148	85	1	0	0	0	0	0	0	0	0	0	2.79	3.64	2.79	141	553	123	7.9	7.9	7.9	7.1	13.9	7.1	1.2	1.6	1.2	22
16909	164718	1	74.2615	1	1	0	0	0	0	54	2.25	59	1	63	42	80	1	88	57	127	1	154	90	1	0	0	1	0	0	0	0	0	0	3.34	3.39	2.57	130	234	130	7.7	7.7	7.7	11.3	11.3	5.6	1.4	1.4	1.2	20
16917	108858	1	46.4548	0	0	0	0	0	0	115	4.79167	57	1	81	44	78	1	219	65	140	1	187	112	1	0	0	0	0	0	0	0	0	0	3.48	3.48	2.27	101	225	57	12.3	12.3	8.4	8.5	8.5	1.6	7.7	9.3	7.1	62
16958	135084	1	54.2531	0	0	0	0	0	0	81	3.375	66	1	73	42	85	1	127	53	113	1	125	80	1	0	0	1	0	0	0	0	0	0	3.59	4	2.69	88	330	88	10.8	11.9	9.2	13	14.7	7.8	0.9	1.1	0.9	15
16968	183238	0	78.3889	1	1	1	1	1	1	39	1.625	57	1	76	20	76	1	85	27	115	1	115	33	1	0	0	1	0	0	0	0	0	0	3.97	3.97	2.64	167	213	76	11.4	11.4	8.2	12.1	26.5	4.9	0.7	1.4	0.5	16
16975	129115	0	77.9353	1	1	0	0	0	0	101	4.20833	58	1	100	0	77	1	208	43	114	1	170	0	1	0	0	1	1	1	0	0	0	0	2.97	3.95	2.97	87	161	87	8.4	10.6	7.9	6	17.5	6	0.7	1	0.7	18
17002	173673	0	80.9818	1	1	0	0	0	0	102	4.25	46	0	116	43	57	0	126	57	81	0	147	81	1	0	0	1	0	0	0	0	0	0	4.18	4.18	3.32	129	231	129	9.4	12.2	6	15.3	15.3	9.2	0.6	1.5	0.6	16
17027	192636	1	75.6971	1	1	0	0	0	0	200	8.33333	71	1	125	43	113	1	163	63	143	1	194	88	1	1	0	0	0	0	0	0	0	0	4.32	4.32	3.02	183	337	101	13.1	13.1	10.6	10.9	28.6	10.9	1.3	2.6	1	29
17029	190907	0	86.7848	1	1	0	0	0	1	535	22.2917	78	1	92	0	91	1	129	50	92	0	199	0	1	0	0	1	0	0	0	0	0	0	3.12	3.86	2.12	86	515	32	12.6	13.2	7.6	11.7	17.4	6.7	0.6	1.7	0.3	9
17051	183735	1	78.8287	1	1	0	0	0	0	290	12.0833	62	1	108	46	86	1	137	18	131	1	182	71	1	0	0	0	0	0	0	0	0	0	3.07	4.18	3.05	203	203	55	11.1	11.1	6.3	28.4	38.8	11	1.9	3.3	1.8	36
17061	123364	1	69.2011	1	0	0	0	0	0	79	3.29167	62	1	90	36	86	1	104	47	126	1	155	77	1	0	0	1	0	0	0	0	0	0	3.88	3.88	2.95	377	538	245	8.3	8.3	5.9	9.7	10.3	6.1	0.7	0.9	0.7	12
17083	169225	1	71.6243	1	0	0	0	0	0	41	1.70833	67	1	85	44	93	1	129	51	138	1	178	96	1	1	0	0	0	0	0	0	0	0	4.18	4.18	3.21	178	256	166	10.7	10.7	10.7	8.8	11.9	6.6	1.5	1.8	1.4	64
17094	195371	0	66.9025	1	0	0	0	0	0	48	2	60	1	66	43	79	1	91	57	119	1	145	86	1	1	0	0	1	0	0	0	0	0	2.5	3.92	2.5	213	304	109	9.4	9.4	9.4	11.9	13.9	7.6	0.7	0.9	0.7	11
17098	189651	1	59.1276	0	0	0	0	0	0	45	1.875	66	1	79	35	83	1	100	53	131	1	182	106	1	0	0	1	1	0	0	0	0	0	3.1	3.99	3.1	121	681	121	9.4	9.9	9.4	12.6	19.1	12.6	0.6	0.9	0.6	16
17111	143102	0	58.9163	0	0	0	0	0	0	121	5.04167	62	1	81	40	83	1	115	61	119	1	180	82	1	0	0	0	0	0	0	0	1	0	3.22	4.16	2.5	323	530	219	10.5	11.6	10	21	21	12.4	0.6	0.6	0.4	12
17112	138411	0	77.3995	1	1	0	0	0	1	763	31.7917	53	0	120	0	69	0	230	44	93	0	152	0	1	1	0	0	0	0	0	0	0	0	3.26	4.88	2.96	233	533	212	9.8	13.5	9.8	12.5	25.2	7.7	0.5	2.4	0.4	11
17121	177091	1	81.7902	1	1	0	0	0	0	74	3.08333	51	0	73	40	70	0	130	58	119	1	189	98	1	0	0	1	1	0	0	0	0	0	2.03	3.34	1.87	102	137	86	12.6	12.6	6.4	9.8	12.7	4.3	1	1.5	1	19
17143	179831	1	65.9435	1	0	0	0	0	0	30	1.25	56	1	71	46	80	1	100	61	125	1	173	106	1	0	0	1	0	0	0	0	0	0	2.58	2.58	2.58	146	146	146	9.7	10.6	9.7	15.7	15.7	8.8	0.9	1.1	0.8	23
17152	190382	1	75.1903	1	1	0	1	1	1	432	18	46	0	91	0	60	0	274	12	96	0	151	0	1	0	0	0	1	0	1	0	0	0	3.29	4.48	2.83	116	430	51	11.1	11.9	7	13.9	18.6	8.4	1	1.3	0.6	14
17181	181094	0	75.1198	1	1	0	0	0	0	25	1.04167	51	0	58	0	73	1	130	59	115	1	118	0	1	1	0	1	0	0	0	0	0	0	3.71	3.98	3.3	393	393	281	10.4	10.4	10.4	7.8	9.2	5.9	0.7	0.7	0.5	18
17232	109145	1	67.6377	1	0	0	0	0	0	71	2.95833	48	0	58	34	71	1	81	47	119	1	150	80	1	1	0	0	0	0	0	0	0	0	3.4	4.04	3.23	386	434	240	10.8	10.8	10.8	13	19.4	10.8	2.8	3.3	2.3	19
17234	138582	0	84.9356	1	1	0	0	1	1	219	9.125	62	1	131	43	100	1	141	47	147	1	200	11	1	0	0	0	1	0	0	0	0	0	2.85	3.46	2.65	205	463	85	12.8	12.8	10.1	18.5	23.3	12.3	1	6.8	1	25
17245	196101	0	66.4018	1	0	0	0	0	0	42	1.75	52	0	60	40	67	0	97	60	113	1	153	102	1	1	0	1	1	0	0	0	0	0	2.89	3.1	2.66	180	332	150	10.6	10.6	9.2	12.5	12.5	9.5	0.5	0.8	0.5	12
17292	195258	1	72.2094	1	0	0	0	0	0	50	2.08333	56	1	60	44	76	1	84	59	110	0	160	90	1	0	0	1	0	0	0	0	0	0	3.61	4.7	3.57	174	280	144	9.1	11.1	9.1	14	24.2	12.8	0.9	0.9	0.8	22
17295	128338	1	76.7131	1	1	0	0	0	0	75	3.125	56	1	75	44	74	1	103	61	118	1	162	102	1	0	0	1	1	0	0	0	0	0	3.46	3.46	3.06	53	357	53	8.2	8.9	6.3	9.8	9.8	6.1	1	1.5	1	18
17320	184215	1	74.8451	1	1	0	0	0	0	143	5.95833	39	0	74	38	59	0	97	45	108	0	162	80	1	0	0	0	1	0	0	0	0	0	3.06	4.47	3.06	160	374	149	9.2	9.2	7.9	11.2	15.1	7.4	0.4	1	0.4	8
17321	136869	1	79.9877	1	1	0	0	0	0	145	6.04167	57	1	79	40	77	1	111	56	108	0	179	80	1	0	0	0	0	0	0	0	0	0	2.79	3.52	2.64	130	326	130	9.2	10.8	9.2	11	16.6	10.7	0.7	1.3	0.6	14
17412	178656	1	82.2976	1	1	0	0	0	0	119	4.95833	48	0	77	0	63	0	101	39	99	0	191	0	1	1	0	0	1	0	0	0	0	0	3.03	3.29	2.82	87	145	87	8.4	12.2	8.4	9.4	12.5	7.1	0.8	2	0.8	14
17414	104313	1	66.6642	1	0	0	0	0	0	199	8.29167	66	1	96	45	83	1	159	25	111	1	163	87	1	0	0	1	1	0	0	0	0	1	3.13	4.12	3.13	227	627	146	10.6	10.8	10.6	19.5	21.1	14.8	0.7	1	0.7	16
17457	199636	1	74.851	1	1	1	1	1	1	64	2.66667	54	0	80	24	76	1	151	25	106	0	151	30	1	0	0	0	1	0	0	0	0	0	2.67	3.98	2.67	142	142	43	9.6	12.5	6.7	6.6	7.4	6.6	1	1.4	1	19
17485	191097	1	80.7305	1	1	1	1	1	1	246	10.25	82	1	228	28	111	1	289	38	152	1	243	60	1	1	0	0	0	0	0	0	0	0	3.81	3.86	2.68	191	191	104	10.2	11.6	7.1	26.8	26.8	6.4	1.8	2	1.7	44
17497	166377	0	48.4574	0	0	0	0	0	1	1336	55.6667	83	1	206	0	99	1	196	19	133	1	216	0	1	1	0	1	0	0	0	0	0	0	3.42	3.92	2.46	179	488	129	8.4	9.9	8.4	16.6	31.8	9.7	1	1.6	0.3	28
17530	129819	1	85.653	1	1	0	0	0	0	51	2.125	57	1	72	43	73	1	91	57	109	0	136	90	1	0	0	1	1	0	0	0	0	0	2.7	3.39	2.7	92	201	92	9.4	10.5	9	5.4	9.4	5.4	1	1.6	1	19
17551	196270	1	76.9704	1	1	0	0	0	0	222	9.25	54	0	79	25	80	1	107	40	111	1	183	62	1	1	0	1	1	0	0	0	0	0	3.84	3.98	2.54	156	294	90	10.3	11	7.6	8	8.4	4.2	1	1.3	0.8	19
17574	159694	1	69.1781	1	0	0	0	0	1	306	12.75	46	0	95	37	59	0	186	46	86	0	210	66	1	0	0	0	0	0	0	0	0	0	4.78	4.99	3.18	229	406	135	11	12.4	8.3	12.1	17.5	5.1	2.5	4	1.4	50
17581	144831	0	54.2517	0	0	0	0	0	0	207	8.625	79	1	110	45	105	1	241	52	165	1	183	77	1	0	0	1	0	0	0	0	0	0	4.63	4.63	3.36	355	355	39	10.6	12.3	7.2	15.9	21.3	12.4	0.9	1.2	0.8	10
17586	157113	1	84.5685	1	1	0	0	1	1	75	3.125	67	1	120	8	88	1	196	23	127	1	195	55	1	0	0	0	0	0	0	0	0	0	3.09	4.24	2.1	151	455	83	9.6	12.4	7.8	15.5	33.1	11.2	0.9	2.7	0.9	16
17616	133084	1	81.9737	1	1	0	0	0	1	362	15.0833	63	1	98	35	97	1	136	50	153	1	177	0	1	1	0	0	1	0	0	0	0	0	2.21	3.72	2.21	163	420	142	10.6	10.6	6.5	9.9	21	6.3	0.4	1.3	0.4	8
17629	190964	1	73.2283	1	1	0	1	1	1	632	26.3333	48	0	94	26	63	0	184	43	92	0	176	59	1	1	0	0	0	0	0	0	1	0	3.85	4.31	2.9	238	355	151	10.2	11.3	7.4	11.9	16.5	7.5	1.1	1.6	0.9	23
17638	183321	1	37.3317	0	0	0	0	0	0	397	16.5417	76	1	119	0	86	1	171	58	102	0	202	0	1	0	0	1	0	0	0	0	0	0	5.33	5.33	2.39	146	880	100	15.8	15.8	8.2	11	18.5	5.7	3.1	3.2	0.5	48
17644	108088	1	63.979	0	0	0	0	0	1	60	2.5	60	1	70	46	85	1	98	70	141	1	152	119	1	0	0	0	0	0	0	0	1	0	3.17	3.83	2.98	224	332	223	9.6	9.6	9.6	10.1	12.7	8.8	0.8	1	0.8	19
17652	132248	1	74.7475	1	1	0	0	0	0	135	5.625	46	0	66	36	67	0	96	61	89	0	153	88	1	1	0	0	1	0	0	0	0	0	4.24	4.24	2.64	339	1110	87	12.4	12.4	9.5	14.4	23.2	6.4	1	1.1	0.6	19
17657	147929	1	79.4449	1	1	1	1	1	1	559	23.2917	52	0	82	18	75	1	89	21	133	1	155	27	1	1	0	0	0	0	0	0	0	0	3.43	4.31	2.77	132	224	85	12	12	12	13.4	27.3	12.9	1.6	7.4	1.6	65
17688	107219	1	77.9162	1	1	1	1	1	1	406	16.9167	66	1	107	40	74	1	139	55	88	0	188	68	1	1	0	0	1	0	0	0	1	0	6.48	6.48	3.32	387	387	151	13.8	13.8	11.2	20.7	26.9	11.3	1.3	1.4	0.7	41
17709	104448	0	76.7081	1	1	0	0	0	0	167	6.95833	53	0	69	32	69	0	89	49	96	0	156	93	1	0	0	1	1	0	0	0	0	0	2.77	3.99	2.77	122	285	117	8.3	8.9	8.3	19	19	9.8	1	1.7	1	20
17748	166135	0	83.0971	1	1	0	0	0	0	58	2.41667	70	1	83	0	101	1	112	59	146	1	158	0	1	0	0	1	1	0	0	0	0	0	3.52	3.52	3.12	130	222	123	10.4	10.4	10.4	11.4	11.4	7.8	0.4	1.2	0.4	13
17753	140298	0	46.9325	0	0	0	0	0	0	241	10.0417	61	1	86	0	84	1	125	0	122	1	134	0	1	0	0	0	1	0	0	0	0	0	3.6	3.8	3.19	259	675	90	6.2	11.6	5.7	5.7	26.4	5.7	0.9	0.9	0.5	17
17779	140361	0	62.3959	0	0	0	0	0	0	26	1.08333	55	0	90	40	73	1	113	57	110	0	160	92	1	0	0	0	0	0	0	0	0	0	3.27	3.46	2.83	167	181	109	11	11.3	7.7	10.4	17.5	10.4	0.7	0.9	0.6	12
17797	108144	1	57.1824	0	0	0	0	0	0	20	0.833333	38	0	106	0	54	0	164	51	83	0	165	0	1	0	0	0	1	0	0	0	0	0	2.16	4.78	2.16	102	403	102	11.6	12.5	8.4	3.6	25.4	3.6	1.7	2.4	1.4	20
17803	140133	1	73.6226	1	1	0	0	0	0	171	7.125	58	1	77	46	78	1	112	56	114	1	140	72	1	0	0	0	0	0	0	0	0	0	3.4	3.4	2.71	93	273	93	16.2	16.2	10.4	10.2	10.2	6.9	0.9	1.1	0.8	13
17822	158984	0	79.6587	1	1	0	1	1	1	624	26	56	1	98	33	78	1	117	45	130	1	170	69	1	1	0	0	0	0	0	0	0	0	3.9	4.59	2.46	124	303	59	10.7	11	10.7	9.9	28.9	4.4	2.8	5.5	0.9	50
17827	131142	1	46.0235	0	0	0	0	0	0	76	3.16667	62	1	83	56	78	1	90	66	85	0	103	75	1	0	0	0	0	0	0	0	0	0	4.28	4.71	3.89	218	218	152	13.8	13.8	13	11.7	11.7	6.2	0.8	0.9	0.7	14
17866	191534	0	84.3166	1	1	0	0	0	1	100	4.16667	61	1	108	45	78	1	128	65	102	0	169	69	1	0	0	1	1	0	0	0	1	0	3.49	4.09	2.05	217	481	153	10.9	10.9	10.9	24.7	31.9	8.8	0.7	0.9	0.6	19
17873	137360	1	82.0228	1	1	0	0	0	0	76	3.16667	49	0	82	40	64	0	113	57	101	0	183	87	1	1	0	0	1	0	0	0	0	0	2.39	3.52	2.39	114	201	112	7.2	7.9	7.2	13.2	16.7	8.9	0.8	1	0.8	16
17883	140294	1	72.6023	1	0	0	0	0	1	1217	50.7083	52	0	167	0	65	0	223	44	94	0	218	0	1	0	0	0	0	0	0	0	0	0	4.19	4.19	2.66	128	330	128	9.8	9.8	9.8	11.1	23.9	7.1	0.7	1.1	0.5	15
17913	105885	1	69.7192	1	0	0	0	0	0	439	18.2917	0	0	83	0	0	0	135	0	0	0	156	0	1	1	0	0	0	0	1	0	0	0	4.46	4.72	2.62	145	339	104	13.2	13.2	13.2	10.8	21.9	3.8	0.7	0.8	0.4	31
17956	151815	1	75.3958	1	1	0	0	0	0	47	1.95833	65	1	75	47	84	1	95	62	118	1	142	87	1	0	0	1	1	0	0	0	0	0	2.92	3.6	2.92	127	193	119	9.8	10.1	8.6	17.6	20.6	10.7	0.9	1.2	0.9	17
17962	118719	1	76.739	1	1	0	0	0	0	44	1.83333	45	0	81	33	54	0	110	46	75	0	174	75	1	1	1	0	0	0	0	0	0	0	3.13	3.13	2.63	176	183	136	11.4	11.4	11.4	5.9	10.5	5.9	1.1	1.5	1.1	24
17976	137738	1	56.0571	0	0	0	0	0	0	475	19.7917	76	1	102	29	93	1	215	48	120	1	186	0	1	0	0	0	0	0	0	0	0	0	2.45	3.37	2.45	135	558	116	9.5	12.8	6.7	9.8	21.4	6.3	1.1	2	1.1	20
17998	171957	1	58.467	0	0	0	0	0	0	47	1.95833	67	1	107	54	81	1	127	66	110	0	144	85	1	1	0	0	1	0	0	0	0	0	3.68	3.68	3.02	158	239	82	10.5	11.3	9.2	13.9	17	10.8	0.5	0.8	0.5	17
18004	130652	1	55.8396	0	0	0	0	0	0	34	1.41667	72	1	80	48	88	1	136	65	123	1	138	98	1	0	0	1	0	0	0	0	0	0	3.39	3.39	3.07	139	273	123	13.2	13.2	11	11.7	12	9.5	0.7	0.7	0.6	7
18008	106932	1	79.0701	1	1	0	0	0	0	48	2	62	1	83	52	79	1	126	68	126	1	213	106	1	0	0	1	0	0	0	0	0	0	2.69	3.04	2.6	162	216	154	8.7	8.7	8.7	9.5	13.5	7.4	1.7	2	1.7	29
18013	112434	0	41.9134	0	0	0	0	0	0	54	2.25	31	0	80	31	55	0	103	55	90	0	145	90	1	0	0	0	0	0	0	0	0	0	3.16	3.74	3.16	196	231	196	10.8	10.8	10.8	8.1	15.6	8.1	0.6	0.7	0.5	11
18026	175782	1	57.1436	0	0	0	0	0	0	70	2.91667	77	1	94	46	94	1	284	54	121	1	136	68	1	0	0	0	0	0	0	0	0	0	3.63	3.63	2.93	200	329	170	9.8	11.8	9	10	10.2	6.3	0.7	0.8	0.7	10
18037	152722	0	78.3493	1	1	0	0	0	0	82	3.41667	81	1	85	47	11	0	115	11	154	1	160	88	1	0	0	1	1	0	0	0	0	0	3.42	3.71	3.23	197	197	143	13.1	13.1	10.8	10.1	10.1	7.4	0.7	0.9	0.7	15
18056	174099	1	79.286	1	1	0	0	0	0	72	3	47	0	81	40	63	0	108	56	109	0	151	97	1	1	0	1	1	0	0	0	0	0	4.07	4.23	3.65	125	125	99	10.6	11.1	10.6	12.2	12.2	7.2	0.8	1	0.8	13
18061	103312	1	78.9461	1	1	0	0	0	0	32	1.33333	52	0	79	44	63	0	210	54	91	0	159	82	1	0	0	1	1	0	0	0	0	0	2.96	3.74	2.96	105	224	105	10.3	10.3	10.3	7.1	9.7	7	0.8	1.4	0.8	11
18089	118217	0	75.4812	1	1	0	0	0	0	139	5.79167	46	0	88	39	69	0	108	53	98	0	165	84	1	0	0	1	0	0	0	0	0	0	3.68	3.88	2.97	95	214	71	13.1	13.1	11.3	11.2	11.6	5.1	0.6	1.4	0.6	12
18099	173756	1	81.7273	1	1	0	0	0	0	148	6.16667	63	1	66	0	92	1	92	27	135	1	145	0	1	0	0	1	0	0	0	0	0	0	3.17	3.68	2.41	173	428	142	13.7	13.7	8.4	17.6	17.6	11.9	0.9	1.5	0.8	15
18109	153846	1	72.1547	1	0	0	0	0	0	94	3.91667	56	1	75	42	73	1	100	39	100	0	135	73	1	0	0	1	0	0	0	0	0	0	3.82	3.82	3.44	205	264	205	11	12.2	9.7	12.1	12.1	9.4	0.9	1.2	0.9	18
18111	134243	0	68.8819	1	0	0	0	0	0	144	6	61	1	76	48	80	1	105	63	114	1	154	88	1	1	0	1	0	0	0	0	0	0	3.91	4.39	3.21	206	365	129	10	12.2	10	5.8	12.6	5.8	0.9	1	0.7	20
18122	109038	1	72.33	1	0	0	0	0	0	119	4.95833	56	1	89	35	87	1	196	45	140	1	179	84	1	0	0	1	0	0	0	0	0	0	3.39	3.39	2.66	185	787	185	11.5	11.5	9.8	22.4	22.4	10.9	0.8	1.2	0.8	11
18132	157699	1	69.8259	1	0	0	0	0	0	31	1.29167	53	0	82	46	67	0	124	63	89	0	161	86	1	0	0	1	0	0	0	0	0	0	3	3.1	2.7	100	200	100	9.6	9.6	9.6	11.9	13.3	7.7	0.5	0.8	0.5	9
18135	158492	1	79.3437	1	1	0	0	0	0	31	1.29167	51	0	65	44	77	1	87	55	125	1	146	74	1	0	0	1	0	0	0	0	0	0	3.3	3.62	3.23	100	376	100	10.1	12.2	10.1	12.7	12.7	7.8	1	1	0.9	17
18144	147920	1	72.5845	1	0	0	0	0	0	75	3.125	56	1	132	43	78	1	133	58	130	1	151	93	1	1	0	1	0	0	0	0	0	0	3.41	3.42	2.88	148	214	147	9.2	10.8	9.2	7.4	9.2	7.1	0.8	1.1	0.8	17
18155	116359	0	78.9681	1	1	0	0	0	0	29	1.20833	66	1	83	40	91	1	116	55	122	1	162	85	1	1	0	1	1	0	0	0	0	0	4.37	4.37	2.52	341	772	171	13.6	13.6	6.1	17.3	17.3	7.4	0.7	1.1	0.5	28
18160	171429	0	74.87	1	1	1	1	1	1	142	5.91667	46	0	69	0	85	1	104	12	150	1	192	0	1	0	0	1	0	0	0	0	0	0	3.09	4.02	2.65	261	304	57	8.8	9.2	8.8	9.4	14.6	4.2	1.4	2.5	1.4	37
18179	130007	1	70.2563	1	0	0	0	0	0	193	8.04167	47	0	84	40	71	1	168	55	119	1	223	94	1	1	0	0	0	0	0	0	0	0	3.65	4.06	2.55	155	610	56	12.4	12.4	7.4	16.1	18.6	9.8	1	1.7	1	30
18183	157590	0	42.6804	0	0	0	0	0	0	123	5.125	69	1	102	40	74	1	131	53	125	1	170	75	1	0	0	0	1	0	0	0	0	0	3.01	3.68	2.8	114	377	114	10.2	10.2	8	12	17.4	8.1	4.4	9	3.6	19
18211	142554	1	86.8751	1	1	0	0	0	0	80	3.33333	57	1	79	36	81	1	165	55	127	1	140	94	1	1	0	1	1	0	0	0	0	0	2.86	3.69	2.73	57	137	54	5.4	7.9	5.4	8.2	20	8.2	0.8	1.6	0.8	17
18248	143950	1	82.7434	1	1	0	0	0	1	1113	46.375	53	0	131	35	72	1	138	32	111	1	185	67	1	0	0	0	1	0	0	0	0	0	3.32	3.88	2.79	146	187	64	9.5	13	7.4	13.4	24.4	6.1	1	3.5	0.9	22
18263	131046	1	78.8696	1	1	0	0	0	0	97	4.04167	44	0	71	38	62	0	99	52	95	0	158	89	1	0	0	1	1	0	0	0	0	0	2.99	3.6	2.99	128	215	128	8.8	9.4	8.8	7	9.4	4.3	1	1.4	1	24
18282	112149	1	68.9953	1	0	0	0	0	0	27	1.125	43	0	80	40	59	0	119	53	99	0	170	87	1	0	0	0	0	0	0	0	0	0	3.41	3.41	2.6	142	177	100	11.4	11.4	8.2	14.4	14.4	4.9	1.1	1.5	1.1	17
18298	156436	0	78.8531	1	1	0	0	0	1	701	29.2083	74	1	104	0	110	1	177	14	162	1	239	0	1	1	0	1	1	0	0	0	0	0	3.17	3.61	2.58	160	212	36	10.2	10.2	6.7	8.3	19.5	7.1	0.6	1.7	0.4	29
18312	166594	0	81.772	1	1	0	0	0	0	594	24.75	51	0	92	27	75	1	116	36	114	1	200	40	1	0	0	0	0	0	0	0	0	1	3.85	3.9	1.78	191	523	49	7.8	9.6	6	12.6	22.5	5.6	2.2	4	1.5	26
18349	144973	0	82.6425	1	1	0	0	0	0	27	1.125	65	1	79	42	88	1	106	62	130	1	150	97	1	0	0	1	1	0	0	0	0	0	3.26	3.32	2.83	104	194	102	6.7	8	6.7	15.6	15.6	8.6	0.5	0.9	0.5	9
18356	199964	0	59.0468	0	0	0	0	0	0	179	7.45833	82	1	109	41	130	1	182	58	221	1	267	93	1	0	0	0	0	0	0	0	0	0	3.7	3.7	2.78	212	480	177	11.6	11.6	7.9	7.8	15.2	6.7	8.5	9.4	4.8	47
18366	195028	1	74.0287	1	1	0	0	0	0	173	7.20833	48	0	97	37	64	0	127	49	107	0	183	72	1	1	0	1	0	0	0	0	0	0	2.5	3.09	2.5	143	264	110	9.2	10.8	9.2	13.2	16.9	9.4	0.9	1.4	0.9	10
18369	186383	1	75.0398	1	1	0	0	0	0	31	1.29167	55	0	61	40	72	1	125	52	103	0	146	77	1	0	0	1	1	0	0	0	0	0	3.7	3.7	2.79	197	197	91	9.7	9.7	9.7	7	8.1	5.3	0.5	0.8	0.5	10
18379	127728	0	72.3466	1	0	0	0	0	0	101	4.20833	53	0	118	29	77	1	142	50	129	1	171	10	1	0	0	1	0	0	0	0	0	0	3.49	4.07	2.87	115	619	111	8.1	11.3	6.6	11.6	21.1	5.8	0.7	1.3	0.6	19
18413	114640	1	68.4353	1	0	0	0	0	0	136	5.66667	78	1	84	30	118	1	118	58	154	1	159	86	1	0	0	1	0	0	0	0	0	0	4.37	4.49	3.45	294	419	93	12.2	12.2	9.6	8.7	12.6	8.7	0.7	1.2	0.6	14
18414	176550	0	77.1575	1	1	0	0	0	0	26	1.08333	56	1	65	36	78	1	92	51	125	1	162	80	1	0	0	0	1	0	0	0	0	0	3.06	3.06	2.82	187	192	136	7.7	8.6	7.7	13.6	13.6	9.4	0.8	1.2	0.8	18
18420	174032	0	70.9525	1	0	0	0	0	0	290	12.0833	63	1	105	0	80	1	131	44	108	0	191	0	1	0	0	0	0	0	1	0	0	0	4.39	4.39	2.73	203	631	169	11	12.6	11	13.8	22.3	6.6	1	1	0.6	11
18439	145612	1	69.7653	1	0	0	0	0	0	25	1.04167	58	1	74	39	78	1	103	55	113	1	158	89	1	0	0	1	0	0	0	0	0	0	3.01	3.01	2.73	215	215	155	14.3	14.3	6.5	6.6	6.6	5.3	0.8	0.9	0.8	13
18461	114198	1	68.6619	1	0	0	0	0	0	165	6.875	55	0	79	50	68	0	116	38	92	0	172	88	1	1	0	0	0	0	0	0	0	0	3.2	3.8	2.69	61	259	44	10.5	10.5	10.5	7.8	14.9	6.7	1.4	2.3	1.4	38
18498	181661	1	78.8592	1	1	0	0	0	0	51	2.125	49	0	73	37	66	0	99	55	103	0	135	66	1	0	0	0	1	0	0	0	0	0	4.12	4.12	2.64	178	395	83	12.7	13	6.6	10.9	25.4	8.8	1	1.4	0.8	31
18544	125442	0	79.6344	1	1	0	0	0	0	25	1.04167	49	0	66	40	69	0	95	57	103	0	138	80	1	0	0	1	0	0	0	0	0	0	3.34	3.34	2.67	163	251	145	10.9	11.1	10.9	10.2	10.3	9.1	0.5	0.9	0.5	11
18547	171656	1	85.0832	1	1	0	0	0	0	84	3.5	59	1	77	42	79	1	109	53	117	1	184	82	1	0	0	0	0	0	0	0	0	0	3.55	3.87	3.14	108	270	85	10	10	10	10.9	10.9	6.5	1	1.8	1	21
18554	120399	0	66.4592	1	0	0	0	0	0	21	0.875	63	1	65	41	88	1	93	56	138	1	138	94	1	0	0	1	1	0	0	0	0	0	2.41	2.55	2.41	289	289	248	8.8	8.8	8.5	12.5	13.8	12.5	0.9	1	0.9	24
18556	117069	1	61.8291	0	0	0	0	0	0	115	4.79167	51	0	83	31	79	1	107	58	142	1	211	67	1	0	0	1	0	0	0	0	0	0	3.18	3.45	3.02	229	446	192	8.6	11	8.6	10.6	19.5	10.1	1.9	2.5	1.1	20
18583	147395	1	63.6156	0	0	0	0	0	0	672	28	60	1	133	38	75	1	178	0	111	1	222	12	1	0	0	0	0	0	0	0	0	0	4.01	4.01	2.76	111	360	42	12	12	8.8	8.3	14.1	2.8	1.9	1.9	0.3	35
18599	169259	1	68.2337	1	0	0	0	0	0	102	4.25	46	0	61	36	63	0	99	49	91	0	144	84	1	1	0	0	1	1	0	0	0	0	2.99	3.02	2.77	161	226	78	11	11	11	11.9	12.9	6.7	0.8	1.2	0.8	14
18600	116726	0	77.267	1	1	0	0	0	1	197	8.20833	57	1	76	34	82	1	96	48	124	1	138	77	1	0	0	0	1	0	0	0	0	0	3.57	3.67	2.61	95	153	82	9.8	11.8	8.7	27.2	27.2	11.7	4.1	5.7	2.9	23
18626	157558	1	59.1273	0	0	0	0	0	0	71	2.95833	68	1	87	47	86	1	107	46	117	1	143	80	1	1	0	1	1	0	0	0	0	0	3.31	3.31	2.87	233	239	176	10.9	10.9	10.9	7	9	6	0.7	1.2	0.7	17
18629	127824	1	79.7845	1	1	0	0	0	0	80	3.33333	49	0	81	37	66	0	113	45	106	0	181	68	1	0	0	1	1	0	0	0	0	0	3.42	3.99	3.42	90	261	68	8	8	8	10.5	12.5	8.6	0.9	1.6	0.9	23
18676	142158	1	84.3844	1	1	1	1	1	1	278	11.5833	60	1	104	42	80	1	154	53	119	1	212	83	1	0	0	0	0	0	0	0	0	0	3.7	4.14	2.56	452	452	160	9.5	9.5	9.5	39.6	40.6	14.2	4.4	4.4	1.7	81
18677	193933	1	80.7919	1	1	0	0	0	0	231	9.625	57	1	83	37	71	1	107	46	99	0	157	72	1	1	0	1	1	0	0	0	0	0	5.29	5.49	2.92	281	447	178	16.3	16.3	10.8	19	26.9	7.7	1.3	1.3	0.7	17
18684	123576	1	70.9245	1	0	0	0	0	0	95	3.95833	55	0	86	0	77	1	95	7	112	1	142	0	1	0	0	0	0	0	0	0	0	0	3.67	3.67	2.67	136	368	126	8.4	8.4	8.4	15.8	17	8.1	0.6	0.8	0.6	17
18697	154107	1	82.864	1	1	1	1	1	1	78	3.25	41	0	84	36	48	0	108	43	66	0	156	56	1	1	0	0	0	0	0	0	1	0	3.98	3.98	3.21	152	152	104	7.6	7.6	7.6	13.4	19.9	10	1.6	3.4	1.6	60
18700	132481	0	86.3313	1	1	0	0	0	1	209	8.70833	66	1	103	0	88	1	238	10	128	1	181	0	1	0	0	0	0	0	0	0	1	0	3.82	4.04	3.18	160	295	93	11.2	11.2	9.8	14.4	18.3	11.3	1.1	1.1	0.4	44
18708	147705	0	80.6112	1	1	1	1	1	1	40	1.66667	62	1	107	0	68	0	187	12	85	0	137	0	1	0	0	1	1	0	0	0	0	0	3.68	4.41	3.68	169	169	111	12.7	12.9	10.8	15.3	26.4	15.3	1.7	2.1	1.7	51
18731	181165	1	80.7417	1	1	0	0	0	0	150	6.25	71	1	101	0	95	1	237	78	159	1	209	0	1	1	0	1	0	0	0	1	0	0	3.95	4.3	3.85	161	161	131	12.5	12.5	12.5	5.7	12.4	5.7	0.9	1.2	0.8	20
18740	132497	1	63.897	0	0	0	0	0	0	1015	42.2917	67	1	98	32	87	1	135	0	128	1	196	62	1	1	0	0	1	0	0	0	0	0	3.28	4.17	3.28	309	441	210	12.8	13.6	8.9	13.6	18.9	8.6	1.1	1.5	0.7	18
18761	104179	1	49.1296	0	0	0	0	0	0	27	1.125	42	0	55	42	59	0	74	59	90	0	122	90	1	0	0	1	0	0	0	0	0	0	3.86	3.86	3.52	235	272	197	14.4	14.4	10.9	24.9	24.9	16.5	0.7	0.8	0.7	15
18783	194351	1	66.4998	1	0	0	0	0	0	31	1.29167	51	0	65	46	70	0	91	63	104	0	136	95	1	0	0	1	0	0	0	0	0	0	3.07	3.07	2.57	118	228	118	12.5	12.5	8.8	15.8	17.3	9.7	0.8	0.9	0.8	18
18784	105268	0	82.1237	1	1	1	1	1	1	21	0.875	47	0	75	0	77	1	104	0	154	1	154	0	1	1	0	1	0	0	0	0	0	0	4.15	4.15	4.15	342	342	342	10.2	10.2	10.2	16.2	16.2	16.2	0.9	0.9	0.9	23
18786	185570	0	76.6423	1	1	0	0	0	0	103	4.29167	64	1	99	38	88	1	131	50	131	1	191	70	1	0	0	1	1	0	0	0	0	0	3.44	3.44	2.68	180	286	159	8.3	8.3	8.3	16.9	21.7	10.9	0.7	1.2	0.7	11
18803	104936	1	65.489	1	0	0	0	0	0	24	1	52	0	91	38	68	0	120	48	103	0	172	77	1	0	0	1	1	0	0	0	0	0	3.33	3.72	2.9	65	273	65	7.3	7.3	7.3	13.8	16.7	7.4	0.6	0.9	0.6	11
18819	198091	1	68.9413	1	0	0	0	0	0	116	4.83333	74	1	74	40	103	1	103	51	164	1	164	78	1	0	0	1	0	0	0	0	0	0	3.22	3.9	3.11	138	243	138	10.1	12.7	10.1	8.8	15.5	6.2	1.1	1.3	1	12
18877	127556	1	78.7293	1	1	1	1	1	1	71	2.95833	62	1	70	0	75	1	89	0	101	0	122	0	1	1	0	0	0	0	0	0	0	0	4.33	4.47	3.78	311	311	229	12.8	13.9	8.9	17.3	17.3	11.7	1.5	1.7	1.3	24
18886	138186	1	68.8156	1	0	0	0	0	0	694	28.9167	76	1	100	37	95	1	180	44	129	1	175	61	1	1	0	0	1	0	0	0	1	0	3.91	3.92	2.49	343	648	139	12.7	12.7	7.3	21.3	35.6	14.7	0.8	2	0.5	24
18891	168663	1	58.2422	0	0	0	0	0	0	28	1.16667	60	1	73	43	77	1	90	56	112	1	128	79	1	1	0	1	0	0	0	0	0	0	2.68	2.71	2.68	229	229	170	9.2	9.6	7	11.8	11.8	9.4	0.6	0.8	0.6	13
18896	185307	1	68.5684	1	0	0	0	0	0	31	1.29167	34	0	71	34	47	0	91	47	86	0	135	73	1	0	0	1	0	0	0	0	0	0	3.38	3.49	2.87	163	315	139	9.4	9.4	9.4	12	12.8	7.3	0.8	1.3	0.8	16
18906	137405	1	83.2538	1	1	0	0	0	0	69	2.875	34	0	65	34	54	0	92	49	99	0	151	68	1	1	0	0	1	0	0	0	0	0	3.24	3.24	3.08	120	165	85	7.7	10.4	7.7	28.8	28.8	7.2	1.2	1.3	1	26
18921	121890	0	63.2009	0	0	0	0	0	0	218	9.08333	45	0	123	0	61	0	202	19	93	0	131	0	1	1	0	1	0	0	0	0	0	0	3.61	3.95	2.83	75	371	75	12.8	12.8	9.9	11.7	15.2	7.5	1.2	1.2	0.8	19
18927	109052	1	76.862	1	1	1	1	1	1	51	2.125	0	0	51	0	63	0	66	0	0	0	101	0	1	1	0	0	1	0	0	0	0	0	3.41	3.41	3.3	214	214	86	8.3	8.3	8.3	18.2	18.2	14	4.6	4.6	3.8	102
18940	117487	1	58.0315	0	0	0	0	0	0	606	25.25	60	1	96	37	81	1	120	49	137	1	168	70	1	0	0	0	1	0	0	0	0	0	3.22	3.76	2.71	104	392	104	10	11	9.5	9	27.3	6.9	1.2	2.7	1.1	23
18944	173283	0	64.8781	0	0	0	0	0	0	82	3.41667	81	1	141	0	80	1	221	6	140	1	214	0	1	0	0	0	0	0	0	0	1	0	3.91	4.56	2.58	286	534	202	8.8	12.8	8.8	29.2	34.5	6.7	0.8	0.9	0.4	13
18967	149444	0	72.7765	1	0	0	0	0	0	102	4.25	56	1	62	35	88	1	95	57	149	1	178	114	1	0	0	1	0	1	0	0	0	0	3.4	4.19	3.12	221	379	145	12.2	12.2	7.2	7.6	12.7	7.6	1.1	1.1	0.7	24
18984	188895	1	84.7389	1	1	1	1	1	1	910	37.9167	70	1	85	20	109	1	219	43	207	1	225	69	1	0	0	0	1	0	0	0	0	0	3.09	3.78	2.69	179	363	74	10.3	12	9.8	13.1	24.6	7.2	1.7	2.4	1.6	53
18985	180347	0	83.4938	1	1	0	0	0	0	81	3.375	55	0	66	41	80	1	91	57	128	1	144	97	1	1	0	1	1	0	0	0	0	0	2.77	3.84	2.77	117	195	63	11.1	11.3	6.8	15.9	19.3	10.3	1.1	1.8	1.1	32
18998	191056	0	84.1241	1	1	0	0	0	0	100	4.16667	53	0	63	38	84	1	95	57	129	1	146	86	1	0	0	1	0	0	0	0	0	0	3.66	3.91	3.43	172	190	113	7.7	14.1	7.7	14.9	17.3	12.6	0.8	0.9	0.8	15
19002	112198	1	60.9713	0	0	0	0	0	0	52	2.16667	57	1	68	41	70	0	105	59	107	0	150	85	1	0	0	0	1	0	0	0	0	0	3.32	3.32	2.75	238	384	174	12.2	12.2	11.1	17.6	17.6	11.3	0.8	1.2	0.8	20
19011	110160	1	58.3283	0	0	0	0	0	0	717	29.875	68	1	158	0	90	1	294	0	132	1	200	0	1	0	0	1	0	0	0	0	0	0	2.96	3.31	2.45	104	371	94	8	13.1	8	13.1	17	3.3	0.7	1.7	0.3	12
19016	173774	1	66.3518	1	0	0	0	0	0	174	7.25	60	1	64	39	80	1	89	55	116	1	137	85	1	0	0	0	0	0	0	0	0	0	2.91	3.41	2.91	116	370	110	8.4	10.7	8.4	10.2	10.6	7.2	0.8	0.8	0.6	12
19017	127582	1	77.1626	1	1	0	0	0	0	98	4.08333	58	1	85	39	74	1	136	51	120	1	189	74	1	0	0	1	0	0	0	0	0	0	2.97	4	2.55	69	383	69	13	13	8.3	14.4	14.8	8.2	0.7	1.3	0.7	15
19035	157372	1	77.9328	1	1	0	0	0	0	28	1.16667	51	0	77	38	65	0	103	8	94	0	142	80	1	0	0	1	0	0	0	0	0	0	3.94	3.94	3.13	99	181	99	11.3	11.4	9.9	12.3	12.3	7	1.3	1.7	1.3	33
19043	186755	1	47.8065	0	0	0	0	0	0	33	1.375	61	1	124	56	75	1	208	68	102	0	169	73	1	0	0	1	0	0	0	0	0	0	3.61	4.32	3.44	180	247	142	13.7	13.7	10.1	15.6	18.9	9.8	0.8	1	0.8	14
19053	148540	0	74.2755	1	1	0	0	0	0	360	15	52	0	90	36	64	0	141	49	91	0	172	68	1	0	0	0	1	0	0	0	0	0	3.68	3.94	2.95	84	349	84	10.6	14	7.4	12	14.8	7.8	1	1.6	0.9	18
19055	187650	1	63.7607	0	0	1	1	1	1	539	22.4583	47	0	90	36	55	0	164	44	75	0	149	0.6	1	1	0	0	0	0	0	0	0	0	4.89	4.89	2.31	245	509	62	15.2	16	10	13	15	5.9	0.6	1.3	0.6	25
19058	109336	1	67.1522	1	0	0	0	0	0	76	3.16667	58	1	69	48	75	1	89	61	107	0	126	88	1	0	0	1	0	0	0	0	0	0	3.26	3.59	2.85	67	205	67	8.8	11.5	8.8	7.4	14.8	5.8	0.6	1.1	0.6	11
19079	121855	1	66.8557	1	0	0	0	0	0	171	7.125	54	0	72	5	82	1	131	61	134	1	175	104	1	0	0	1	0	0	0	0	0	0	2.92	4.02	2.92	69	437	69	12	12	7	3.8	10.6	3.8	0.7	2.3	0.7	11
19081	104815	1	76.654	1	1	1	1	1	1	93	3.875	65	1	97	0	86	1	118	3	127	1	157	0	1	1	1	0	0	0	0	0	0	0	2.82	3.76	2.82	290	597	290	9	10	8.7	9.5	15.9	9.5	2.4	2.4	1.5	43
19095	131302	0	84.2888	1	1	0	0	1	1	581	24.2083	62	1	85	32	90	1	142	46	137	1	179	79	1	1	1	0	1	0	0	0	0	0	3.26	4.22	2.24	132	363	100	6.8	12.3	6.8	11.6	22.6	2.5	0.9	2	0.8	12
19105	141597	1	81.6258	1	1	0	0	0	0	102	4.25	45	0	64	38	72	1	99	59	132	1	175	109	1	1	0	0	1	0	0	0	0	0	2.98	2.98	2.78	103	152	83	8	9.3	8	8.5	9.3	6.5	1.4	1.6	1.2	27
19125	153178	0	79.2785	1	1	0	0	0	0	189	7.875	41	0	69	34	72	1	105	62	132	1	172	113	1	0	0	0	1	0	0	0	0	0	2.44	4	2.44	122	307	122	7.6	7.6	7.2	15.7	21.9	15.7	1	1.2	0.8	23
19126	132113	0	56.5413	0	0	0	0	0	1	151	6.29167	60	1	121	40	76	1	205	48	127	1	190	60	1	0	0	0	0	0	0	0	1	0	3.24	4.18	3.04	263	317	54	10.7	12.3	9.2	15.2	20	8.8	3.9	3.9	0.3	66
19129	135835	0	85.7628	1	1	0	0	0	0	164	6.83333	47	0	116	0	68	0	144	47	110	0	194	0	1	0	0	1	0	0	0	0	0	0	2.4	3.84	2.4	70	603	70	8.9	11.2	8.3	4.1	14.3	4.1	0.7	1.6	0.7	13
19175	114206	1	81.741	1	1	0	0	0	0	55	2.29167	62	1	66	30	78	1	83	35	114	1	133	54	1	0	0	0	0	0	0	1	0	0	3.49	3.77	2.79	108	259	101	10.5	12.3	9.7	16.1	19.9	8.5	0.5	1.2	0.5	11
19182	197033	1	57.3081	0	0	0	0	0	0	50	2.08333	38	0	64	38	56	0	85	54	97	0	135	79	1	1	0	1	1	0	0	0	0	0	4.23	4.47	3.78	101	179	77	9.3	11.2	9.3	14.4	14.4	8.9	0.7	1.2	0.7	16
19186	187191	1	78.1955	1	1	0	0	0	0	26	1.08333	56	1	71	47	73	1	94	61	119	1	143	99	1	0	0	1	0	0	0	0	0	0	3.35	3.35	2.96	72	186	72	9.4	9.4	9.4	12.1	13.3	8.4	0.8	1.6	0.8	13
19218	155817	1	68.4282	1	0	0	0	0	0	111	4.625	70	1	74	43	93	1	293	55	138	1	152	76	1	0	0	1	1	0	0	0	0	0	3.23	3.37	2.45	165	305	165	13	13	9.3	17.1	24.2	12.5	1.2	1.9	1.2	20
19229	191778	1	70.4998	1	0	0	0	0	0	53	2.20833	49	0	58	34	68	0	80	46	125	1	150	79	1	0	0	1	1	0	0	0	0	0	3.09	3.09	2.63	154	530	100	8.2	10.3	7.4	17	17	10.4	1.2	1.4	1	23
19233	105255	0	86.5191	1	1	1	1	1	1	401	16.7083	68	1	98	33	83	1	126	46	114	1	177	61	1	1	0	0	1	0	0	0	0	0	3.14	3.67	3.12	138	371	60	9.3	10.7	7.6	8	12	7.3	2.7	3.7	0.9	63
19289	178946	1	74.5311	1	1	0	0	0	1	931	38.7917	54	0	97	30	72	1	182	40	117	1	218	63	1	0	0	1	0	0	0	0	0	0	3.75	4.47	2.46	171	293	114	12.2	12.2	8.9	9.2	24.9	4.5	0.9	2.4	0.5	21
19294	125280	1	77.7301	1	1	0	0	0	0	174	7.25	50	0	100	33	69	0	118	27	107	0	161	82	1	0	0	0	1	0	0	0	0	0	2.58	3.61	2.58	162	326	110	8.7	9.5	6.6	11.5	11.5	2.4	1.3	1.4	1	31
19296	168088	0	71.6695	1	0	0	0	0	0	125	5.20833	61	1	83	47	80	1	105	60	112	1	158	80	1	1	0	1	0	0	0	0	0	0	2.81	3.51	2.81	264	506	233	9.8	9.8	9.8	12.2	18	12.2	0.4	0.7	0.4	9
19297	131398	1	54.6465	0	0	0	0	0	0	185	7.70833	86	1	86	42	100	1	136	54	115	1	165	73	1	0	0	1	0	0	0	0	0	0	4.49	4.74	2.87	185	530	93	13.1	13.1	9.8	10.2	20.1	8.9	0.9	2.8	0.7	20
19316	198168	1	60.6441	0	0	0	0	0	1	42	1.75	91	1	95	52	117	1	136	65	159	1	188	83	1	0	0	0	0	0	0	0	1	0	2.25	3.96	2.25	31	429	21	8.4	11.8	8.4	1.1	26.3	0.3	1.1	1.5	0.9	27
19317	168434	0	74.1479	1	1	0	0	0	0	66	2.75	61	1	77	40	84	1	113	52	142	1	167	79	1	1	1	0	0	0	0	0	0	0	3.87	3.87	3.21	155	189	155	11.6	11.6	10.7	10.3	10.3	6.3	2.8	2.8	2	41
19353	164596	0	72.1823	1	0	0	0	0	0	189	7.875	46	0	82	31	78	1	115	46	144	1	200	62	1	0	0	1	1	0	0	0	0	0	3.38	3.77	3.2	193	279	73	10	10.4	6.7	6.7	15.7	5.3	0.7	1.1	0.4	23
19371	112426	0	73.147	1	1	0	0	0	0	43	1.79167	39	0	56	0	54	0	286	54	99	0	134	0	1	0	0	1	0	0	0	0	1	0	4.18	4.18	3.65	355	469	355	13.7	13.7	13.7	13	13	8.8	1.1	1.1	0.5	23
19410	171661	1	60.5409	0	0	0	0	0	0	25	1.04167	61	1	65	50	74	1	83	64	101	0	126	81	1	0	0	0	1	0	0	0	0	0	3.38	3.42	2.88	59	166	59	10	10.4	10	16	16	8	0.6	0.9	0.6	11
19430	154596	1	51.9904	0	0	0	0	0	0	22	0.916667	71	1	76	55	85	1	94	73	110	0	139	103	1	0	0	0	1	0	0	0	0	0	3.57	3.64	3.41	128	144	125	11.2	11.2	11.2	11.7	11.7	10.4	0.7	0.9	0.7	13
19432	172262	1	81.2901	1	1	0	0	0	0	135	5.625	40	0	84	40	47	0	112	47	56	0	163	56	1	0	0	1	0	0	0	0	0	0	2.52	4.21	2.52	67	153	67	10.9	10.9	10.8	8.1	14.4	6.3	0.8	0.9	0.7	25
19440	122150	1	65.3312	1	0	0	0	0	0	66	2.75	97	1	97	41	114	1	114	54	139	1	155	76	1	1	0	1	1	0	0	0	0	0	4.02	4.54	3.16	246	342	157	12.7	12.7	7	8.9	12.2	8.6	0.9	1	0.7	13
19452	170321	1	88.5001	1	1	0	0	1	1	127	5.29167	71	1	91	42	88	1	112	52	122	1	156	73	1	1	0	0	1	0	0	0	0	0	3.37	3.41	2.67	134	305	115	9.1	9.1	7.5	16	16	7.7	1.3	2.1	1.3	19
19458	174727	1	66.1417	1	0	1	1	1	1	460	19.1667	71	1	112	0	98	1	198	11	142	1	214	0	1	1	0	0	0	0	0	0	0	0	1.82	4.08	1.82	16	243	10	6.1	11.4	5.3	3.9	42.8	0.3	5.4	7.5	1	114
19465	156358	0	82.9273	1	1	1	1	1	1	8	0.333333	49	0	66	0	56	0	94	0	68	0	100	0	1	0	0	0	1	0	0	0	0	0	3.47	3.47	3.47	150	150	150	12.9	12.9	12.9	6	6	6	2	2	2	41
19510	147823	1	80.1709	1	1	0	0	0	0	55	2.29167	66	1	88	52	80	1	110	51	116	1	166	89	1	0	0	1	1	0	0	0	0	0	4.39	4.6	3.84	92	119	92	12.2	13.3	12.2	17.6	17.8	8.2	1	1.2	1	13
19511	164348	1	83.0185	1	1	0	0	1	1	43	1.79167	60	1	85	44	83	1	124	47	145	1	214	99	1	0	0	1	0	0	0	0	1	1	3.99	4.45	3.19	177	187	99	10.8	10.8	10.8	7.8	17.8	7.8	1.3	2.5	0.8	29
19522	119359	0	79.3744	1	1	0	0	0	0	290	12.0833	55	0	86	37	75	1	110	47	112	1	169	70	1	0	1	1	1	0	0	0	0	0	3.46	4.56	3.17	123	356	67	9.7	10.9	9.7	12.4	18.1	8.3	1.1	1.5	1	32
19526	127806	1	72.6559	1	0	0	0	0	0	30	1.25	58	1	65	43	77	1	88	56	119	1	151	98	1	0	0	1	0	0	0	0	0	0	2.74	3.26	2.66	78	182	78	8.2	8.2	8.2	7.4	8.8	5.7	0.7	1	0.7	7
19527	190980	1	73.0748	1	1	0	0	0	0	31	1.29167	53	0	64	33	79	1	84	45	128	1	141	78	1	0	0	0	0	0	0	0	0	0	2.92	3.28	2.92	102	175	102	11.9	11.9	9.1	7	9	6.9	0.8	1.2	0.8	15
19533	139341	0	68.5008	1	0	0	0	0	0	358	14.9167	50	0	107	0	67	0	268	51	105	0	199	0	1	0	1	1	0	0	0	0	1	0	4.85	4.85	2.15	400	1001	216	11	11	7.3	14.8	38.1	10.8	2.2	3.5	0.9	47
19577	170211	0	84.6618	1	1	0	0	0	0	69	2.875	54	0	75	36	78	1	105	46	115	1	159	67	1	1	0	1	0	0	0	0	0	0	3.44	4.32	2.88	84	229	43	11.9	11.9	10.3	9.6	16.2	9.6	0.5	0.9	0.5	8
19585	118860	1	69.4873	1	0	0	0	0	1	95	3.95833	57	1	88	43	68	0	109	59	210	1	210	73	1	0	0	1	0	0	0	0	1	0	4.7	4.7	3.34	137	184	103	14.8	14.8	12.2	12.5	17.6	7.4	0.9	1.5	0.9	28
19592	122834	0	73.371	1	1	0	0	0	1	584	24.3333	85	1	136	0	94	1	217	4	109	0	163	0	1	1	0	0	1	0	0	0	0	0	3.75	4.28	2.81	84	252	9	8.3	11.3	4.6	15.19	58.3	2.1	0.9	3.4	0.6	16
19603	144967	0	80.2461	1	1	1	1	1	1	281	11.7083	63	1	99	26	79	1	118	28	113	1	142	35	1	1	0	1	0	0	0	0	0	0	3.04	3.48	2.96	314	327	179	11.2	11.2	11.2	12	18.6	11.3	2.2	2.8	1.7	42
19612	167874	0	84.5602	1	1	0	0	0	0	49	2.04167	55	0	78	32	71	1	101	50	101	0	142	68	1	0	0	1	1	0	0	0	0	0	3	4.11	3	125	269	104	11.9	11.9	7.4	6.4	14.3	6.3	0.7	1	0.7	14
19616	193383	1	53.5629	0	0	0	0	0	0	29	1.20833	75	1	84	40	88	1	97	58	117	1	127	91	1	1	0	0	1	0	0	0	0	0	3.34	3.34	2.8	163	524	163	10.3	11.2	10.3	11.7	14.9	10.4	0.8	0.9	0.7	10
19624	179000	1	84.6046	1	1	0	0	0	0	332	13.8333	44	0	84	30	74	1	120	41	138	1	192	74	1	1	0	0	0	0	0	0	0	0	3.12	4.2	2.83	332	632	241	11	11	9.1	12.7	22.4	11.8	1.1	1.3	1	26
19637	190332	1	84.9326	1	1	0	0	0	0	50	2.08333	64	1	83	49	78	1	104	57	100	0	144	69	1	1	0	1	1	0	0	0	0	0	2.41	2.82	2.41	95	213	86	8.8	11.2	7.9	11.6	11.6	6.3	1.2	1.4	1.1	16
19669	168900	0	71.3869	1	0	1	1	1	1	17	0.708333	64	1	75	13	82	1	95	14	105	0	125	17	1	0	0	1	1	0	0	0	0	0	5.02	5.02	5.02	306	306	306	14.1	14.1	14.1	24.1	24.1	24.1	1	1	0.9	14
19670	193406	1	73.804	1	1	0	0	0	0	24	1	63	1	70	44	77	1	87	58	102	0	136	91	1	0	0	0	1	0	0	0	0	0	2.38	3.2	2.38	183	234	141	8.2	9.2	7.8	13.1	14.4	7.7	1.6	3	1.3	25
19722	141878	0	48.5761	0	0	0	0	0	0	76	3.16667	55	0	73	40	71	1	102	52	98	0	130	77	1	1	0	0	1	0	0	0	0	0	2.95	3.75	2.93	81	529	34	11.3	11.3	8.2	19.8	19.8	9.9	0.9	0.9	0.6	15
19741	111602	1	81.5517	1	1	0	0	0	0	53	2.20833	70	1	72	45	88	1	94	57	114	1	136	73	1	0	0	1	0	0	0	0	0	0	3.46	3.54	2.76	112	224	112	9	11.2	8.4	5.5	10.2	5.5	0.5	0.9	0.5	10
19742	185025	1	68.7406	1	0	0	0	0	0	32	1.33333	60	1	80	50	74	1	95	62	102	0	131	83	1	0	0	1	0	0	0	0	0	0	3.37	3.96	3.34	131	260	125	8.9	10.5	8.9	15.2	23.2	10.7	1	1.1	0.9	26
19744	195630	1	74.8751	1	1	0	0	0	0	24	1	77	1	77	44	109	1	109	63	159	1	159	98	1	0	0	1	0	0	0	0	0	0	3.09	3.09	3.09	158	158	158	9.8	11.1	9.6	10.1	10.1	9.1	1	1.1	1	11
19764	123852	0	64.4927	0	0	0	0	0	0	134	5.58333	67	1	97	39	87	1	117	48	127	1	163	71	1	1	0	1	1	1	0	0	0	0	4.38	4.38	2.95	488	488	215	10.5	10.5	10.5	15.8	15.8	6.6	6.5	7	1.1	76
19785	189410	0	82.1317	1	1	0	0	1	1	207	8.625	76	1	126	11	110	1	226	36	161	1	240	53	1	1	0	0	0	0	0	0	0	0	4.38	4.38	2.82	229	398	182	11.2	11.2	8.3	5.2	17.7	5.2	0.7	1.8	0.6	15
19806	112530	0	82.8559	1	1	0	0	0	0	98	4.08333	49	0	68	41	64	0	100	53	86	0	142	79	1	0	0	0	1	0	0	0	0	0	1.99	3.16	1.82	197	197	114	7	7	7	21.4	42.2	11	0.5	1.1	0.5	18
19845	159139	1	49.7505	0	0	0	0	0	0	63	2.625	64	1	113	36	101	1	128	49	88	0	193	69	1	1	0	0	0	0	0	0	0	0	3.84	3.89	2.81	159	491	111	11	13.2	6.3	9	17.1	5.6	1.5	1.7	0.8	25
19870	112270	1	75.834	1	1	0	0	0	0	71	2.95833	61	1	69	38	81	1	91	51	114	1	135	67	1	1	0	1	0	0	0	0	0	0	3.48	3.67	2.97	138	249	114	12	12.9	11.3	13.6	13.6	5.4	0.9	1.1	0.8	21
19896	180621	0	87.3477	1	1	0	0	0	1	519	21.625	63	1	99	40	82	1	156	52	115	1	168	76	1	0	0	1	0	0	0	0	0	0	2.43	4.05	2.43	210	375	109	5.3	12.5	5.3	13	43.2	7.1	0.6	1	0.5	12
19911	180900	0	64.6385	0	0	0	0	0	0	1016	42.3333	63	1	179	0	226	1	226	32	139	1	279	0	1	1	0	0	0	0	0	0	0	0	3.48	3.99	2.5	92	357	47	9.3	10	9.3	4.6	16.1	3.5	0.5	3.4	0.5	95
19922	100954	1	84.3684	1	1	0	0	0	0	48	2	50	0	64	39	67	0	88	54	109	0	163	94	1	1	0	1	1	0	0	0	0	0	2.04	3.48	2.04	78	181	78	7	7.2	7	6	12.7	6	1	1.7	1	27
19945	161259	1	61.9408	0	0	0	0	0	0	33	1.375	56	1	68	39	79	1	92	51	121	1	136	84	1	1	0	0	0	0	0	0	0	0	2.9	3.22	2.44	146	338	146	10.1	10.1	9	24.3	32.4	14	1.1	1.4	1.1	19
19966	132782	1	56.5737	0	0	0	0	0	0	24	1	47	0	72	46	61	0	95	53	130	1	152	74	1	0	0	0	0	0	0	1	0	0	3.76	3.76	2.96	186	186	149	9.5	13	9.5	17.1	19.2	10.6	1	1	0.8	19
19989	109853	0	82.6816	1	1	0	0	0	1	647	26.9583	60	1	85	37	74	1	193	51	96	0	186	70	1	0	0	1	0	0	0	0	0	0	3.36	4.4	2.76	75	405	75	11.2	13.9	7.6	4.7	15.9	4.4	0.3	0.5	0.2	10
19996	171949	1	85.8124	1	1	0	0	0	0	119	4.95833	70	1	70	40	81	1	209	52	107	0	155	70	1	0	0	1	1	0	0	0	0	0	2.12	3.7	1.93	41	172	41	9	11.4	7	4.8	13.5	2.6	1.4	2.6	1.4	30
20005	145132	0	83.644	1	1	1	1	1	1	280	11.6667	57	1	99	44	88	1	141	64	148	1	213	97	1	0	0	0	0	0	0	0	0	0	4.4	4.4	2.52	180	184	87	10.6	10.6	10.6	12.7	13.7	4.5	1.5	1.6	0.6	101
20007	192297	0	79.3497	1	1	0	0	0	1	1051	43.7917	48	0	134	0	66	0	187	46	107	0	164	0	1	1	0	0	0	0	0	0	0	0	3.27	3.72	2.81	188	335	102	8.7	10.7	8.7	15.2	37.2	6.8	0.2	0.4	0.2	11
20034	130185	0	59.4888	0	0	0	0	0	0	28	1.16667	53	0	74	45	69	0	89	60	200	1	200	90	1	0	0	0	1	0	0	0	0	0	2.91	3.6	2.89	148	292	148	6.7	8.7	6.7	6.6	20.9	6.6	0.6	0.8	0.6	15
20038	126882	0	40.3463	0	0	0	0	0	0	51	2.125	58	1	85	46	73	1	103	59	94	0	140	77	1	0	0	0	0	0	0	0	0	0	2.93	2.93	2.3	209	303	195	8.5	9	8.3	13	13	8	0.5	0.7	0.5	10
20050	183844	1	82.1057	1	1	0	0	0	1	619	25.7917	54	0	86	42	64	0	158	60	85	0	189	79	1	0	0	1	0	0	0	0	1	0	3.33	4.16	2.38	150	533	25	9	11.7	9	18.5	65.4	12	1	1.5	0.4	32
20072	185009	0	79.0785	1	1	0	0	0	0	195	8.125	60	1	122	38	95	1	150	48	109	0	172	69	1	0	0	0	0	0	0	0	0	0	3.42	4.22	3.2	190	341	136	8.9	10.3	8.9	10.9	23.5	9.6	1	3.2	1	27
20077	169009	1	70.738	1	0	0	0	0	0	75	3.125	58	1	73	44	77	1	98	65	117	1	153	96	1	0	0	0	1	0	0	0	0	0	4.07	4.07	3.17	103	224	94	14.1	14.1	12.2	24.1	25.8	13.5	0.6	0.8	0.6	10
20107	112277	0	75.6477	1	1	0	0	0	0	99	4.125	73	1	125	34	99	1	135	48	141	1	152	71	1	1	0	1	1	0	0	0	0	0	4.12	4.12	2.59	101	112	67	12.9	12.9	9.9	17.7	24.9	11.8	0.4	0.6	0.4	9
20116	101379	0	74.1002	1	1	0	0	0	1	130	5.41667	65	1	90	0	83	1	127	52	114	1	150	0	1	1	0	0	1	0	0	0	0	0	2.65	5	2.65	177	285	61	6.7	13.9	6.7	11.9	16.2	7.4	1.1	1.3	0.7	17
20117	107563	0	69.8373	1	0	0	0	0	0	92	3.83333	94	1	94	0	107	1	251	56	132	1	165	0	1	1	0	1	1	0	0	0	0	0	3.63	4.47	3.27	137	513	81	10.1	10.1	9	35.2	50.9	12.6	0.6	0.9	0.6	6
20120	157944	0	60.0315	0	0	0	0	0	0	23	0.958333	64	1	95	55	83	1	118	66	114	1	151	94	1	0	0	1	0	0	0	0	0	0	4.26	4.26	3.77	122	183	122	10	10	10	19.6	19.6	12.5	0.7	0.9	0.7	13
20134	140670	1	72.9675	1	0	1	1	1	1	172	7.16667	71	1	71	45	97	1	98	63	156	1	156	99	1	0	0	0	0	0	0	0	0	0	3.61	3.81	2.84	171	294	82	9.9	11.4	9.6	15.7	22.5	9.4	0.8	0.9	0.7	16
20135	108081	1	72.171	1	0	0	0	0	0	128	5.33333	54	0	88	45	79	1	120	66	127	1	204	112	1	1	0	0	0	0	0	0	0	0	2.6	3.97	2.6	214	629	214	10.6	10.6	6.7	11.7	25	11.7	2.2	4.2	2.2	38
20154	151258	1	87.0565	1	1	1	1	1	1	96	4	0	0	76	0	99	1	132	40	0	0	161	0	1	1	0	1	0	0	0	0	0	0	3.62	3.62	2.45	179	183	130	8.6	10.3	7.4	8.2	35.4	8.2	2.6	3.8	2.6	57
20155	152446	1	69.1057	1	0	1	1	1	1	509	21.2083	48	0	159	0	68	0	242	25	111	1	183	0	1	1	0	0	1	0	0	0	0	0	2.67	4.22	2.54	94	140	27	11.8	12.8	11	28.6	33.1	14.6	1.1	2.8	0.9	27
20158	126320	0	84.6176	1	1	0	0	0	0	24	1	64	1	72	49	88	1	99	68	127	1	138	105	1	0	0	1	1	0	0	0	0	0	2.88	2.88	2.65	145	210	145	10.9	11.5	8.1	11.6	13	11.6	0.5	0.6	0.5	14
20198	171227	1	58.7603	0	0	0	0	0	0	29	1.20833	55	0	75	45	74	1	100	59	111	1	152	84	1	0	0	1	0	0	0	0	0	0	3.3	3.3	2.75	93	201	93	8.4	8.6	8.4	12.5	12.6	6.5	0.9	1.5	0.9	25
20207	133837	1	73.2021	1	1	0	0	0	1	95	3.95833	51	0	79	41	72	1	103	50	129	1	144	73	1	1	1	0	0	0	0	0	0	0	3.59	3.59	3.27	134	177	106	13.6	13.6	10	10.1	10.1	7.9	3	3.2	2	104
20213	116654	0	74.5107	1	1	0	0	0	0	29	1.20833	70	1	79	44	94	1	109	57	151	1	190	89	1	1	0	1	0	0	0	0	0	0	3.45	3.57	3.45	254	332	254	9.3	9.7	6.9	17.6	17.6	15.1	0.6	0.6	0.6	23
20218	108554	1	80.4871	1	1	0	0	0	0	94	3.91667	53	0	76	0	87	1	122	54	122	1	167	0	1	0	0	1	0	0	0	0	0	0	5.4	5.4	3.35	152	370	75	14.4	14.4	8.7	16	21.6	16	1.1	1.8	1.1	14
20225	113524	1	64.5381	0	0	0	0	0	0	49	2.04167	51	0	66	0	69	0	138	64	117	1	163	0	1	0	0	1	0	0	0	0	0	0	2.37	3.91	2.37	210	244	103	10.3	10.3	6	9.5	12.8	5.6	0.8	1	0.8	18
20226	170819	0	72.185	1	0	0	0	0	0	172	7.16667	63	1	92	45	86	1	121	15	120	1	185	84	1	0	0	0	1	0	0	0	0	0	2.29	3.62	2.29	89	185	85	7.1	10.6	7.1	6.5	16.3	6.2	0.9	3.3	0.9	14
20230	149020	0	69.4588	1	0	0	0	0	0	33	1.375	61	1	61	41	79	1	82	58	116	1	133	90	1	0	0	1	1	0	0	0	0	0	2.44	3.7	2.44	104	167	90	13.3	13.3	7.4	5.6	10.1	5.6	0.5	0.7	0.5	11
20243	127492	0	64.6643	0	0	0	0	0	0	121	5.04167	65	1	105	47	84	1	113	64	121	1	183	89	1	1	1	0	1	0	0	0	0	0	2.96	4.15	2.96	151	151	101	7.5	9	7.5	18.7	18.7	8.7	2.4	3.9	2.1	57
20252	101600	1	72.791	1	0	0	0	0	0	143	5.95833	49	0	82	43	67	0	103	59	104	0	152	86	1	0	0	0	0	0	0	0	0	0	4.03	4.03	3.05	223	448	139	10.2	10.2	10.2	9.4	17.6	7.1	0.7	1.3	0.7	20
20283	167935	1	67.0083	1	0	1	1	1	1	308	12.8333	63	1	106	0	75	1	109	44	101	0	142	0	1	1	0	0	0	0	0	0	0	0	4.44	4.44	3	360	539	163	14.4	14.4	10.3	25.9	28.4	7.5	1.3	3.6	1.3	24
20318	153983	1	71.9434	1	0	0	0	0	1	824	34.3333	66	1	115	0	85	1	143	48	124	1	205	0	1	0	0	1	0	0	0	0	0	0	3.23	4.46	2.46	135	360	73	12.4	12.6	7.8	17.2	27.4	9.9	1.1	3	1.1	18
20324	113071	1	76.0553	1	1	0	0	0	1	419	17.4583	48	0	140	35	58	0	146	42	80	0	172	60	1	1	0	0	0	0	0	0	0	0	4.56	4.56	2.87	120	264	60	11.5	15.1	8.9	10	21.2	6	0.9	1.1	0.6	17
20326	105475	1	61.8259	0	0	0	0	0	0	369	15.375	60	1	99	41	73	1	131	56	90	0	194	72	1	1	0	1	0	0	0	1	0	0	3.09	3.98	2.9	163	670	76	12.9	12.9	9.5	24	33.8	10.1	0.6	2.4	0.6	15
20341	159381	1	72.9159	1	0	0	0	0	0	77	3.20833	57	1	71	46	72	1	97	60	108	0	146	87	1	0	0	1	0	0	0	0	0	0	3.13	3.13	2.86	168	255	112	12.2	12.2	8.3	12.5	15.7	7.6	1.4	2.2	1.4	24
20352	127913	1	57.5709	0	0	0	0	0	0	110	4.58333	65	1	86	46	82	1	102	58	121	1	149	82	1	0	0	0	0	0	0	0	0	0	3.77	3.77	2.87	244	298	122	10.8	11.3	9.8	22.2	22.2	6.7	0.8	0.9	0.6	18
20353	178379	1	72.1909	1	0	0	1	1	1	983	40.9583	56	1	121	36	94	1	180	28	124	1	212	40	1	1	0	0	1	0	0	0	0	1	2.9	3.87	2.9	139	403	42	9.5	10.8	7.2	9.2	31	9.2	2.4	5.9	2.3	55
20354	160111	0	69.0878	1	0	1	1	1	1	160	6.66667	60	1	86	0	76	1	106	20	105	0	177	0	1	1	0	0	0	0	0	0	0	0	3.24	3.35	2.51	201	201	145	8.6	13.8	8.6	10.6	19.3	4.4	2.6	3	1.1	72
20361	180474	0	86.6077	1	1	1	1	1	1	50	2.08333	52	0	64	42	77	1	90	62	148	1	169	121	1	1	0	0	0	0	0	0	0	0	3.68	4.12	3.68	210	210	157	11.7	11.7	11.5	15.2	15.2	10.6	1.9	3.1	1.9	81
20367	113905	1	77.8371	1	1	1	1	1	1	959	39.9583	59	1	111	0	22	0	185	0	181	1	197	0	1	0	0	0	0	0	0	0	0	0	3.48	3.92	1.81	157	198	58	9.6	9.6	9.6	17.8	53	3.9	0.8	2.2	0.7	14
20375	154218	1	62.0017	0	0	0	0	0	0	295	12.2917	86	1	92	42	114	1	123	58	156	1	185	81	1	0	0	0	0	0	0	0	0	0	3.81	3.83	2.78	245	703	110	10	10.9	9.8	12.6	17.4	9	0.7	1	0.6	18
20388	166203	1	71.4256	1	0	0	0	0	0	33	1.375	78	1	92	55	95	1	154	69	123	1	162	92	1	0	0	1	1	0	0	0	0	0	2.78	3.65	2.55	154	335	129	10.5	11.4	9.8	12.9	12.9	5.1	0.8	1	0.7	14
20410	116747	0	63.7161	0	0	0	0	0	0	104	4.33333	73	1	151	41	101	1	151	50	154	1	168	61	1	1	0	0	1	0	0	0	0	0	2.88	4.29	2.76	147	559	147	6.9	12.1	6.9	8	21.2	8	0.8	1.2	0.8	14
20412	145783	1	37.8118	0	0	0	0	0	0	55	2.29167	65	1	90	49	81	1	109	59	109	0	156	85	1	0	0	0	0	0	0	0	0	0	3.1	3.18	3.01	187	233	187	11.8	11.8	10.9	13.6	16	13.6	0.7	1	0.7	11
20421	191326	1	78.4863	1	1	0	0	0	0	124	5.16667	49	0	105	35	60	0	101	32	91	0	148	67	1	0	0	0	0	0	0	0	0	0	3.88	4.11	3.06	161	411	137	12.3	12.3	12.3	15.7	16.1	8.6	1.2	1.9	1.2	26
20428	171218	0	81.6014	1	1	0	0	0	0	74	3.08333	52	0	65	32	74	1	102	42	122	1	156	77	1	0	0	1	1	0	0	0	0	0	2.53	4.39	2.52	114	251	114	8	12.7	8	10.4	23.4	10.4	0.8	1.7	0.8	21
20451	129396	1	68.9515	1	0	0	0	0	0	587	24.4583	61	1	160	41	82	1	186	53	124	1	190	74	1	0	0	1	0	0	0	0	0	0	3.96	4.63	2.79	53	454	50	9.5	9.5	9.5	19.4	39.1	6.1	0.2	1.5	0.2	12
20461	167595	1	73.3933	1	1	0	0	0	0	28	1.16667	60	1	72	49	84	1	103	66	126	1	170	102	1	0	0	1	0	0	0	0	0	0	3.39	3.49	2.66	166	481	166	7.8	7.8	7.8	11.3	12	7.9	1	1.8	1	14
20463	167610	0	70.3928	1	0	0	0	0	0	32	1.33333	51	0	68	41	69	0	95	54	107	0	152	82	1	1	0	1	1	0	0	0	0	0	2.56	3.34	2.56	65	141	65	7.3	8.5	7.3	11.1	19.6	5.9	0.9	0.9	0.9	35
20474	175531	1	83.1382	1	1	0	0	0	0	28	1.16667	61	1	80	39	79	1	104	55	113	1	153	85	1	0	0	1	1	0	0	0	0	0	3.41	3.43	2.73	76	225	76	8.1	8.9	8.1	11.2	11.7	8.4	1.2	1.9	1.2	15
20498	181261	0	88.779	1	1	0	0	0	0	174	7.25	48	0	80	38	71	1	170	45	109	0	177	77	1	1	0	0	1	0	0	0	0	0	3.13	4.34	2.93	59	337	59	10.7	14	8.8	3.4	15	3.4	0.7	1.5	0.7	19
20508	119272	0	76.0564	1	1	0	0	0	0	50	2.08333	80	1	102	55	101	1	115	67	136	1	150	87	1	1	0	1	1	0	0	0	0	0	2.82	4.15	2.82	92	134	72	5.4	8.6	5.4	3	9	3	0.8	0.9	0.6	33
20534	192795	1	52.2959	0	0	0	0	1	1	339	14.125	57	1	76	0	66	0	247	5	84	0	105	0	1	1	0	0	0	0	0	0	0	0	2.79	3.65	2.03	42	121	28	7.3	11.7	6.7	5.5	11	1.5	2.1	4	0.4	25
20536	195960	0	84.6257	1	1	0	0	0	0	50	2.08333	65	1	88	46	86	1	106	55	122	1	169	80	1	0	0	1	0	0	0	0	0	0	3.99	4.27	3.66	197	484	197	5	9.9	5	13.5	19.5	11.4	0.7	1.1	0.7	12
20548	130229	0	74.4018	1	1	0	0	0	0	24	1	69	1	77	44	87	1	93	58	118	1	128	82	1	0	0	1	0	0	0	0	0	0	4.34	4.34	3.27	282	287	109	11.7	12.9	6.5	9.2	21.1	6	1.2	1.5	0.6	18
20550	143229	0	60.7517	0	0	0	0	0	0	55	2.29167	54	0	75	48	69	0	158	64	92	0	129	87	1	0	0	0	1	0	0	0	0	0	2.37	4.13	2.37	85	156	85	7.3	9.2	7.3	5.1	15.9	5.1	0.3	0.5	0.3	10
20553	184905	1	83.419	1	1	1	1	1	1	114	4.75	52	0	67	0	63	0	179	0	80	0	120	0	1	0	0	0	0	0	0	0	1	0	2.58	3.25	2.27	398	483	223	8.6	9.3	8.6	25.2	66.3	7.3	2	3.5	2	49
20560	183573	0	76.1542	1	1	0	0	0	0	28	1.16667	43	0	62	41	63	0	84	52	101	0	140	93	1	0	0	1	0	0	0	0	0	0	2.97	3.86	2.56	305	381	198	10.6	10.6	8.4	20.6	21.4	12.8	1.2	1.6	1.1	28
20561	162505	0	77.6486	1	1	0	0	1	1	176	7.33333	66	1	149	40	82	1	263	51	114	1	173	74	1	0	0	1	0	0	0	0	0	0	4.53	4.65	2.85	68	313	50	12.7	13.2	8.2	10.3	14.7	5.9	1.4	1.6	0.2	26
20563	193129	1	72.6368	1	0	0	0	0	0	31	1.29167	53	0	71	35	71	1	103	6	113	1	155	75	1	0	0	0	0	0	0	0	0	0	3.02	3.02	2.79	160	166	152	12.2	12.2	11.6	11.4	11.4	8.6	0.7	1.1	0.7	17
20564	184253	0	70.8562	1	0	0	0	0	0	71	2.95833	75	1	78	46	90	1	199	60	116	1	151	72	1	0	0	1	1	0	0	0	0	0	3.19	3.64	2.89	156	410	111	8.4	11.6	8.4	14.8	18	10.5	0.5	1	0.5	15
20567	110833	1	69.44	1	0	0	0	0	0	127	5.29167	95	1	95	0	123	1	155	57	175	1	208	0	1	0	0	0	0	0	0	0	0	0	5.47	5.47	3.2	226	238	82	12.7	12.7	7.6	10.2	14.2	9.2	1.4	2	0.9	21
20571	134461	1	69.5299	1	0	0	0	0	0	30	1.25	52	0	66	35	71	1	85	49	123	1	132	89	1	0	0	1	0	0	0	0	1	0	2.5	3.18	2.5	111	373	111	7.9	8.4	7.2	5.2	11	5.2	0.9	1.2	0.9	11
20579	196669	1	75.7219	1	1	0	0	0	0	48	2	64	1	100	42	86	1	108	35	143	1	159	97	1	1	0	0	1	0	0	0	0	0	3.8	3.84	3.15	139	205	130	10.4	10.4	10.4	23.5	23.5	7.7	0.8	1.1	0.8	15
20583	155983	1	73.2011	1	1	0	0	0	1	170	7.08333	50	0	93	30	71	1	134	42	116	1	188	59	1	0	1	1	1	0	0	0	0	0	2.35	4.28	2.35	118	238	105	11.1	12.8	6.8	17.3	19.3	9.5	2.7	3.5	2.7	31
20597	173922	1	77.9408	1	1	0	0	0	0	80	3.33333	79	1	80	32	101	1	103	58	135	1	142	74	1	0	0	1	0	0	0	0	0	0	2.85	3.4	2.79	135	379	124	9	11.2	9	7.9	14	7.2	0.9	1.4	0.9	16
20627	157800	0	78.7953	1	1	0	0	0	0	483	20.125	62	1	205	0	79	1	188	41	102	0	215	0	1	0	0	0	0	0	0	0	0	0	2.88	3.54	2.84	120	366	117	10.2	10.5	9	8.5	25	8.5	0.7	2.1	0.7	10
20664	100809	1	81.9876	1	1	0	0	0	1	223	9.29167	53	0	98	32	76	1	150	48	123	1	201	83	1	1	0	0	0	0	1	0	0	0	3.15	4.83	2.77	89	160	63	12.1	14.5	10.3	10.4	12.9	5.1	1.3	1.3	0.9	47
20717	140464	0	84.0317	1	1	0	0	0	0	504	21	72	1	94	38	93	1	191	47	128	1	147	64	1	0	0	0	0	0	0	0	0	0	3.47	4.08	3.02	120	366	117	12.4	13.6	9.8	10.6	16	4.3	0.7	0.9	0.4	21
20752	129909	0	54.813	0	0	0	0	0	0	209	8.70833	64	1	96	50	79	1	122	64	104	0	177	80	1	1	0	0	1	0	0	0	0	0	3.71	4.01	3.09	155	441	142	10.8	10.8	10.8	10.9	28.3	7.7	0.5	0.5	0.2	12
20767	156036	0	81.8728	1	1	0	0	0	0	46	1.91667	77	1	77	40	110	1	110	62	161	1	161	87	1	1	0	0	1	0	0	0	0	0	3.39	3.87	3.15	132	249	90	10	10	9.4	11.1	14	11.1	1	1	0.6	15
20785	199993	1	60.5637	0	0	0	0	0	0	590	24.5833	75	1	137	0	99	1	150	55	103	0	192	0	1	0	0	0	1	0	0	0	0	0	3.7	4.21	2.95	346	458	125	10.9	12.1	8.9	7.3	22.6	7.3	0.9	1.5	0.8	11
20790	199919	0	65.6071	1	0	1	1	1	1	174	7.25	56	1	67	28	75	1	90	36	106	0	125	47	1	0	0	1	0	0	0	0	0	0	3.22	3.3	2.3	241	272	158	8.9	8.9	8.9	25.4	29.5	20	3.6	5.6	1.5	88
20791	160057	1	77.4594	1	1	1	1	1	1	127	5.29167	42	0	81	24	60	0	126	27	98	0	179	35	1	0	0	1	0	0	0	0	0	0	4.16	4.81	3.44	186	190	115	14.8	16.9	14.8	14.5	19.8	11.2	0.8	1.7	0.7	11
20815	150497	0	85.1627	1	1	1	1	1	1	875	36.4583	55	0	158	0	75	1	165	12	116	1	172	0	1	0	0	1	0	0	0	0	0	0	4.46	4.61	2.78	115	621	34	9.7	12.8	7.2	22.1	27.5	9.4	1.9	1.9	0.8	44
20827	179409	1	77.4286	1	1	1	1	1	1	188	7.83333	82	1	82	38	99	1	108	48	130	1	164	64	1	0	0	0	0	0	0	0	1	0	2.45	4	2.41	253	266	194	7	7	7	7.5	12.8	6.3	0.4	0.6	0.4	21
20846	187481	1	76.7342	1	1	1	1	1	1	329	13.7083	55	0	96	34	70	0	220	44	97	0	170	57	1	1	0	0	0	0	0	0	0	0	3.3	4.31	3.28	231	356	158	7.7	9	7.7	51.9	51.9	7.5	1.1	1.1	0.6	22
20854	120046	1	35.9378	0	0	1	1	1	1	55	2.29167	60	1	82	0	73	1	192	28	95	0	116	0	1	1	0	0	1	0	0	0	0	0	2.7	3.69	2.68	244	381	46	8.8	10.7	6.2	10.3	14.6	2.9	0.9	2	0.9	15
20860	107157	1	66.6261	1	0	0	0	0	0	141	5.875	49	0	69	40	63	0	127	58	106	0	140	99	1	1	0	1	0	0	0	0	0	0	3.6	3.96	3.15	169	461	159	12.2	12.2	12.2	11.4	16.4	9.9	0.7	1.2	0.7	18
20866	147338	0	81.8478	1	1	0	0	0	1	223	9.29167	54	0	110	35	70	0	193	53	99	0	160	83	1	1	0	0	1	0	0	0	0	0	3.13	3.32	2.8	73	347	68	9.3	10.8	5.8	16.4	18.5	9.5	0.8	1.6	0.8	28
20874	183653	1	78.3954	1	1	0	0	0	0	55	2.29167	85	1	85	38	82	1	251	53	147	1	157	82	1	1	0	0	0	0	0	0	0	0	3.79	3.79	3.18	146	173	76	10.6	10.6	6.7	9.4	12.3	7.2	0.8	2.4	0.8	17
20877	146320	1	75.8397	1	1	0	0	0	0	142	5.91667	49	0	64	41	67	0	87	57	115	1	154	85	1	1	0	1	0	0	0	0	0	0	3.72	4.04	2.76	144	434	144	10.5	10.5	9.8	17.2	20.1	10.8	1.1	1.5	1	20
20886	115516	1	70.371	1	0	0	0	0	1	73	3.04167	39	0	59	39	50	0	84	50	73	0	146	73	1	1	0	1	0	1	0	0	0	0	2.83	3.38	2.45	114	169	104	8.7	9.8	8.5	10.9	10.9	8.2	1.2	1.7	1.2	18
20898	175745	1	78.0619	1	1	0	0	0	0	199	8.29167	51	0	71	37	82	1	116	54	124	1	171	82	1	0	0	1	0	0	0	0	0	0	4.05	4.05	2.87	197	404	77	12	12	6.4	10.9	15.3	5.4	0.8	1.4	0.8	28
20922	169296	0	77.1384	1	1	0	0	0	0	170	7.08333	51	0	69	40	67	0	110	52	114	1	180	85	1	1	0	0	1	0	0	0	0	0	3.3	4.58	2.92	176	556	101	9.4	12.6	9.4	19.5	20.8	7.7	1.2	1.9	1	21
20929	108938	0	76.3854	1	1	0	0	0	1	122	5.08333	67	1	97	0	82	1	258	56	106	0	163	0	1	1	0	0	1	0	0	0	0	0	4.34	4.39	3.95	95	167	81	12.2	12.5	11.2	8.8	9.6	6.6	1.2	1.2	0.7	36
20966	125540	1	63.8136	0	0	0	0	0	0	15	0.625	68	1	90	43	82	1	109	55	112	1	152	77	1	0	1	0	0	0	0	0	0	0	3.47	3.49	3.32	261	261	173	9.5	9.5	9.5	17.6	17.6	10	0.8	1.1	0.8	17
20971	118043	0	71.7243	1	0	1	1	1	1	275	11.4583	65	1	79	0	85	1	173	21	123	1	159	0	1	0	0	0	0	0	0	0	0	0	2.58	3.68	2.41	65	65	13	13.4	13.4	13.4	76.7	76.7	0.2	1.1	1.2	0.6	29
20972	162295	0	71.2999	1	0	0	0	1	1	245	10.2083	47	0	69	34	64	0	142	36	103	0	181	66	1	1	0	0	1	0	0	0	0	0	3.37	4.09	3.27	281	362	209	10.3	11.8	7.3	11.8	13.9	6.6	2	3	1.8	67
20978	104525	1	81.5574	1	1	0	0	0	0	55	2.29167	39	0	247	39	58	0	89	56	95	0	257	93	1	0	0	0	0	0	0	0	0	0	2.91	3.25	2.74	173	377	157	8.7	8.7	8.7	8.8	15.2	8.8	0.6	0.7	0.6	12
20984	185047	0	84.7487	1	1	0	0	0	0	124	5.16667	60	1	64	41	94	1	94	56	158	1	158	88	1	0	0	0	1	0	0	0	0	0	2.98	3.22	2.83	112	192	98	10.6	10.6	6.7	8.3	10.5	6.4	0.4	0.7	0.4	12
21008	155908	0	69.2121	1	0	0	0	0	0	461	19.2083	70	1	96	15	95	1	142	53	137	1	240	76	1	0	0	0	1	0	0	0	0	0	3.56	4.26	2.75	184	677	176	11	11.6	9	15.5	20.3	11.4	0.6	0.7	0.3	7
21014	166509	1	63.7191	0	0	0	0	0	0	100	4.16667	71	1	74	34	75	1	104	52	149	1	170	82	1	0	0	1	1	0	0	0	0	0	2.81	2.81	1.95	116	198	78	9.7	9.7	5.7	22	22	5.6	1.7	1.9	1.7	33
21029	120816	1	60.1572	0	0	0	0	0	0	198	8.25	57	1	100	33	72	1	163	41	107	0	200	71	1	0	0	1	0	0	0	0	0	0	3.24	3.82	3.03	179	230	80	9.3	10.4	9.3	10.4	15.3	7.2	1.6	2.2	1.3	27
21031	198189	0	69.7643	1	0	0	0	0	0	713	29.7083	72	1	104	31	69	0	273	36	144	1	148	0	1	1	0	0	0	0	0	0	0	0	3.2	3.75	2.66	709	711	228	9.1	9.4	9.1	20.9	23.6	7.9	2.7	2.7	0.4	85
21041	177677	1	79.3847	1	1	0	0	0	0	25	1.04167	62	1	69	46	88	1	90	57	148	1	149	77	1	0	0	1	0	0	0	0	0	0	3.81	3.81	2.71	197	255	148	9.6	9.6	9.6	14	15.1	10.1	0.9	1.8	0.9	17
21046	149042	1	68.5098	1	0	1	1	1	1	617	25.7083	39	0	178	30	62	0	181	40	112	1	188	60	1	1	0	0	1	0	0	0	0	0	3.24	3.5	2.47	282	486	51	11.8	11.8	11.8	13.4	26.8	12.2	0.8	1.3	0.6	21
21067	138426	1	57.7792	0	0	0	0	0	0	26	1.08333	58	1	67	44	75	1	169	56	133	1	141	85	1	0	0	1	0	0	0	0	0	0	3.69	3.69	2.83	151	178	90	11.1	12.1	10.9	13.6	13.6	6.9	1.2	1.3	1.2	18
21071	128082	1	53.2745	0	0	0	0	0	0	78	3.25	53	0	70	45	66	0	89	57	87	0	137	84	1	0	0	1	1	0	0	0	0	0	2.02	3.71	2.02	66	439	66	13.3	13.3	6.5	6.7	11.2	4.3	0.8	1	0.8	10
21074	166317	0	83.3437	1	1	0	0	0	0	123	5.125	43	0	73	34	58	0	115	51	90	0	198	74	1	0	0	1	1	0	0	0	0	0	3.36	3.61	2.5	186	263	128	11.7	11.7	8.9	20.4	20.4	10	0.6	0.9	0.6	12
21103	185424	0	67.3378	1	0	0	0	0	0	33	1.375	59	1	69	41	78	1	90	54	112	1	149	83	1	0	0	1	0	0	0	0	0	0	2.33	3.46	2.33	188	212	149	13	13	6.4	9.7	13.9	6.8	0.8	1.3	0.8	12
21108	100360	1	76.1522	1	1	0	0	0	0	101	4.20833	43	0	43	41	67	0	67	59	109	0	109	95	1	1	0	0	1	0	0	0	0	0	2.77	3.54	2.77	150	192	138	9.5	9.7	9.5	7.3	7.7	5.3	1.9	2	1.5	51
21122	184528	1	70.7522	1	0	1	1	1	1	77	3.20833	63	1	100	0	89	1	129	0	137	1	194	0	1	0	0	0	0	0	0	0	1	0	4.64	4.67	3.26	294	502	281	8.4	10	8.4	19.7	45.9	16.1	0.7	1.4	0.5	19
21141	133936	1	81.5871	1	1	0	0	0	0	51	2.125	43	0	60	30	62	0	85	49	105	0	146	93	1	1	0	0	1	0	0	0	0	0	4.32	4.32	4.08	69	249	69	9.2	11.2	6.2	12.3	14.1	12.3	1.1	2.6	1.1	27
21152	183298	0	70.8228	1	0	1	1	1	1	438	18.25	63	1	92	38	85	1	123	52	130	1	199	78	1	1	0	0	0	0	0	0	0	0	2.71	4.15	1.79	380	380	40	11.9	11.9	11.2	19.7	31.1	8.2	1.5	3.8	1	53
21159	179437	0	83.9193	1	1	0	0	0	0	52	2.16667	56	1	87	48	75	1	121	64	111	1	179	98	1	1	0	0	1	0	0	0	0	0	3.37	3.95	3.37	95	144	75	9.4	10.2	4.8	6.7	18.7	6.7	0.6	0.9	0.6	12
21168	186612	1	57.122	0	0	0	0	0	0	74	3.08333	58	1	81	42	73	1	99	55	106	0	148	80	1	0	0	1	0	0	0	0	0	0	3.24	3.36	2.84	191	459	144	11.4	11.4	11.4	12.4	12.4	7.3	1	1.2	0.9	12
21189	102336	1	67.7605	1	0	0	0	0	0	25	1.04167	61	1	75	47	80	1	93	60	116	1	130	83	1	0	0	1	0	0	0	0	0	0	4.1	4.1	3.16	124	183	102	11.4	11.4	11.4	16.7	16.7	9.7	0.6	0.9	0.6	10
21206	125560	0	73.8808	1	1	1	1	1	1	138	5.75	66	1	91	0	86	1	105	30	119	1	171	0	1	0	0	1	0	0	0	0	0	0	2.63	3.59	2.63	144	144	63	9.8	11.9	8.4	16.3	28.3	13.4	1.3	1.8	1.3	18
21209	114078	0	75.2584	1	1	0	0	0	0	123	5.125	55	0	107	0	81	1	213	52	137	1	188	0	1	0	0	1	1	0	0	0	0	0	2.96	3.92	2.25	141	809	96	10.8	10.8	7.8	76.1	114.9	46.3	0.6	1.1	0.6	11
21219	177991	1	83.4621	1	1	1	1	1	1	633	26.375	53	0	111	30	74	1	114	31	116	1	171	59	1	1	0	0	0	0	0	0	0	0	2.95	4.02	2.92	150	320	149	9.6	11.7	6.5	14.2	22.6	6.7	2.2	3.1	1.5	81
21224	156124	1	80.6177	1	1	0	0	0	0	29	1.20833	67	1	70	49	93	1	105	67	131	1	159	110	1	0	0	1	0	0	0	0	0	0	3.32	3.32	2.71	124	268	124	7.1	11.8	7.1	12.3	12.3	6.2	0.8	1.4	0.8	15
21244	187349	1	69.8556	1	0	0	0	0	0	75	3.125	47	0	66	39	63	0	88	49	105	0	149	66	1	1	0	1	0	0	0	0	0	0	2.97	3.44	2.97	167	170	103	11.8	11.8	7.8	8.5	11	7.4	1	1.3	1	18
21269	109697	1	84.2485	1	1	0	0	1	1	1419	59.125	64	1	144	10	193	1	231	42	109	0	164	46	1	1	0	0	1	0	0	0	0	0	3.78	4.25	2.66	192	407	59	11.5	11.5	9.2	14.8	19.1	5.3	0.9	1.5	0.7	25
21286	133753	1	71.2097	1	0	0	0	0	0	70	2.91667	50	0	71	40	76	1	93	54	146	1	157	78	1	0	0	1	0	0	0	0	0	0	4.27	4.27	2.69	195	244	108	12.3	12.3	8.1	10.2	17.4	9.2	1.3	1.5	1	18
21329	127550	0	60.9635	0	0	0	1	1	1	71	2.95833	74	1	94	49	84	1	114	58	105	0	159	79	1	1	0	0	0	0	0	0	0	0	4.05	4.23	3.59	285	293	102	12.7	14.6	12.7	13.7	17	9	2.8	3.7	1.7	45
21344	179344	1	68.3494	1	0	0	0	0	0	21	0.875	40	0	88	40	57	0	131	54	102	0	204	76	1	0	0	1	0	0	0	0	0	0	2.73	3.21	2.73	79	119	79	8.4	8.4	8.1	7.3	9	7.3	0.9	0.9	0.7	14
21383	134868	0	85.1194	1	1	0	0	0	0	388	16.1667	43	0	113	38	63	0	260	48	99	0	166	71	1	1	0	1	0	0	0	0	0	0	3.15	3.68	2.92	294	329	210	9.6	9.6	9.6	9.1	9.8	7	0.6	0.6	0.4	7
21388	139037	0	66.9938	1	0	1	1	1	1	596	24.8333	60	1	194	0	87	1	256	33	131	1	200	0	1	1	0	0	0	0	0	0	1	0	3.94	3.94	2.49	157	215	100	9.5	10.8	8.4	13.2	20.2	3	1.1	4.6	1	27
21391	180776	0	86.8297	1	1	1	1	1	1	57	2.375	69	1	75	18	86	1	101	21	115	1	144	25	1	1	0	0	0	0	0	0	0	1	4.11	4.11	3.33	270	292	267	11	11	11	24.5	35.7	19.1	0.5	0.5	0.4	24
21405	175729	1	84.8895	1	1	0	0	1	1	389	16.2083	108	1	191	0	150	1	272	30	222	1	241	0	1	1	0	0	0	0	0	0	0	0	3.77	4.27	2.73	146	247	146	11.3	13	10.8	14.2	15.4	6	0.9	1.2	0.5	23
21424	150642	1	70.9681	1	0	0	0	0	0	28	1.16667	56	1	80	50	71	1	108	67	97	0	168	97	1	0	0	0	0	0	0	0	0	0	3	3.74	3	104	270	104	9.8	9.8	9.4	8	19.8	8	1.2	1.6	1.2	18
21425	196844	1	78.8806	1	1	0	0	0	0	28	1.16667	45	0	88	34	57	0	107	53	88	0	164	84	1	0	0	0	0	1	0	0	0	0	2.81	3.82	2.69	108	243	108	8	9.1	8	9.7	16.7	9.7	1.8	3.2	1.7	49
21434	191109	1	67.4239	1	0	1	1	1	1	45	1.875	53	0	84	0	66	0	200	31	102	0	198	0	1	0	0	0	0	0	0	0	1	0	4.58	4.58	2.93	203	203	94	9.3	9.3	9.3	19.4	19.4	6.5	1	1	0.8	31
21484	102005	1	70.6334	1	0	0	0	0	0	129	5.375	66	1	109	57	84	1	122	53	127	1	181	126	1	1	0	0	0	0	0	0	0	1	3.45	3.91	3.45	158	172	139	11.2	11.2	11.2	5	10.9	5	1	1	0.4	48
21486	134081	0	80.3983	1	1	0	0	0	0	169	7.04167	50	0	70	40	69	0	96	57	102	0	153	85	1	1	0	1	0	0	0	0	0	0	2.93	4.27	2.8	115	234	115	7.6	12.8	7.5	15.6	16.5	7.5	0.9	1.1	0.7	15
21497	127399	0	66.5523	1	0	0	0	0	0	93	3.875	51	0	80	39	67	0	135	57	96	0	169	88	1	1	0	0	0	0	0	0	0	0	3.72	3.86	3.06	202	560	141	11.5	11.5	9.7	13.9	13.9	7.2	0.7	1.2	0.7	22
21507	122271	0	68.465	1	0	0	0	0	0	72	3	56	1	87	0	88	1	103	57	136	1	160	0	1	1	0	0	0	0	1	0	0	0	4.68	4.68	2.65	319	319	104	13.2	13.7	6.9	20.2	37.9	11.2	1	1	0.5	30
21547	196249	0	72.2596	1	0	0	0	0	0	71	2.95833	78	1	138	40	97	1	116	57	119	1	177	81	1	0	0	1	0	0	0	0	0	0	3.45	3.78	2.84	175	225	100	11.4	11.4	9.2	6.3	10.2	6.3	0.9	0.9	0.6	13
21561	123611	1	66.8969	1	0	0	0	0	0	74	3.08333	53	0	82	40	71	1	87	28	104	0	127	52	1	0	0	0	0	0	0	0	0	0	3.06	3.33	2.42	220	288	147	13.3	13.3	6.8	13.7	13.7	6.3	0.7	0.8	0.7	12
21572	169377	1	76.0369	1	1	0	0	0	0	149	6.20833	66	1	83	39	84	1	146	52	118	1	147	73	1	1	0	0	1	0	0	0	0	0	3.11	3.97	2.65	160	160	26	8.6	9.4	7.3	18.4	18.4	8.8	1.4	2.3	1.3	23
21590	170076	1	62.4621	0	0	0	0	0	0	23	0.958333	66	1	81	30	87	1	119	47	133	1	144	75	1	0	0	0	1	0	0	0	0	0	3.72	3.72	3.14	133	180	109	11.8	12.2	11.8	15.4	17.4	8.9	0.5	0.9	0.5	12
21605	181483	1	79.7495	1	1	0	0	1	1	266	11.0833	50	0	104	24	68	0	149	48	106	0	204	60	1	0	0	1	0	0	0	0	0	0	3.68	4	3.23	166	363	90	9.8	14.4	8.1	10.1	11.4	4.4	0.9	1	0.7	10
21615	141400	1	80.4806	1	1	0	0	0	0	79	3.29167	53	0	84	44	70	0	118	55	111	1	180	83	1	1	1	1	1	0	0	0	0	1	2.73	3.58	2.73	108	219	75	9.2	9.2	9.2	13.3	15.9	6	0.9	2.1	0.9	13
21629	169617	1	77.5818	1	1	0	0	0	0	98	4.08333	61	1	71	31	77	1	89	42	114	1	133	73	1	0	0	1	1	1	0	0	0	0	2.76	3.73	2.76	91	169	90	11.8	11.8	6.8	15.6	24	11.5	0.9	1.1	0.9	19
21632	174269	0	76.1255	1	1	0	0	0	0	406	16.9167	51	0	146	0	70	0	241	2	103	0	197	0	1	1	0	0	0	0	0	0	0	0	4.28	4.28	2.37	194	379	105	8.1	10.6	8.1	16.7	27.9	8.1	2	2	0.8	52
21647	162923	1	87.307	1	1	1	1	1	1	47	1.95833	67	1	96	31	87	1	129	44	120	1	175	75	1	1	0	1	0	0	0	0	0	0	3.14	4.06	2.04	386	386	165	9.3	9.3	9.3	11.5	18.9	8.1	1.2	1.4	0.8	43
21660	150817	1	85.4128	1	1	1	1	1	1	22	0.916667	71	1	71	35	81	1	81	39	104	0	104	49	1	0	0	0	0	0	0	0	0	0	3.96	3.98	3.96	148	148	147	14.2	15.3	14.2	8.5	8.5	7.8	4.9	5	4.8	28
21683	135221	1	63.2645	0	0	0	0	0	1	52	2.16667	65	1	84	59	83	1	105	77	137	1	148	113	1	1	1	0	1	0	0	0	0	0	3.42	3.49	3.33	171	188	156	8.8	8.8	8.8	7.7	7.7	5.7	1.7	1.9	1.7	27
21709	177805	1	61.917	0	0	1	1	1	1	239	9.95833	59	1	91	0	81	1	268	47	126	1	159	0	1	1	0	0	0	0	0	0	0	0	3.4	5.18	2.92	244	277	33	10.6	16	5.5	10.4	18.1	7.4	9.6	9.6	3.8	41
21738	144961	0	73.6674	1	1	0	0	0	1	97	4.04167	55	0	69	37	68	0	81	46	88	0	106	56	1	1	0	0	1	0	0	0	0	0	2.78	3.18	2.56	363	363	181	8.6	8.6	8.6	9.5	9.5	6.1	2.3	2.3	1.6	99
21784	133182	1	82.928	1	1	0	0	0	0	190	7.91667	75	1	160	0	101	1	165	7	128	1	172	0	1	0	0	1	1	0	0	0	0	0	3.58	3.7	2.76	150	279	66	11.4	11.4	8.2	7.4	21.2	7.4	1	1.5	1	22
21799	150926	0	64.5683	0	0	0	0	0	0	55	2.29167	60	1	62	32	77	1	79	46	112	1	125	90	1	0	0	1	1	0	0	0	0	0	2.83	3.91	2.83	117	418	117	7.8	9.6	7.7	12.4	20.7	7.3	0.3	0.8	0.3	10
21813	190237	0	73.2258	1	1	0	0	0	0	29	1.20833	59	1	80	48	84	1	99	71	112	1	133	103	1	0	0	1	1	0	0	0	0	0	2.94	3.38	2.94	131	242	97	8.4	9.5	8.4	9.7	14.1	8.7	0.6	0.7	0.5	12
21818	198356	0	77.441	1	1	0	0	0	0	168	7	80	1	95	46	102	1	114	22	135	1	184	75	1	0	0	0	0	0	0	0	0	0	4.02	4.34	2.96	117	506	69	11.8	11.8	9	7.3	22.5	4.4	0.4	0.5	0.2	17
21834	143794	0	86.6297	1	1	0	0	0	0	66	2.75	90	1	93	37	127	1	131	52	194	1	200	93	1	0	0	1	0	0	0	0	0	0	3.87	3.87	2.93	208	349	108	11.1	11.1	8.3	8.5	11.1	5.9	1	1	0.4	15
21846	129201	1	79.399	1	1	0	0	0	0	213	8.875	80	1	94	41	98	1	118	61	133	1	166	66	1	1	0	1	0	0	0	0	0	0	4.94	4.94	3.38	243	503	163	12.8	12.8	9.4	10.2	11.2	7.1	1.5	2	1	23
21857	173189	0	74.1992	1	1	0	0	0	1	262	10.9167	41	0	107	0	47	0	132	33	74	0	226	0	1	0	0	0	0	0	0	0	1	0	3.19	3.93	2.57	119	286	43	11.5	12.5	9.7	9.1	26.8	3.5	1.1	2.2	0.3	16
21866	199419	0	87.0731	1	1	0	0	0	0	45	1.875	49	0	53	0	85	1	291	60	158	1	158	0	1	0	0	1	1	0	0	0	0	0	2.86	4.26	2.86	205	331	205	12.7	12.7	12.6	6.4	15	6.4	1.1	1.3	0.9	27
21886	164674	0	77.3335	1	1	0	0	0	0	52	2.16667	44	0	77	41	59	0	112	54	91	0	173	78	1	0	0	1	0	0	0	0	0	0	3.48	3.48	2.91	235	235	149	7.8	12.3	7.8	19.9	19.9	8.4	0.7	0.8	0.5	11
21903	107698	0	74.1822	1	1	0	0	0	0	26	1.08333	48	0	59	32	78	1	96	52	129	1	155	87	1	1	0	1	1	0	0	0	0	0	2.48	2.48	2.48	74	74	74	8	8.1	6.7	8	8	6.3	0.8	0.9	0.8	23
21910	115657	1	85.1119	1	1	0	0	0	1	143	5.95833	46	0	94	36	64	0	156	59	109	0	168	99	1	1	0	0	0	0	0	0	0	0	3.53	3.91	2.66	98	219	96	10.8	10.8	10	4.7	13.8	4	0.7	0.9	0.6	14
21912	196372	0	69.6247	1	0	0	0	0	0	587	24.4583	39	0	91	32	52	0	206	47	85	0	252	68	1	0	0	0	0	0	0	0	1	0	3.97	4.92	3.27	308	780	166	9.6	10.9	8.6	14	21.3	7.7	1	1.1	0.5	29
21940	117986	1	78.0397	1	1	0	0	0	0	672	28	74	1	136	0	99	1	300	30	133	1	220	0	1	0	0	0	0	0	0	0	0	0	1.73	4.15	1.73	69	518	42	6.3	11.6	6.3	2.6	20.2	2.6	1.1	1.3	0.7	12
21951	128686	1	69.146	1	0	0	0	0	0	76	3.16667	42	0	84	36	65	0	111	6	117	1	201	46	1	1	0	0	0	0	0	0	0	0	3.44	4.09	2.95	231	552	209	12.1	12.1	10.5	9.4	14.3	8.4	0.9	1.7	0.9	19
21971	150985	0	79.3299	1	1	0	0	0	0	26	1.08333	63	1	73	30	88	1	105	36	130	1	167	52	1	0	0	1	1	0	0	1	0	0	2.53	3	2.53	141	203	128	7.9	11.2	7.9	11.8	14.9	11.8	0.5	0.6	0.4	12
21975	168143	1	67.2313	1	0	0	0	0	0	24	1	45	0	54	41	67	0	81	57	123	1	144	89	1	0	0	0	0	0	0	0	0	0	3.24	3.48	3.07	117	271	104	8	11.5	8	12.3	12.3	5.4	2.3	2.7	2.3	48
22025	132006	0	69.3422	1	0	0	0	0	0	164	6.83333	74	1	96	42	90	1	172	53	126	1	161	75	1	1	0	1	0	0	0	0	0	0	3.42	3.42	2.57	438	438	268	8.9	8.9	8.9	79.8	79.8	3.4	0.8	0.8	0.3	20
22038	121014	1	47.3354	0	0	0	0	0	0	28	1.16667	68	1	75	40	84	1	156	30	117	1	142	76	1	0	0	1	1	0	0	0	0	0	3.29	3.29	2.43	189	219	121	10.1	11	9.9	13.7	13.7	8.3	1	1	0.8	18
22039	190262	1	69.9713	1	0	0	0	0	0	166	6.91667	89	1	115	42	114	1	135	57	157	1	199	84	1	0	0	1	1	0	0	0	0	0	3.92	3.92	3.13	149	287	88	9.8	9.8	9.8	12.2	15.5	8.1	1	1.5	1	16
22040	127586	1	52.136	0	0	0	0	0	0	68	2.83333	67	1	266	0	93	1	261	10	128	1	272	0	1	0	0	0	0	0	0	0	1	0	3.1	4.45	2.36	125	317	111	8.3	8.3	8.3	5.9	13.8	3.1	0.5	0.5	0.1	14
22065	191475	1	60.2916	0	0	0	0	0	0	56	2.33333	34	0	56	34	52	0	76	52	89	0	125	89	1	1	0	0	0	0	0	0	0	0	2.48	4.16	1.69	89	268	89	7.9	7.9	7.7	10	14.1	5.5	4	4.7	2.6	32
22074	144983	0	83.8019	1	1	0	0	0	0	54	2.25	56	1	66	44	85	1	93	66	120	1	140	105	1	0	0	1	1	0	0	0	0	0	3.52	3.88	2.94	67	311	67	11.6	11.6	11.6	4.4	15.9	4.4	0.8	1	0.5	26
22078	104231	1	78.9086	1	1	0	0	0	0	47	1.95833	44	0	61	33	67	0	91	54	112	1	179	105	1	1	0	1	0	0	0	0	0	0	3.23	3.82	3.23	108	196	108	7.4	8	7.4	12.9	13	8.3	1.2	1.7	1.2	21
22080	124978	1	74.4704	1	1	0	0	0	0	446	18.5833	65	1	122	35	78	1	145	44	110	0	223	70	1	1	0	1	1	0	0	0	0	0	4.74	4.74	2.71	175	462	95	11.8	12	7.8	12.3	23.4	7.3	1	1.1	0.6	22
22102	105578	0	83.0336	1	1	0	0	0	0	87	3.625	92	1	97	46	138	1	146	63	206	1	216	85	1	1	0	0	0	0	0	0	0	0	2.08	3.94	2.08	253	500	155	6.4	11.7	6.4	17.7	21.7	12.2	1.1	1.1	0.6	26
22123	173308	1	59.4151	0	0	0	0	0	0	120	5	68	1	79	39	81	1	102	50	107	0	140	71	1	0	0	0	1	0	0	0	0	0	3.69	4.31	3.27	199	239	110	12	12	10.7	24.6	30.2	13	0.8	0.9	0.7	10
22134	129466	1	66.6013	1	0	1	1	1	1	61	2.54167	52	0	63	44	56	0	116	49	80	0	131	67	1	0	0	0	0	0	0	0	0	0	3.13	3.98	2.42	226	226	70	9.3	11.4	7.1	6.3	9.1	4.9	1	2.6	1	11
22143	139997	1	83.3119	1	1	1	1	1	1	85	3.54167	93	1	93	0	90	1	98	53	126	1	158	0	1	1	0	1	0	0	0	0	0	0	3.7	3.78	2.79	140	249	73	9.6	11.4	9.6	22.9	22.9	10.7	0.8	1.1	0.6	22
22148	103178	1	63.0951	0	0	0	0	0	0	89	3.70833	50	0	78	18	63	0	138	30	80	0	131	53	1	1	0	1	1	0	0	0	0	0	4.24	4.24	2.74	240	496	107	15	15	9	8.2	23.2	8.2	1.4	1.4	0.8	38
22162	136537	0	83.6152	1	1	0	0	0	0	48	2	61	1	77	42	95	1	267	64	158	1	171	91	1	1	0	0	0	0	0	0	0	0	3.03	3.17	2.46	203	230	144	9.3	9.6	9.3	12.9	15	9.9	1.8	1.8	0.5	70
22178	164273	1	73.251	1	1	0	0	0	0	91	3.79167	72	1	95	36	100	1	139	51	138	1	158	84	1	0	0	0	1	0	0	0	0	0	3.19	3.6	2.82	57	307	57	11.1	11.1	10.4	8	19.9	6.3	0.5	1	0.5	10
22181	124377	1	80.9057	1	1	0	0	0	0	223	9.29167	56	1	63	38	79	1	86	49	134	1	144	74	1	0	0	0	0	0	0	0	0	0	3.81	3.96	3.47	174	289	117	12.1	12.1	12.1	13	13	6.6	2.3	6.7	2.3	19
22187	186466	1	55.2021	0	0	0	0	0	0	196	8.16667	75	1	106	41	89	1	130	57	126	1	142	71	1	1	0	0	0	0	0	0	0	0	4.69	4.69	2.52	169	733	98	13.1	13.1	9.1	24.7	24.7	5.1	0.9	1.3	0.4	34
22191	116976	1	82.6861	1	1	0	0	0	0	74	3.08333	54	0	59	40	66	0	86	55	133	1	148	93	1	0	0	0	1	0	1	0	0	0	2.34	3.41	2.34	185	407	124	7.8	11.2	7.4	20.5	20.5	6.9	0.7	1.3	0.7	19
22202	101241	0	66.4075	1	0	0	0	0	0	23	0.958333	90	1	90	23	89	1	144	48	160	1	192	74	1	1	0	1	0	1	0	0	0	0	2.62	4.3	2.62	87	386	58	7.2	13.6	7.1	6.9	23.2	6.9	0.8	5.1	0.8	16
22224	198494	0	80.1492	1	1	0	0	0	0	118	4.91667	68	1	87	47	113	1	127	56	152	1	194	76	1	0	0	0	0	0	0	0	0	0	2.67	3.52	2.37	211	274	179	7.8	7.8	7.8	10.7	10.7	6.1	0.5	0.5	0.3	12
22232	171367	1	86.5435	1	1	0	0	0	0	56	2.33333	61	1	69	37	82	1	82	52	118	1	133	78	1	1	0	1	1	0	0	0	0	0	2.75	3.23	2.75	92	178	92	8.9	9.4	8.1	8.3	10	7.4	1	1.3	1	19
22237	130173	0	58.2939	0	0	0	0	0	0	100	4.16667	72	1	84	32	100	1	110	50	140	1	147	77	1	0	0	0	0	0	0	0	0	0	2.2	3.06	2.16	135	264	135	12.6	12.6	6.5	7.1	9.3	5.7	0.7	0.8	0.7	14
22241	194800	1	80.4853	1	1	1	1	1	1	326	13.5833	83	1	124	41	98	1	160	41	121	1	245	50	1	1	0	0	0	0	0	0	0	0	2.98	4.74	2.98	123	622	58	9	12.3	7	9.4	19.2	3.8	0.8	2	0.6	18
22242	117764	1	85.607	1	1	0	0	0	1	266	11.0833	92	1	92	37	118	1	121	40	163	1	163	50	1	1	0	0	0	0	0	0	0	0	3.05	3.86	2.9	147	199	72	10.3	14.1	6.6	18	18	6.1	0.8	1.1	0.8	21
22245	110040	0	73.7514	1	1	0	0	0	0	205	8.54167	58	1	110	41	86	1	148	63	137	1	223	109	1	1	0	1	0	0	0	0	0	0	4.12	4.12	3.09	264	574	260	12.9	12.9	12.9	18.3	28.7	7.9	0.6	1	0.6	11
22253	129824	1	69.5184	1	0	0	0	0	0	29	1.20833	67	1	67	42	91	1	91	59	133	1	133	80	1	0	0	1	0	0	0	0	0	0	4.09	4.15	3.66	179	242	179	9.4	9.9	7	16.4	20.6	13.9	0.8	0.8	0.5	12
22308	178357	1	76.2369	1	1	0	0	0	0	99	4.125	42	0	76	35	56	0	107	44	85	0	164	69	1	0	0	1	1	0	0	0	0	0	2.67	3.58	2.07	129	269	73	8.8	10.8	8.6	31.5	39	14.7	0.9	0.9	0.8	25
22332	164377	1	87.1543	1	1	0	0	0	1	130	5.41667	65	1	84	0	91	1	175	72	127	1	135	0	1	1	0	0	0	0	0	0	0	0	3.65	3.9	3.03	145	289	126	10.3	10.3	10.3	9.6	11.2	8.5	1.5	1.5	1.1	31
22364	125199	1	53.3934	0	0	0	0	0	0	171	7.125	80	1	107	56	86	1	122	69	94	0	178	72	1	1	0	0	1	0	0	0	0	0	4.01	4.41	3.35	203	437	150	14.6	14.6	10.5	12.1	12.1	7.1	1.1	1.1	0.5	19
22383	113553	1	65.3892	1	0	0	0	0	0	131	5.45833	56	1	80	42	71	1	105	54	83	0	137	60	1	0	0	1	0	0	0	0	0	0	5.06	5.06	3.11	179	188	78	11.8	11.8	8.3	9.7	12.3	9.7	0.9	1.7	0.6	19
22393	107410	1	82.0591	1	1	0	0	0	0	117	4.875	44	0	110	27	65	0	296	42	110	0	214	79	1	0	0	0	0	0	0	0	0	0	3.95	4.14	2.74	125	524	107	12	12	12	24.1	25	11.6	0.9	2	0.9	16
22394	176676	1	59.0984	0	0	0	0	0	0	116	4.83333	70	1	254	0	99	1	243	0	152	1	258	0	1	0	0	1	0	0	0	0	0	0	3.23	4.59	2.73	248	508	59	11.8	11.8	11.6	10	18.8	3.6	1.2	2.6	0.8	20
22403	171789	0	66.7847	1	0	0	0	0	0	78	3.25	46	0	68	32	64	0	83	52	103	0	148	76	1	0	0	1	1	0	0	0	0	0	3.26	4.31	2.91	112	181	60	6.6	12.3	6.6	21.8	25.9	8.6	0.7	1.3	0.7	18
22412	189558	1	58.3822	0	0	0	0	0	0	748	31.1667	46	0	147	36	53	0	162	44	62	0	177	60	1	1	0	0	0	0	0	0	0	0	4.68	4.68	2.74	163	425	88	13.4	13.6	10.7	23.9	23.9	7.6	3	3.2	1	52
22422	167640	0	85.0643	1	1	0	0	0	0	26	1.08333	54	0	69	44	75	1	97	61	112	1	168	87	1	0	0	1	1	0	0	0	0	0	3.4	3.4	2.85	147	284	134	9.5	10.5	9.5	15	15	8.1	1	1.1	0.9	23
22435	191407	0	78.937	1	1	0	0	0	0	258	10.75	63	1	151	42	78	1	154	12	105	0	159	65	1	1	0	1	0	0	1	0	0	0	4.97	5.05	3.52	218	279	157	12.6	12.6	12.6	9.5	17.2	4.7	1.1	1.1	0.5	17
22439	105719	1	80.0535	1	1	0	0	0	0	70	2.91667	54	0	73	41	70	0	92	52	108	0	155	83	1	0	0	1	1	0	0	0	0	0	3.54	3.89	3.54	166	343	85	9.8	12.2	9.8	13.3	13.3	9.1	1.1	2.1	1.1	20
22449	127731	0	70.4999	1	0	0	0	0	0	216	9	51	0	129	32	80	1	144	44	129	1	175	81	1	0	0	1	1	0	0	0	0	0	3.26	4.22	3.19	230	442	128	4.4	4.4	4.4	6.4	13.8	6.4	0.5	1	0.5	16
22466	154544	0	78.0893	1	1	0	0	0	0	453	18.875	55	0	124	34	71	1	168	51	96	0	177	70	1	1	0	0	1	0	0	0	0	0	3.39	3.78	2.88	335	408	63	12.8	12.8	6.5	17.7	17.7	9.8	1.4	1.4	0.7	26
22469	173697	0	49.0559	0	0	0	0	0	0	33	1.375	55	0	82	48	76	1	108	62	110	0	167	85	1	0	0	0	1	0	0	0	0	0	2.37	4.01	2.37	55	315	55	9.7	9.7	9.7	5.9	11.4	5.9	0.7	1.1	0.7	21
22474	120894	1	70.0532	1	0	0	0	0	0	26	1.08333	57	1	67	49	76	1	136	67	111	1	144	106	1	0	0	1	1	0	0	0	0	0	3.35	3.86	3.35	93	447	93	13.5	13.5	10.1	7.5	12.6	7.5	0.6	1.2	0.6	13
22487	177144	1	67.6373	1	0	0	0	0	0	524	21.8333	94	1	105	37	127	1	143	50	195	1	247	75	1	1	0	0	0	0	0	0	0	0	4.46	4.46	2.65	135	432	84	12.3	12.3	7.9	12	19.4	6.6	1.7	3.8	1.4	21
22492	175769	1	76.6209	1	1	0	0	0	0	115	4.79167	61	1	83	31	78	1	107	41	123	1	166	67	1	1	0	0	0	0	0	0	0	0	3.27	3.49	2.91	183	229	118	7.6	11.3	7.6	13.4	16.4	11.3	1.4	1.5	1.4	26
22498	112133	1	78.7645	1	1	1	1	1	1	339	14.125	39	0	93	0	54	0	128	0	72	0	199	0	1	1	0	1	0	0	0	0	1	0	3.58	3.91	3.22	451	451	102	10.6	10.6	8.2	18.6	18.6	5.6	1	1	0.7	52
22499	166901	0	78.7494	1	1	1	1	1	1	113	4.70833	77	1	99	0	99	1	183	50	138	1	184	0	1	1	0	0	0	0	0	0	0	0	4.28	4.28	3.04	172	172	99	12.2	12.6	10.5	12.1	21.2	10.7	1.9	3.3	1.9	41
22513	124864	1	83.0667	1	1	0	0	0	0	26	1.08333	49	0	86	44	69	0	122	56	103	0	195	85	1	0	0	1	0	0	0	0	1	0	3.96	3.96	3.08	45	140	45	11.8	11.8	6.8	10.5	10.5	8.7	0.8	1.7	0.8	19
22530	160612	0	84.5277	1	1	0	0	0	0	140	5.83333	60	1	73	37	86	1	99	49	137	1	144	70	1	0	0	1	0	0	0	1	0	0	3.21	3.9	3.19	195	268	97	9.9	10.8	8.9	10.1	21.5	10.1	0.6	0.6	0.5	15
22553	141367	1	44.9522	0	0	0	0	0	0	123	5.125	56	1	84	56	68	0	88	68	96	0	115	90	1	0	0	0	0	0	0	0	0	0	4.38	4.41	2.35	413	794	269	14.2	14.2	13.6	19.5	19.5	7.1	0.8	0.9	0.7	21
22557	157208	1	76.5365	1	1	0	0	0	0	142	5.91667	57	1	89	41	100	1	131	56	183	1	228	98	1	0	0	0	0	0	0	0	1	0	3.46	3.46	2.99	114	394	114	11.9	11.9	11.1	8.6	19.3	8.6	1.6	2.5	1.6	42
22599	164788	0	68.3904	1	0	0	0	0	0	76	3.16667	51	0	80	42	71	1	209	54	107	0	164	79	1	0	0	1	1	0	0	0	0	0	2.88	3.78	2.88	115	262	115	8.4	9.2	8.4	18.2	21.9	10.7	0.7	1.3	0.7	14
22623	185466	1	68.2863	1	0	0	0	0	0	76	3.16667	56	1	94	38	76	1	96	54	113	1	127	70	1	0	0	0	1	0	0	0	0	0	3.23	3.96	2.65	221	335	117	9.9	9.9	9.9	22.9	22.9	11.7	0.7	1	0.6	13
22630	160922	0	71.0009	1	0	0	0	0	0	29	1.20833	59	1	74	49	79	1	85	61	124	1	134	84	1	1	0	1	1	0	0	0	0	0	2.69	3.03	2.66	172	297	97	10.4	10.4	6.9	9.9	13.5	9.9	1.3	1.7	1.3	19
22642	195999	1	67.1929	1	0	0	0	0	0	108	4.5	66	1	72	0	84	1	90	47	115	1	134	0	1	0	0	1	0	0	0	0	0	0	4.28	4.28	3.1	152	258	120	12.6	13.8	8.9	14.8	14.8	5.8	0.9	1.3	0.9	12
22662	199526	1	69.6291	1	0	0	0	0	0	74	3.08333	44	0	73	38	59	0	95	49	102	0	146	80	1	1	0	1	0	0	0	0	0	0	2.91	3.15	2.91	97	147	97	10.2	10.2	10.2	13.1	18.3	8.3	0.8	1.3	0.8	11
22664	141579	1	47.3281	0	0	0	0	0	1	171	7.125	73	1	118	47	90	1	126	62	130	1	161	92	1	1	0	0	0	0	0	0	0	0	3.44	3.75	2.61	233	275	179	10.7	11	10.7	35.3	35.3	11	6.7	10.6	5.2	49
22668	143812	1	76.1026	1	1	0	0	0	0	50	2.08333	52	0	71	0	66	0	218	52	96	0	167	0	1	1	0	0	0	0	0	0	0	0	3.44	3.44	2.78	43	349	43	9.9	10.9	9.9	9.7	18.7	6.7	0.7	1	0.7	13
22696	153760	0	78.9199	1	1	0	0	0	0	572	23.8333	45	0	94	31	63	0	248	0	109	0	210	53	1	0	0	1	0	0	0	0	0	0	3.07	3.89	2.79	93	162	40	9.4	9.4	6.2	13.1	27.6	7.1	2.5	2.7	0.9	34
22711	199952	1	84.5695	1	1	0	0	0	0	37	1.54167	0	0	65	0	95	1	103	65	0	0	172	0	1	1	0	1	0	0	0	0	0	0	2.97	3.99	2.55	292	437	179	9.6	11.3	9.1	13.2	20	3.6	2.1	3.4	1.4	40
22726	163941	1	61.4447	0	0	0	0	0	0	51	2.125	45	0	70	40	61	0	90	61	98	0	134	80	1	0	0	0	0	0	0	0	0	0	2.86	3.53	2.86	145	195	141	8.2	8.7	7.7	8.3	8.3	4.5	0.7	0.9	0.7	15
22746	110514	0	85.5693	1	1	0	0	0	0	135	5.625	42	0	70	37	67	0	137	51	123	1	155	72	1	0	0	1	0	0	0	0	0	0	3.81	3.81	2.83	196	207	161	10.8	11.6	7.9	6.8	8.7	5.4	1	1	0.6	28
22754	101703	1	81.8456	1	1	0	0	0	1	78	3.25	54	0	65	40	78	1	107	58	118	1	137	90	1	0	0	0	1	0	0	0	0	0	3.57	4.06	3.16	269	269	126	10.7	10.7	10.7	11.2	16.9	5.8	2.3	2.5	1.2	48
22765	155500	1	73.3169	1	1	0	0	0	0	19	0.791667	54	0	76	51	73	1	95	66	100	0	138	92	1	0	0	1	0	0	0	0	0	0	3.01	3.84	3.01	83	156	62	7	10.6	7	5.4	9.2	5.3	1.1	1.9	1.1	15
22770	162565	0	85.689	1	1	0	0	0	0	48	2	64	1	71	43	87	1	116	59	126	1	162	82	1	1	0	0	0	0	0	0	1	0	3.18	4.54	3.18	108	273	108	7.5	10.8	7.5	15.3	25.8	14.2	1.8	2.2	1.8	50
22780	138174	1	77.849	1	1	0	0	0	0	306	12.75	58	1	81	32	88	1	142	60	138	1	184	101	1	1	0	1	0	0	0	0	0	0	3.45	3.78	3.07	178	466	164	9.5	9.9	7.1	9.2	12.4	7.2	1.7	1.9	1.1	25
22782	113985	1	73.9146	1	1	0	0	0	0	977	40.7083	52	0	293	0	72	1	292	6	123	1	294	0	1	0	0	0	0	0	0	0	0	0	3.28	3.89	2.73	182	738	108	10	13.5	10	12.8	27.3	7.9	1	1.4	0.7	28
22792	125747	1	74.5766	1	1	0	0	0	0	93	3.875	68	1	79	42	87	1	104	56	119	1	155	78	1	0	0	1	1	0	0	0	0	0	3.24	3.58	2.82	190	453	80	10.9	10.9	10.3	16.3	19.9	14.6	0.9	1.4	0.9	18
22796	147284	0	78.0255	1	1	0	0	0	0	98	4.08333	50	0	92	36	65	0	133	52	90	0	166	75	1	0	0	0	1	0	0	0	0	0	2.39	3.93	2.39	94	194	94	7.7	11.8	7.6	7.7	14.9	7.7	0.5	0.6	0.4	14
22802	143197	1	45.5916	0	0	0	0	0	0	186	7.75	62	1	111	46	85	1	99	50	123	1	140	93	1	1	0	0	1	0	0	0	0	0	4.65	4.65	2.96	211	217	78	12.5	12.5	6.7	13	23.4	7.2	1.2	2.4	0.6	29
22818	102209	0	73.1205	1	1	0	0	0	1	1791	74.625	77	1	163	0	97	1	204	2	132	1	188	0	1	1	0	0	0	0	0	0	0	0	2.74	3.66	2.03	200	322	42	10.5	10.5	9.7	11.2	22.2	2.2	0.9	1.1	0.6	11
22825	166070	1	68.6966	1	0	0	0	0	0	28	1.16667	50	0	74	44	65	0	99	56	93	0	146	75	1	0	0	1	0	0	0	0	0	0	3.18	3.18	2.56	155	267	155	11	11	9.5	17.2	17.3	14.6	1.1	1.4	1	33
22834	154671	1	61.6377	0	0	1	1	1	1	30	1.25	51	0	72	44	65	0	94	55	103	0	136	74	1	0	0	1	0	0	0	0	0	0	2.63	2.82	2.63	5	43	5	8.4	9.1	8.4	2.7	2.7	2.3	1.4	1.4	1.3	50
22835	143282	1	76.9801	1	1	0	0	0	0	577	24.0417	57	1	121	0	74	1	148	43	114	1	221	0	1	0	0	0	0	0	0	0	0	0	3.8	4.49	2.74	106	519	8	12.5	13.7	8	34.1	41.6	5.1	6.6	6.6	0.5	82
22851	101741	0	78.7903	1	1	0	0	0	0	38	1.58333	0	0	72	0	21	0	109	21	0	0	198	0	1	1	0	0	0	0	0	0	0	0	4.17	4.17	3.6	293	430	190	12	12	12	24.7	24.7	13.5	0.7	0.8	0.6	19
22866	129702	1	68.5992	1	0	0	0	0	0	76	3.16667	34	0	67	34	49	0	80	47	80	0	118	58	1	0	0	0	0	0	0	0	0	0	3.38	3.69	2.75	405	532	235	9.4	10.6	8.4	16.3	30.2	10	7.2	7.5	3.6	64
22871	158497	1	77.7144	1	1	0	0	0	0	84	3.5	86	1	95	0	103	1	128	53	137	1	197	0	1	0	0	1	0	0	0	0	0	0	4.41	4.52	3.18	187	207	85	9.4	9.4	9.4	16.1	20.3	4.1	1.3	1.4	0.8	31
22872	132376	0	71.2502	1	0	0	0	0	0	34	1.41667	60	1	70	45	66	0	90	62	115	1	125	89	1	0	0	1	0	0	0	0	0	0	3.94	3.94	2.64	117	117	99	11.9	11.9	7.3	13.6	13.6	10.7	0.7	1.2	0.7	10
22877	114070	0	80.0039	1	1	0	0	0	0	216	9	61	1	116	39	96	1	133	55	143	1	179	77	1	0	0	1	0	0	0	0	0	0	3.02	4.11	3.02	86	403	86	9.6	13.8	8.2	9.5	19.9	6.9	0.8	1.2	0.8	15
22878	153586	0	58.0699	0	0	0	0	0	0	33	1.375	70	1	70	45	93	1	93	63	133	1	133	98	1	1	0	0	0	0	0	0	0	0	3.69	3.69	2.9	228	330	207	7.5	11.4	7.5	15.4	16.1	8.8	1.2	1.2	0.7	15
22883	130357	0	65.0374	1	0	0	0	0	0	140	5.83333	71	1	128	40	110	1	181	15	176	1	195	85	1	0	0	1	1	0	0	0	0	0	2.92	3.81	2.75	252	381	168	10.8	11.3	6.9	6.8	12.3	6.7	0.7	1.3	0.7	10
22910	160166	0	82.6091	1	1	0	0	0	1	50	2.08333	52	0	66	44	76	1	95	63	122	1	153	102	1	1	0	0	1	0	0	0	0	0	3.43	3.43	2.81	114	153	114	7.7	10.4	7.1	18.4	18.4	15.3	0.6	0.8	0.6	13
22914	171899	1	82.7355	1	1	0	0	0	0	54	2.25	46	0	65	38	64	0	102	56	110	0	171	67	1	0	0	1	0	0	0	0	0	0	3.05	3.34	3.05	124	171	124	13.4	13.4	8.6	10.8	13.5	10.8	0.8	1	0.8	22
22919	184601	1	74.1024	1	1	0	0	0	0	27	1.125	75	1	82	48	102	1	104	61	137	1	137	91	1	0	0	1	1	0	0	0	0	0	3.06	3.71	2.85	141	203	88	9.6	9.9	9.6	18.1	27.4	15.1	0.5	0.8	0.5	12
22920	182665	0	81.4983	1	1	0	0	0	0	67	2.79167	61	1	82	42	89	1	129	55	138	1	205	104	1	0	0	0	0	0	0	0	0	0	3.83	4.12	3.77	302	377	260	9.4	9.4	9.4	6.6	12	5.3	0.8	0.8	0.5	8
22941	132337	0	81.5051	1	1	0	0	0	0	101	4.20833	53	0	67	39	78	1	125	55	122	1	139	85	1	1	0	0	1	0	0	0	0	0	3.13	3.94	3.13	115	214	67	9.9	9.9	9.9	12.8	17.8	8.2	0.6	1	0.6	20
22965	119102	1	63.1158	0	0	0	0	0	0	27	1.125	59	1	72	42	84	1	106	54	124	1	163	77	1	0	0	1	0	0	0	0	0	0	3.67	3.67	3.62	106	177	106	13.1	13.1	10.5	11.2	11.2	9.7	0.8	0.8	0.6	17
22969	196329	1	69.6817	1	0	0	0	0	1	87	3.625	54	0	78	49	70	0	101	66	94	0	125	91	1	1	0	0	1	0	0	0	0	0	3.39	4.36	3.35	159	319	118	10.4	11.9	10.4	12.7	21.8	5.9	0.9	1.6	0.7	26
22984	104849	1	75.6582	1	1	0	0	0	1	396	16.5	59	1	113	0	74	1	148	53	103	0	196	0	1	1	0	0	0	0	0	0	0	0	3.44	3.68	2.76	267	301	118	9.1	11.3	9.1	2	13.9	2	2.2	2.2	0.5	44
23003	180811	1	62.7	0	0	0	0	0	0	5	0.208333	51	0	82	48	68	0	159	60	100	0	159	71	1	0	0	1	0	0	0	0	0	0	5.07	5.1	2.14	167	177	73	13.8	13.8	8.1	8.5	9.9	4.2	1	1.3	1	15
23015	116916	1	67.3712	1	0	0	0	0	0	334	13.9167	63	1	111	39	77	1	144	47	113	1	221	66	1	1	0	0	1	0	0	0	0	0	3.15	4.01	2.14	153	292	128	9.6	12.9	8.3	17.7	20.6	8.9	0.9	2.3	0.9	20
23035	156189	1	58.8337	0	0	0	0	0	0	123	5.125	71	1	76	46	95	1	106	61	129	1	150	82	1	0	0	0	0	0	0	0	0	0	2.32	3.1	2.32	264	716	196	9.2	9.2	9.2	12.9	16.7	12.1	0.8	1.1	0.6	9
23049	181069	1	80.1962	1	1	0	0	0	0	20	0.833333	64	1	81	49	85	1	108	64	121	1	153	103	1	0	0	0	1	0	0	0	0	0	3.71	3.77	3.44	169	207	151	9.9	9.9	9.9	12.9	15	6.8	1.1	1.3	1.1	16
23057	127445	0	68.8621	1	0	0	0	0	0	66	2.75	63	1	69	46	77	1	87	61	109	0	129	83	1	0	0	0	1	0	0	0	0	0	3.41	4.03	3.41	96	230	73	8.3	12.3	7.9	8.1	8.1	6.8	0.6	0.6	0.5	11
23073	170350	1	70.4482	1	0	1	1	1	1	301	12.5417	50	0	147	21	64	0	154	34	92	0	208	47	1	0	0	0	0	0	0	0	0	0	1.9	4.39	1.9	83	303	38	4.3	13.5	4.3	10.6	13.1	5.7	0.6	0.9	0.6	9
23087	121880	1	70.0394	1	0	0	0	0	0	103	4.29167	67	1	95	44	84	1	139	56	118	1	175	78	1	0	0	1	0	0	0	0	0	0	2.99	3.83	2.79	204	459	204	7.1	9.3	6.6	15.2	16	7.5	0.7	1.6	0.7	8
23089	125160	1	78.4114	1	1	0	0	0	1	157	6.54167	0	0	122	0	229	1	229	1	0	0	172	0	1	0	0	1	0	0	0	0	0	0	4.05	4.05	3.16	307	307	182	10.2	10.2	10.2	18.4	34.2	13.3	1.2	1.2	0.7	67
23093	146471	1	72.639	1	0	0	0	0	0	83	3.45833	74	1	92	50	91	1	118	62	120	1	165	87	1	0	0	0	0	0	1	0	0	0	3.45	3.57	2.73	176	374	176	11.9	11.9	9.7	17.4	17.4	9.2	1.3	1.3	0.9	33
23097	172892	1	77.3413	1	1	0	0	1	1	1164	48.5	0	0	276	0	0	0	278	0	0	0	281	0	1	1	0	0	0	0	0	0	0	0	3.74	3.96	2.63	276	614	121	9.6	11.8	8.4	17.9	26.4	10.4	2	2.9	0.9	49
23110	165634	0	78.5304	1	1	0	0	0	0	73	3.04167	57	1	71	41	77	1	93	55	114	1	139	76	1	1	0	1	1	0	0	0	0	0	2.47	3.69	2.47	168	290	120	6.7	6.7	6.7	10.2	15.9	5.9	0.7	1.1	0.7	14
23127	106300	1	71.3768	1	0	0	0	0	0	29	1.20833	69	1	73	54	84	1	124	64	114	1	143	84	1	0	0	1	0	0	0	0	0	0	2.9	3.11	2.9	114	208	114	10.1	10.1	9.6	12.5	12.5	9.6	0.5	0.8	0.5	11
23142	155229	0	44.245	0	0	0	0	0	0	56	2.33333	55	0	269	46	74	1	91	61	102	0	114	79	1	0	0	1	1	0	0	0	0	0	2.48	3.36	2.48	126	415	126	8.5	8.5	7.9	9.4	14.6	7.2	0.5	0.7	0.5	11
23157	196194	1	76.2627	1	1	1	1	1	1	699	29.125	42	0	129	0	59	0	300	27	95	0	202	0	1	1	0	0	0	0	0	0	0	0	2.97	3.57	2.35	73	423	73	8.1	11.9	7.9	22.4	37.6	14.6	6.1	6.9	1.2	65
23162	163174	1	53.9299	0	0	0	0	0	0	124	5.16667	68	1	95	40	80	1	117	53	105	0	184	91	1	0	0	1	1	0	0	0	1	0	1.86	3.48	1.86	194	471	146	7.5	7.7	7.5	10	11.5	9.4	1.7	2.6	1.7	57
23173	186480	0	86.0179	1	1	0	0	0	0	71	2.95833	109	1	119	45	125	1	137	70	163	1	171	86	1	0	0	1	0	0	0	0	0	0	4.57	4.57	3.39	235	261	178	11.5	11.5	11.5	13.7	13.7	10.1	0.8	0.9	0.7	15
23175	193672	1	83.5244	1	1	0	0	0	0	58	2.41667	43	0	71	40	57	0	101	54	88	0	158	84	1	0	0	1	1	0	0	0	0	0	2.73	4.14	2.73	198	371	198	10.1	10.1	8.5	13	23.1	13	1.2	2.2	1.2	13
23176	120995	1	83.5902	1	1	0	0	0	0	58	2.41667	53	0	70	0	91	1	91	57	113	1	125	0	1	1	0	0	1	0	0	0	0	0	2.75	2.81	2.41	164	211	134	8.6	9.8	8.2	19.3	19.3	8.2	1.7	1.9	1.6	34
23180	192172	1	82.136	1	1	0	0	0	0	20	0.833333	50	0	61	44	72	1	86	59	128	1	142	92	1	0	0	1	0	0	0	0	0	0	3.84	3.84	3.3	142	165	142	10.5	10.5	10.5	7.4	8.8	7.4	1	1.3	1	17
23202	140605	1	78.3446	1	1	1	1	1	1	66	2.75	45	0	73	24	53	0	196	27	83	0	141	32	1	0	0	1	0	0	0	0	1	0	4.72	4.99	2.64	270	361	17	12.2	12.2	9.4	8.9	11	2.2	2.7	3.1	2.2	37
23210	164683	0	72.0205	1	0	0	0	0	0	197	8.20833	68	1	104	32	102	1	272	63	129	1	174	74	1	0	0	1	0	0	0	0	0	0	3.37	4.1	2	314	473	127	9.9	9.9	5.9	5.3	12.7	5.3	0.8	1.1	0.7	23
23211	163489	1	74.7054	1	1	1	1	1	1	125	5.20833	29	0	82	0	42	0	184	16	70	0	175	0	1	1	0	1	1	0	1	0	0	0	2.35	3.8	2.35	111	223	91	8.1	12	8.1	5.2	22.5	4.2	2.8	3.1	1.9	95
23237	139795	0	68.4147	1	0	0	0	0	0	60	2.5	50	0	66	26	75	1	96	47	115	1	151	74	1	1	0	1	0	0	0	0	0	0	3.88	3.88	3.26	178	253	128	12	12	10.5	15.6	15.6	8.9	0.6	1	0.5	12
23250	107133	0	72.2588	1	0	0	0	0	0	120	5	56	1	96	39	75	1	124	47	121	1	178	49	1	1	0	0	0	0	0	0	0	0	3.31	4.44	3.08	175	262	81	7.5	11.2	7.5	8.8	10.3	5.9	0.8	1.3	0.7	23
23270	174907	0	77.2371	1	1	0	0	0	0	310	12.9167	41	0	83	39	59	0	295	52	110	0	210	86	1	1	0	0	0	0	0	0	0	0	2.62	4.06	2.62	103	594	103	10.7	10.9	10.6	6.8	20.2	6.8	0.6	1	0.6	7
23308	105870	0	79.7938	1	1	0	0	0	1	97	4.04167	72	1	101	0	90	1	130	0	106	0	169	0	1	1	0	1	0	0	0	0	0	0	2.79	3.65	2.79	479	479	254	12.7	12.7	5	15.3	17.7	10.3	0.9	1.5	0.9	21
23316	126257	0	86.0461	1	1	0	0	0	1	551	22.9583	58	1	97	33	90	1	144	46	150	1	198	79	1	0	0	0	0	0	0	0	0	1	2.86	4.33	2.82	269	539	90	10.9	13.7	10.9	15.4	15.4	4.9	0.6	0.7	0.3	16
23321	124096	0	82.9487	1	1	0	0	0	0	123	5.125	45	0	68	32	80	1	112	50	129	1	159	80	1	0	0	1	1	0	0	0	0	0	3.4	4.16	3.05	116	422	100	9.6	12.6	7.8	5.8	12.3	5.8	0.9	1.4	0.9	18
23325	126194	0	81.2863	1	1	0	0	0	0	173	7.20833	66	1	79	34	91	1	111	46	136	1	172	62	1	0	0	0	0	0	0	0	0	0	3.26	3.96	2.51	119	194	62	10.8	10.8	10.8	7.8	14.8	7.8	1.4	1.6	1	34
23334	136306	0	76.7586	1	1	0	0	0	0	42	1.75	55	0	65	32	77	1	91	51	131	1	163	106	1	0	0	1	0	0	0	0	0	0	2.14	2.99	2.14	82	107	81	7.8	9.2	6.8	12.5	13.8	9.9	0.8	1.2	0.8	25
23354	147649	1	85.3773	1	1	1	1	1	1	27	1.125	78	1	78	0	93	1	170	2	112	1	112	0	1	0	0	1	0	0	0	0	0	0	4.79	5.3	3.29	123	124	76	14.5	15.2	14.5	2.1	2.9	1.8	1.1	2.4	1	41
23396	151949	1	76.5908	1	1	0	0	0	0	1102	45.9167	47	0	108	16	68	0	193	24	115	1	242	59	1	1	0	0	1	0	0	0	0	0	3.32	4.14	2.82	154	482	64	9.6	13.2	8.8	20.3	29.7	7	1.7	2.9	1.2	27
23405	100907	0	85.3503	1	1	0	0	0	1	263	10.9583	84	1	84	23	106	1	117	35	177	1	177	62	1	0	0	0	0	0	1	0	0	0	3.73	3.84	2.81	219	266	148	9.4	10.8	7.9	9.8	14.4	6.8	1	2.5	0.9	30
23406	113641	0	75.0835	1	1	0	0	0	0	30	1.25	54	0	73	47	71	1	95	63	101	0	135	88	1	0	0	1	0	0	0	0	0	0	3.35	3.65	2.93	167	374	141	10.8	10.8	10	18.9	28.9	13.5	0.6	0.8	0.6	15
23412	132933	1	68.515	1	0	1	1	1	1	6	0.25	0	0	61	0	0	0	133	0	0	0	111	0	1	1	0	0	1	0	0	0	1	0	3.09	3.09	2.32	455	455	437	8.1	9.5	7.1	56.3	56.3	42.9	8.1	8.1	6.9	67
23413	168102	1	64.8969	0	0	0	0	0	0	51	2.125	74	1	80	40	102	1	105	55	150	1	159	80	1	0	0	0	1	0	0	0	0	0	2.54	3.34	2.54	122	458	122	5.9	9.6	5.9	6.8	9.4	4.9	0.9	1.1	0.7	14
23420	110030	0	86.6094	1	1	0	0	0	0	145	6.04167	70	1	94	49	97	1	128	62	130	1	172	75	1	0	0	0	0	0	0	0	0	0	3.73	3.96	3.34	118	187	101	11	11.2	9	8.6	11.1	6.4	0.7	1.1	0.7	18
23432	131885	1	79.1556	1	1	0	0	0	0	169	7.04167	85	1	246	0	112	1	245	18	177	1	252	0	1	0	0	1	1	0	0	0	0	1	3.6	3.62	2.34	264	451	232	9.9	9.9	9.1	9.2	18.1	9.2	0.9	1.8	0.7	13
23436	190374	0	73.5163	1	1	0	0	0	0	53	2.20833	61	1	76	51	80	1	99	66	119	1	146	96	1	0	0	1	0	0	0	1	0	0	4.32	4.32	3.36	233	233	188	12	12	12	16.6	16.6	11.5	0.6	0.9	0.6	7
23442	186269	1	65.297	1	0	0	0	0	0	54	2.25	69	1	71	48	89	1	100	63	127	1	142	94	1	0	0	0	1	0	0	0	0	0	4.08	4.08	3.41	111	146	86	10.5	10.5	10.5	23.8	23.8	7.9	0.8	1	0.8	11
23459	158957	1	80.4668	1	1	0	0	0	0	97	4.04167	47	0	106	36	64	0	111	52	98	0	168	86	1	0	0	1	1	0	0	0	0	0	2.8	3.49	2.47	139	240	119	8.9	9.5	8.9	12.2	12.7	8.9	0.9	1	0.9	14
23463	131647	1	71.8124	1	0	0	0	0	0	725	30.2083	58	1	151	0	73	1	227	35	100	0	156	0	1	1	0	0	0	0	0	0	0	0	4.01	4.07	2.58	259	426	109	10	13.3	10	5.6	12.6	4	1.8	2.4	0.4	30
23466	119831	0	56.0203	0	0	0	0	0	0	31	1.29167	53	0	72	48	67	0	89	60	95	0	123	80	1	0	0	1	0	0	0	0	0	0	2.47	3.33	2.47	132	191	121	7.5	9.1	7.5	10.3	14.4	6.9	0.7	1.1	0.7	16
23468	160344	0	83.4615	1	1	1	1	1	1	755	31.4583	49	0	132	0	76	1	140	0	121	1	216	0	1	1	0	0	0	0	0	0	0	0	3.77	4.05	2.71	83	730	83	12.2	12.2	9.3	18.9	19.3	10.6	1.1	2	1.1	14
23473	159740	1	67.0312	1	0	0	0	0	0	482	20.0833	61	1	84	36	82	1	108	50	101	0	173	72	1	1	0	1	1	0	0	0	0	0	2.9	4.27	2.9	103	340	77	11.4	12.3	6.8	13.3	20.3	7.5	1	3	0.9	20
23474	128369	0	65.4376	1	0	0	0	1	1	186	7.75	62	1	73	61	92	1	108	87	116	1	136	113	1	1	0	0	0	0	0	0	0	0	3.54	3.61	3.2	306	367	288	10.4	10.4	10.4	12.2	12.7	9.1	2.6	6	2.6	75
23483	127149	0	56.5303	0	0	0	0	0	0	78	3.25	58	1	69	46	73	1	87	56	103	0	131	87	1	1	0	0	0	0	0	1	0	0	4.04	4.04	3.61	242	242	150	13.3	13.3	11.9	13.6	14.5	11	0.9	0.9	0.6	24
23490	113903	1	63.3967	0	0	0	0	0	0	551	22.9583	69	1	94	34	110	1	115	46	148	1	168	67	1	0	0	0	0	0	0	0	0	0	4	4	2.44	207	747	102	12.4	12.4	7.1	7.4	17	6.7	1.1	1.4	0.8	8
23503	174808	0	71.0471	1	0	0	0	0	0	225	9.375	96	1	100	23	126	1	126	38	182	1	182	68	1	1	0	1	0	0	1	0	0	0	4.45	4.45	2.69	448	553	279	13	13	9.7	16.2	33.7	10.8	0.9	1.2	0.7	14
23508	169609	1	79.6755	1	1	0	0	0	0	358	14.9167	65	1	85	39	85	1	97	50	133	1	134	75	1	0	0	0	1	0	0	0	0	0	2.98	4.14	2.66	111	276	65	7.4	9.8	6.9	11	27.1	6.5	0.8	2.3	0.3	20
23525	108220	1	83.0232	1	1	0	0	0	0	25	1.04167	50	0	55	45	73	1	80	59	120	1	130	88	1	1	0	0	1	0	0	0	0	0	3.08	3.66	2.71	133	366	133	10.1	10.1	9.5	12.8	12.8	8.1	0.7	0.9	0.7	14
23533	185836	1	77.1256	1	1	0	0	0	1	690	28.75	50	0	297	23	73	1	298	30	122	1	300	72	1	1	0	1	0	0	1	0	0	0	3.09	3.59	2.75	291	361	157	9.8	9.8	8.7	11.4	25.2	6.5	2.2	3.5	1.4	75
23535	100598	0	84.2624	1	1	0	1	1	1	101	4.20833	74	1	74	74	93	1	93	93	105	0	105	105	1	0	0	0	0	0	0	0	0	0	4.45	5	3.59	275	387	224	11.2	11.2	11.2	22	30.8	12.5	2.1	2.2	0.5	71
23549	199807	0	74.4545	1	1	0	0	0	1	858	35.75	54	0	75	0	73	1	99	39	129	1	170	0	1	1	0	1	0	0	0	0	0	0	3.42	3.95	2.75	377	520	82	5	11.2	5	10.1	36	5.5	2.1	4.5	0.5	54
23554	195480	1	68.5982	1	0	0	0	0	0	74	3.08333	53	0	88	41	70	0	124	57	105	0	181	85	1	0	0	1	0	0	0	0	0	0	3.59	3.59	2.52	122	231	91	11.2	11.2	11.2	33.6	33.6	12.2	0.5	0.9	0.5	12
23559	115822	1	86.5764	1	1	0	0	0	0	180	7.5	50	0	102	39	68	0	122	56	103	0	135	86	1	0	1	0	0	0	0	0	0	0	3.42	3.97	3.15	139	322	112	10.8	10.8	6.9	17.5	18.3	6.7	1.1	2	1.1	25
23580	163735	1	64.3632	0	0	0	0	0	0	242	10.0833	81	1	97	43	105	1	118	63	124	1	171	89	1	0	0	0	1	0	0	0	0	0	4.92	4.92	3.23	406	498	240	12.4	12.4	9.6	17.9	24	13.2	1.1	1.3	1	24
23584	131253	1	65.8971	1	0	0	0	0	0	81	3.375	70	1	117	41	93	1	153	54	152	1	213	77	1	0	0	1	0	0	0	0	0	0	3.04	3.98	2.75	192	268	187	9.4	11	9.4	13.1	14.8	10	0.9	1.2	0.9	20
23594	169075	0	72.8986	1	0	0	0	0	0	468	19.5	55	0	98	36	56	0	140	50	130	1	194	72	1	0	0	1	0	0	0	0	0	0	3.83	4.09	3.05	210	474	210	10.6	10.8	10.4	15.1	22.6	8.4	0.4	0.6	0.2	27
23599	105879	0	71.2693	1	0	0	0	0	0	439	18.2917	57	1	80	33	77	1	181	42	116	1	180	81	1	0	0	0	1	0	0	0	0	0	2.91	4.05	2.91	211	650	117	7.5	10.7	7.5	22	23.3	13	0.5	0.8	0.4	10
23600	135260	1	65.7473	1	0	1	1	1	1	117	4.875	44	0	85	35	56	0	114	17	84	0	177	48	1	0	0	1	0	0	0	0	0	0	3.18	3.51	3.18	302	302	121	9.8	9.8	9.8	12.5	18.4	7.4	1.5	2.3	1	24
23602	152293	0	76.6284	1	1	0	0	0	0	30	1.25	72	1	79	44	98	1	108	54	142	1	157	96	1	1	0	1	0	0	0	0	0	0	2.91	3.73	2.91	114	146	114	7	10.3	7	11.6	11.6	8	0.6	0.9	0.6	18
23604	157064	1	73.6479	1	1	0	0	0	0	76	3.16667	53	0	72	41	73	1	100	54	124	1	175	89	1	1	0	1	1	0	0	0	0	0	4.05	4.05	3.57	118	170	77	9.8	9.8	9.8	18.6	18.6	8.7	0.9	1.1	0.9	17
23618	114569	0	87.1747	1	1	0	0	0	0	162	6.75	48	0	69	31	81	1	103	51	133	1	175	94	1	0	0	0	0	0	0	0	0	0	4.31	4.31	2.79	185	235	96	10.7	11.5	6.9	9.1	18.1	9.1	0.7	0.9	0.5	16
23627	114062	1	82.1356	1	1	0	0	0	0	46	1.91667	52	0	56	36	76	1	82	51	131	1	143	93	1	0	0	1	0	0	0	0	0	0	2.86	3.26	2.37	111	235	103	9.1	9.1	9.1	10.5	11.3	10.5	0.9	1.1	0.9	15
23633	159089	1	78.3876	1	1	0	0	0	0	23	0.958333	45	0	68	35	59	0	101	47	95	0	169	68	1	1	1	1	1	0	0	0	0	0	2.51	3.7	2.51	85	215	59	8.5	11.3	8.5	10	12.6	6	1.1	3	1.1	25
23656	178526	1	74.5629	1	1	0	0	0	1	54	2.25	46	0	75	38	60	0	125	47	94	0	168	69	1	1	0	0	1	0	0	0	0	0	2.49	3.58	2.49	74	186	66	8.2	10.9	5.3	29.4	36	10.8	1.3	2.2	1.1	40
23688	175731	1	62.2094	0	0	0	0	0	1	144	6	61	1	84	30	78	1	102	40	123	1	144	61	1	1	0	0	1	0	0	0	0	0	3.46	3.46	2.72	200	200	124	11.4	11.4	8.9	10.9	10.9	5.7	0.9	1.3	0.6	17
23701	159505	1	55.75	0	0	0	0	0	0	118	4.91667	55	0	84	0	78	1	206	61	99	0	135	0	1	0	0	1	0	0	0	0	0	0	4.16	4.24	2.91	244	639	173	12.8	12.8	9	8	15.1	6.8	0.7	0.9	0.5	14
23719	109979	1	82.9062	1	1	0	0	0	1	68	2.83333	76	1	93	65	95	1	229	84	132	1	171	120	1	0	0	1	0	0	0	0	1	0	4.03	4.37	3.13	188	322	160	12.2	12.2	12.2	11.6	12.2	6.8	1.2	1.2	0.7	10
23731	191760	0	72.7491	1	0	0	0	0	0	100	4.16667	48	0	87	38	75	1	111	57	121	1	177	82	1	0	0	0	0	0	0	0	0	0	4.09	4.09	3.02	139	217	61	11.7	11.7	7.8	8	9.8	6.5	0.8	1.2	0.7	21
23741	162753	0	86.7984	1	1	0	0	0	0	55	2.29167	53	0	78	41	74	1	110	60	116	1	165	98	1	1	0	1	1	0	0	0	0	0	2.5	3.69	2.5	69	187	69	7.4	9.3	7.4	7.1	10.4	6.6	1.1	2.1	1.1	32
23759	165516	1	82.0905	1	1	0	0	0	0	201	8.375	46	0	93	39	60	0	158	51	92	0	154	71	1	1	0	1	0	0	0	0	0	0	3.73	3.81	2.54	189	216	118	12.2	12.9	7.8	7.2	22.3	6.2	1.3	2.2	1.2	25
23766	138480	1	59.6266	0	0	0	0	0	0	363	15.125	57	1	113	42	77	1	142	51	123	1	190	63	1	0	0	0	0	0	0	0	1	0	2.53	3.83	2.53	164	403	154	8.4	8.4	8.4	20.4	34.1	10.2	1.6	1.6	0.8	52
23788	192582	1	76.7624	1	1	0	0	0	0	147	6.125	61	1	97	40	82	1	126	48	126	1	226	73	1	1	0	0	1	0	0	0	0	0	2.65	3.57	2.65	101	294	95	13.5	13.5	7.4	8.5	11.5	7.4	1.4	2.2	1.3	20
23798	133331	1	67.9026	1	0	0	0	0	0	30	1.25	53	0	88	44	71	1	88	63	114	1	144	105	1	0	0	1	0	0	0	0	0	0	3.12	3.4	3.12	152	320	150	10	12.1	10	6.4	13.6	6.4	0.7	0.9	0.7	14
23846	173593	1	81.5326	1	1	0	0	0	0	79	3.29167	62	1	64	38	85	1	93	53	123	1	143	85	1	0	0	0	0	0	0	0	0	0	3.92	4.27	2.74	137	303	137	8.7	11	8.4	17.6	21.5	11.8	1	1.6	1	17
23858	151226	0	71.7327	1	0	0	0	0	0	50	2.08333	47	0	77	37	68	0	102	52	121	1	155	90	1	1	0	1	1	0	0	0	0	0	2.39	4.05	2.39	163	264	110	9.2	9.2	6.7	12.6	12.6	8.1	1.1	1.5	1.1	35
23861	181453	1	72.4175	1	0	0	0	0	0	33	1.375	62	1	69	44	76	1	86	53	102	0	126	75	1	0	0	1	1	0	0	0	0	0	2.36	3.37	2.36	108	278	94	7.7	9.6	7.7	5	14.3	5	1.1	1.8	1.1	15
23877	121877	1	81.2071	1	1	0	0	0	1	214	8.91667	60	1	117	43	83	1	287	56	118	1	163	76	1	1	0	1	0	0	0	0	0	0	3.74	4.48	3.74	135	135	77	9.8	11.6	9.8	7.7	9	4.6	0.6	0.8	0.5	19
23887	182630	0	75.6646	1	1	1	1	1	1	124	5.16667	60	1	69	28	101	1	117	42	169	1	190	83	1	1	0	1	0	0	0	0	0	0	4.67	4.67	2.84	342	423	263	8.6	8.6	8.6	29.9	29.9	18.3	0.8	0.9	0.5	12
23892	121054	0	87.3599	1	1	0	0	0	0	74	3.08333	61	1	64	34	93	1	96	53	147	1	186	107	1	0	0	1	0	0	0	0	0	0	3.9	3.9	3.28	99	160	99	11	11	11	9.7	10	6.5	0.5	1.2	0.5	11
23928	175817	1	78.9607	1	1	0	0	0	0	165	6.875	76	1	81	45	100	1	110	63	149	1	169	97	1	0	0	0	1	0	0	0	0	0	3.56	3.95	2.83	183	185	79	8.7	11.6	7.3	8.2	19.7	6.5	1.5	2.3	1.5	33
23952	156249	1	62.3847	0	0	0	0	0	0	314	13.0833	53	0	110	0	67	0	115	55	82	0	153	0	1	1	0	0	0	0	0	0	0	0	2.8	3.93	2.8	208	353	53	8.4	11.7	7.8	24.7	25.5	10.2	1.6	3.3	1.6	40
23956	102890	0	76.7545	1	1	0	0	0	0	35	1.45833	46	0	76	39	63	0	107	58	93	0	156	82	1	0	0	0	1	0	0	0	0	0	3.13	3.58	2.96	100	126	35	7.6	9.6	7.6	10	14.8	7	0.6	0.9	0.6	12
23976	171485	1	78.0969	1	1	0	0	0	0	28	1.16667	50	0	82	49	70	0	91	60	123	1	161	92	1	1	0	1	0	0	0	0	0	0	2.54	2.75	2.54	311	331	311	9.5	9.5	8.1	16.2	16.2	15.1	1.7	1.7	1.2	24
23997	164571	1	79.111	1	1	0	0	0	0	51	2.125	49	0	66	41	62	0	111	54	97	0	123	84	1	0	0	1	0	0	0	0	0	0	3.29	3.29	2.37	250	274	129	10.7	10.7	10.7	20.6	20.6	11.4	0.6	0.8	0.6	10
24008	145402	1	77.634	1	1	0	0	0	0	121	5.04167	55	0	87	33	72	1	131	39	97	0	175	47	1	1	0	0	1	0	0	0	0	0	2.72	3.62	2.72	125	232	115	12	12	7	11.6	17.5	11	0.6	1	0.6	14
24022	125320	0	71.3007	1	0	1	1	1	1	52	2.16667	54	0	90	42	68	0	112	57	94	0	171	76	1	0	0	1	1	0	0	0	0	0	3.83	4.62	3.83	160	203	125	14.2	14.9	10.7	12.7	21.5	12.7	1.2	1.3	1.2	20
24029	163575	0	73.8888	1	1	0	0	0	0	121	5.04167	73	1	145	44	89	1	182	62	118	1	166	68	1	1	0	0	1	0	0	0	0	0	2.65	3.21	2.65	104	215	94	8.5	9.1	8.5	13.9	13.9	8.8	0.5	0.8	0.5	13
24047	188621	1	71.2846	1	0	0	0	0	0	256	10.6667	75	1	152	40	85	1	156	47	136	1	176	61	1	0	0	0	0	0	0	0	0	0	2.59	5.22	2.59	222	280	172	12.7	12.7	12.7	20.6	22.5	6.1	1.9	1.9	1.1	98
24052	135667	0	81.9628	1	1	0	0	0	0	55	2.29167	63	1	83	30	89	1	111	53	136	1	157	79	1	0	0	1	1	0	0	0	0	0	2.44	3.72	2.44	143	229	59	7.8	9.6	6.9	9.3	17.4	8.1	0.3	0.5	0.3	11
24063	122050	0	64.5804	0	0	0	0	0	0	187	7.79167	79	1	86	41	99	1	114	24	162	1	162	68	1	1	0	0	0	0	0	0	0	0	3.44	3.73	2	331	410	88	7.7	9.4	7.7	20.4	20.4	6.3	0.5	0.9	0.5	14
24067	145967	1	77.4838	1	1	0	0	0	0	192	8	0	0	82	0	67	0	225	48	0	0	156	0	1	1	0	0	0	0	0	0	0	0	3.66	4.63	3.66	235	453	235	8.7	8.7	8.7	9.6	12.5	7.4	3.1	3.1	0.5	90
24069	181968	1	78.9019	1	1	0	0	0	0	228	9.5	56	1	97	41	68	0	126	56	103	0	199	78	1	0	0	0	0	0	0	0	0	0	4.13	4.32	3.11	73	280	73	12	12	12	7.6	11.6	6.1	0.8	0.9	0.5	13
24083	100543	0	72.7645	1	0	0	0	0	0	208	8.66667	72	1	98	50	88	1	122	66	127	1	164	94	1	0	0	0	1	0	0	0	0	0	4.28	4.28	3.2	301	614	285	11.1	11.1	11.1	26.1	26.1	7.9	1.3	1.3	0.8	44
24117	186771	0	88.8503	1	1	0	0	1	1	72	3	70	1	77	70	103	1	111	99	148	1	160	140	1	0	0	0	0	0	0	0	0	0	3.53	3.53	3.1	218	218	129	9.9	9.9	9.9	10.6	12.1	10.6	1.1	1.4	1.1	31
24121	194168	1	70.733	1	0	0	0	0	0	52	2.16667	87	1	106	54	105	1	110	69	142	1	152	80	1	0	0	1	1	0	0	0	0	0	4.72	5.02	4.4	255	255	180	14.9	14.9	14.9	9.5	9.7	7	1.2	1.3	1.1	20
24122	178027	1	69.3683	1	0	0	0	0	0	49	2.04167	55	0	74	41	73	1	96	52	111	1	150	80	1	0	0	1	1	0	0	0	0	0	2.58	3.14	2.3	112	205	65	7.4	10.8	7.4	8.5	14.6	7.6	1.1	1.3	1	17
24125	120472	1	69.8067	1	0	0	0	0	0	24	1	46	0	79	43	68	0	95	62	107	0	171	85	1	1	0	0	0	0	0	0	0	0	2.56	2.86	2.56	135	206	128	12.6	12.6	7.1	26.1	26.1	14.7	0.7	1.1	0.7	15
24133	174049	0	77.0018	1	1	0	0	0	0	48	2	57	1	73	42	72	1	100	58	116	1	167	92	1	1	0	1	1	0	0	0	0	0	3.2	3.48	3.2	127	143	101	8.4	9	8.4	11.4	13.6	10.1	0.7	1	0.7	16
24143	110828	1	76.2537	1	1	0	0	0	1	73	3.04167	61	1	78	44	78	1	98	56	124	1	150	86	1	1	0	0	0	0	0	0	0	0	4.08	4.08	3.72	149	264	133	15.4	15.4	15.4	12.3	14.6	8.5	0.8	0.9	0.8	25
24157	106319	1	76.9981	1	1	1	1	1	1	163	6.79167	39	0	71	30	59	0	108	45	91	0	200	80	1	0	0	1	0	0	0	0	0	0	3.11	3.98	3.11	68	187	60	9.9	11.5	7.4	9.5	14.7	6.8	1.2	2.3	1.2	26
24182	168160	1	75.7764	1	1	0	0	0	0	76	3.16667	53	0	68	42	77	1	95	51	124	1	149	71	1	0	0	0	1	0	0	0	0	0	3.4	3.4	2.66	76	160	76	10.8	12	10.8	8.3	11.9	7	1.2	1.5	1.2	26
24191	138408	1	68.0316	1	0	0	0	0	0	22	0.916667	60	1	82	40	75	1	110	48	99	0	168	69	1	0	0	1	0	0	0	0	0	0	3.85	3.85	3.25	173	228	145	14.3	14.3	11	11.1	11.1	6.8	0.9	0.9	0.8	18
24204	181888	0	81.4067	1	1	0	0	0	0	75	3.125	50	0	58	38	71	1	76	50	109	0	118	85	1	0	0	0	0	0	0	0	0	0	3.23	3.45	2.94	157	194	129	12.1	12.1	8.8	17.9	17.9	8.3	0.8	0.9	0.7	13
24210	175387	0	82.8094	1	1	0	0	0	0	76	3.16667	61	1	94	41	87	1	118	54	123	1	168	79	1	0	0	1	1	0	0	0	0	0	2.26	3.66	2.26	100	197	75	10	10	6.6	7.1	15.4	7.1	0.6	0.8	0.6	13
24222	175397	1	73.4887	1	1	0	0	0	0	26	1.08333	55	0	75	49	73	1	208	63	99	0	138	82	1	0	0	1	1	0	0	0	0	0	3.02	3.53	2.78	92	156	92	9.6	9.6	9.6	7.4	14	7.4	1	1	1	19
24242	185235	1	81.6366	1	1	0	0	0	0	27	1.125	55	0	67	40	75	1	87	52	132	1	151	84	1	1	0	0	0	0	0	0	0	0	2.75	2.97	2.75	201	385	201	8.2	9.9	8.2	9.4	10.3	8.4	0.9	1.2	0.9	13
24247	111766	1	73.9573	1	1	0	0	0	0	72	3	51	0	268	32	73	1	268	50	111	1	273	70	1	0	0	0	1	0	0	0	0	0	3.98	3.98	2.72	226	316	184	13.7	13.7	11.4	22.2	25.3	10.5	1.2	1.5	1.1	15
24266	115892	1	85.4466	1	1	0	0	0	1	63	2.625	93	1	93	0	61	0	87	58	160	1	160	0	1	1	0	0	0	0	0	0	0	0	2.67	3.95	2.52	213	381	144	11.1	11.1	11.1	9.1	13.9	5.6	0.5	0.5	0.3	11
24269	117584	1	71.9218	1	0	0	0	0	0	24	1	56	1	76	44	82	1	110	60	135	1	183	96	1	1	0	1	0	0	0	0	1	0	3.5	3.5	3.5	117	117	117	13.6	13.6	11.4	12	12	12	0.7	0.9	0.7	10
24288	185081	1	47.7162	0	0	0	0	0	0	24	1	61	1	99	49	81	1	108	62	118	1	157	95	1	1	0	0	0	0	0	0	0	0	4.65	4.88	4.59	156	364	142	15.8	15.8	9.5	11.8	12.1	9.2	0.7	0.9	0.7	11
24292	152735	0	80.1694	1	1	1	1	1	1	505	21.0417	52	0	90	0	71	1	168	4	112	1	187	0	1	0	0	1	0	0	0	0	1	0	2.84	3.44	2.7	190	229	54	9.9	13	9.5	14.9	34.1	11.4	0.6	1.2	0.5	15
24298	135639	1	82.0427	1	1	0	0	0	0	118	4.91667	71	1	76	38	106	1	117	50	147	1	160	84	1	1	0	1	1	0	0	0	0	0	2.65	4.32	2.55	181	340	108	8.1	9.5	6.9	11.2	12.7	7.7	0.6	1.2	0.6	10
24323	164450	1	78.9272	1	1	0	0	0	0	25	1.04167	39	0	74	38	54	0	100	50	94	0	148	78	1	1	0	1	0	0	0	0	0	0	3.64	3.64	3.42	180	204	180	7.6	9.4	7.5	13	14.7	13	0.8	1.1	0.8	31
24330	144173	1	63.1111	0	0	0	0	0	0	73	3.04167	62	1	75	48	77	1	94	60	115	1	128	83	1	0	0	1	0	0	0	0	0	0	3.95	4.08	2.66	247	255	112	12.2	12.2	7.4	10	25.7	10	1.2	1.6	0.9	20
24332	144224	1	56.6788	0	0	0	0	0	0	310	12.9167	67	1	145	47	93	1	158	66	156	1	181	103	1	0	0	1	0	0	0	0	0	0	3.14	4.04	2.92	193	418	111	9.5	13.2	9.5	7.6	20.8	3.7	0.4	0.9	0.4	6
24336	161547	1	65.434	1	0	0	0	0	0	54	2.25	59	1	65	43	73	1	102	57	105	0	147	83	1	0	0	1	1	0	0	0	0	0	3.41	3.98	2.96	139	510	139	9.3	10.5	9.3	15.9	21.7	8.8	1.1	1.5	1	18
24355	119687	0	74.5958	1	1	0	0	0	0	73	3.04167	42	0	62	42	54	0	86	51	80	0	145	68	1	0	0	0	1	0	0	0	0	0	2.79	3.35	2.39	61	247	61	6.5	9.4	6.5	6.2	14.2	6.2	0.4	0.8	0.4	11
24360	177384	1	58.8095	0	0	0	0	0	0	47	1.95833	62	1	73	41	75	1	96	56	106	0	147	78	1	0	0	1	0	0	0	0	0	0	3.06	3.06	2.42	286	357	197	9.8	10.5	9.8	16.9	17.7	9.3	0.7	0.8	0.6	15
24373	199299	1	59.9981	0	0	0	0	0	0	107	4.45833	46	0	66	43	63	0	86	38	96	0	142	81	1	1	0	1	1	0	0	0	0	0	3.75	3.75	2.65	123	609	123	10.2	11.9	8.8	18.6	18.6	8	1.1	1.5	1.1	17
24379	180575	0	71.3304	1	0	1	1	1	1	652	27.1667	50	0	72	25	78	1	88	42	158	1	158	35	1	0	0	1	1	0	0	0	0	0	2.81	4.12	2.81	86	188	56	10.2	12.2	8.6	8.8	22.2	8.8	1.5	1.9	1.2	67
24386	124911	1	64.0832	0	0	1	1	1	1	789	32.875	60	1	92	0	86	1	134	0	139	1	178	0	1	0	0	1	0	0	0	0	0	0	3.1	4.36	2.58	104	177	30	7.9	13.6	6.6	8.2	35.7	3.5	0.7	5	0.4	7
24387	135418	1	58.3116	0	0	0	0	0	0	70	2.91667	60	1	171	56	77	1	197	71	115	1	163	102	1	0	0	1	0	0	0	0	0	0	2.91	4.19	2.5	68	105	37	8.5	11.3	8.5	5.7	17	3	4.4	4.4	0.5	94
24403	140747	1	52.7557	0	0	0	0	0	0	724	30.1667	83	1	102	0	108	1	140	21	163	1	211	0	1	1	0	1	0	0	0	0	0	0	3.47	3.59	2.6	301	822	301	8.9	8.9	8.9	21.7	29.4	7	0.9	1.4	0.7	20
24414	125388	1	81.5554	1	1	1	1	1	1	99	4.125	49	0	96	38	53	0	221	42	104	0	173	49	1	0	0	0	0	0	0	0	0	0	2.88	3.83	2.88	89	121	75	9	10.8	9	9.2	9.5	1.5	1.9	4.1	1.9	35
24426	177576	1	68.0838	1	0	0	0	0	0	21	0.875	56	1	71	44	75	1	101	62	106	0	157	93	1	0	0	1	0	0	0	0	0	0	3.51	3.99	3.51	153	557	153	8.5	8.6	7.9	10.2	14	8.1	0.9	1.3	0.9	13
24435	136968	1	88.4916	1	1	0	0	0	0	55	2.29167	41	0	72	37	60	0	95	60	94	0	168	94	1	0	0	1	0	0	0	0	0	0	3.34	3.34	2.47	132	273	111	9.5	10.8	9.2	15.4	15.4	9.2	1	1.7	1	12
24439	134559	1	76.4102	1	1	0	0	0	0	69	2.875	75	1	87	50	102	1	104	60	129	1	129	78	1	0	0	1	0	0	0	0	0	0	4.08	4.08	2.52	273	488	148	13.6	13.6	8.8	12.5	12.5	7.2	0.9	1.5	0.8	25
24459	158282	0	79.7603	1	1	0	0	0	1	196	8.16667	55	0	161	0	71	1	168	22	95	0	221	0	1	0	0	1	0	0	0	0	1	0	3.24	4.16	2.47	108	317	75	8.7	8.7	8.7	17.9	17.9	6.4	0.8	1	0.5	11
24463	199726	1	76.8944	1	1	0	0	0	0	119	4.95833	73	1	113	42	95	1	246	50	132	1	184	61	1	0	0	1	0	0	0	0	0	0	3.38	3.38	2.54	92	428	85	11.8	11.8	8.5	13.4	22.5	8.1	0.8	1.1	0.7	14
24524	129446	0	76.2406	1	1	0	1	1	1	117	4.875	51	0	108	0	68	0	250	47	103	0	198	0	1	1	0	0	0	0	0	0	0	0	3.21	4.17	2.71	101	281	75	8.7	11.9	8.7	9.6	21.4	3.5	0.6	2	0.4	13
24528	168104	1	80.1888	1	1	0	0	0	0	134	5.58333	52	0	73	35	77	1	98	51	130	1	171	83	1	0	0	1	0	0	0	0	0	0	2.42	3.76	2.42	180	495	111	8.3	10.9	8.3	9.8	17.9	6.2	0.7	1.3	0.7	11
24532	158305	1	67.1363	1	0	0	0	0	0	42	1.75	70	1	70	46	89	1	90	60	118	1	123	79	1	0	0	0	0	0	0	0	0	0	3.32	3.32	2.61	319	393	292	8.4	10.5	8.4	24.1	24.1	7	0.7	0.9	0.7	16
24543	127627	1	64.591	0	0	0	0	0	0	17	0.708333	58	1	73	49	75	1	100	63	120	1	148	97	1	0	0	1	0	0	0	0	1	0	3.28	3.28	2.98	166	172	148	10.4	10.4	10.4	14.3	14.3	12	0.8	0.9	0.8	18
24547	129957	1	87.5492	1	1	0	0	0	0	215	8.95833	69	1	109	32	112	1	158	52	153	1	181	74	1	1	0	1	0	0	0	0	0	0	3.49	3.83	2.88	175	423	107	13.3	13.3	9	7.6	12.7	7.6	0.6	1.1	0.4	11
24564	141831	0	77.6348	1	1	1	1	1	1	404	16.8333	54	0	97	0	69	0	185	27	124	1	187	0	1	1	0	1	0	0	0	0	0	0	4.45	5.22	3.39	80	991	68	12	12	10.6	4	26.7	4	0.9	1.7	0.7	17
24567	141275	1	67.5024	1	0	0	0	0	0	81	3.375	61	1	76	26	76	1	102	43	107	0	148	67	1	0	0	1	0	0	0	0	0	0	3.08	3.2	2.55	328	456	247	13.2	13.2	8.4	15.5	15.5	7.7	1	1.4	0.9	26
24593	176966	1	78.243	1	1	1	1	1	1	53	2.20833	61	1	75	44	77	1	97	53	126	1	159	70	1	1	1	0	0	0	0	0	0	0	2.13	3.56	2.13	54	77	53	10.1	10.1	9.5	14	33.5	14	1.6	2.9	1.6	39
24600	122142	0	84.4817	1	1	0	0	0	0	121	5.04167	48	0	71	33	67	0	88	48	106	0	155	82	1	0	0	1	1	0	0	0	1	0	3.67	3.67	2.83	298	298	228	11.3	11.3	9.7	12.8	12.9	6.6	1.1	1.1	0.8	15
24601	193151	0	75.7954	1	1	0	0	0	1	134	5.58333	65	1	109	31	102	1	160	51	170	1	211	98	1	1	0	0	0	0	0	0	0	0	3.02	3.94	2.65	49	163	24	10	10	10	6.3	7.4	3.9	1.6	3.1	0.8	18
24610	133012	1	62.4833	0	0	0	0	0	0	76	3.16667	49	0	71	34	71	1	112	29	103	0	128	68	1	0	0	1	0	0	0	0	0	0	2.88	4.11	2.88	91	341	91	13.3	13.3	8.4	8.4	15.5	5.9	0.5	0.8	0.5	14
24612	165362	1	75.0543	1	1	0	0	0	1	18	0.75	53	0	81	50	66	0	100	62	101	0	139	86	1	0	0	1	0	0	0	0	1	0	3.31	3.56	2.91	167	262	167	10.5	10.5	10.2	10.2	10.6	9.2	1	1	0.8	23
24630	191470	0	72.6728	1	0	0	0	0	0	50	2.08333	67	1	94	51	78	1	111	56	102	0	149	71	1	0	0	1	1	0	0	0	0	0	3.42	3.42	3.06	189	342	121	8.5	8.5	8.5	9.3	12.8	9.3	0.6	1.3	0.5	14
24633	113605	0	80.3796	1	1	0	0	0	0	21	0.875	59	1	74	40	75	1	112	55	107	0	170	87	1	1	0	1	0	0	0	0	0	0	2.95	2.95	2.8	147	387	147	11.4	11.4	8.6	12.8	12.8	9.8	0.8	1.2	0.8	18
24638	186968	0	75.6454	1	1	0	1	1	1	94	3.91667	52	0	72	31	76	1	110	51	115	1	164	79	1	1	0	0	0	0	0	0	0	0	3.6	3.6	3.23	287	287	270	9.1	11.4	9.1	20.1	20.1	9.7	1.7	1.7	1.1	39
24662	188712	1	62.8837	0	0	0	0	0	0	46	1.91667	68	1	76	45	90	1	97	59	124	1	140	83	1	0	0	1	0	0	0	0	0	0	2.77	2.77	2.62	106	132	106	10.1	15.6	7.8	9.2	9.2	7.3	0.8	1.1	0.8	13
24693	120410	1	61.8124	0	0	0	0	0	0	29	1.20833	71	1	91	35	88	1	106	50	124	1	152	80	1	1	0	1	0	0	0	0	0	0	2.84	3.63	2.61	179	402	91	11.7	11.7	6.6	10.6	32	7.6	0.9	3.1	0.8	21
24703	134412	1	59.0821	0	0	1	1	1	1	9	0.375	98	1	100	0	109	1	116	40	125	1	142	0	1	1	0	0	0	0	0	0	0	0	6.02	6.02	5.96	121	121	91	17.6	18	17.6	10.97	11	10.97	2.9	2.9	2.9	92
24714	198634	1	51.6808	0	0	0	0	0	0	239	9.95833	71	1	110	31	91	1	135	37	129	1	176	46	1	0	0	1	0	0	0	0	0	0	1.91	3.5	1.91	33	392	33	7	11.6	7	7.1	18.2	3.7	0.8	0.9	0.4	9
24718	130322	1	77.8475	1	1	1	1	1	1	178	7.41667	45	0	91	37	66	0	130	51	124	1	189	88	1	1	0	0	0	0	0	0	0	0	3.3	4.23	3.3	143	201	126	10.3	10.3	10.3	9	19.7	9	1.9	2	0.8	55
24727	125742	1	74.1269	1	1	0	0	0	0	392	16.3333	50	0	93	32	63	0	199	41	96	0	216	65	1	0	0	1	0	0	0	0	0	0	3.78	4.39	3.01	142	553	142	9.5	9.5	8	18.1	19.2	8.7	0.9	1.8	0.9	20
24737	139479	0	62.6749	0	0	0	0	0	0	104	4.33333	75	1	75	50	91	1	94	64	118	1	137	88	1	1	0	1	1	0	0	0	0	0	4.06	4.43	3.29	171	475	138	10.1	11.9	10	15.6	18.3	8.1	0.6	1	0.6	12
24746	157301	1	70.6103	1	0	0	0	0	0	766	31.9167	56	1	294	0	67	0	294	41	87	0	298	0	1	1	0	0	0	0	0	0	0	0	4.5	4.76	2.87	180	330	138	12.8	13.5	9	14.9	26.3	7.5	2.6	4.1	2	39
24747	100283	0	76.5479	1	1	0	0	0	1	93	3.875	85	1	96	35	103	1	150	47	139	1	156	65	1	0	0	1	0	0	0	0	1	0	2.3	3.7	2.3	125	125	68	7.6	11.1	7.6	1	11.5	0.8	1.1	1.1	0.7	20
24762	169291	1	78.3134	1	1	0	0	0	0	83	3.45833	58	1	78	39	77	1	108	53	111	1	166	88	1	0	0	1	1	0	0	0	0	0	3.23	3.63	2.78	103	174	103	13.2	13.2	10.4	20	20	11.2	0.9	1.3	0.9	25
24785	162494	1	73.5057	1	1	0	0	0	0	33	1.375	37	0	74	37	52	0	120	52	93	0	163	85	1	1	0	1	0	0	0	0	0	0	3.81	4.02	3.03	139	261	108	11.8	11.8	8	5.6	16.5	5.6	2.5	3	2	76
24799	104343	1	66.4611	1	0	0	0	0	0	318	13.25	60	1	97	0	77	1	129	22	112	1	197	0	1	0	0	1	0	0	0	0	0	0	3.94	3.94	2.53	92	341	92	11.4	14.2	8.5	16.8	16.8	7.8	1.3	1.5	1.1	21
24800	109340	0	80.0682	1	1	1	1	1	1	69	2.875	68	1	94	51	94	1	112	60	146	1	158	72	1	0	0	1	0	0	0	0	0	1	3.54	3.87	3.38	221	232	186	12.1	12.1	12	13.7	24	13.7	0.7	1.6	0.7	8
24801	192222	1	71.8065	1	0	0	0	0	0	75	3.125	54	0	74	37	70	0	104	50	99	0	154	72	1	0	0	1	1	0	0	0	0	0	2.98	3.39	2.93	137	204	110	10.6	10.6	7.6	7.4	7.9	6.4	0.4	0.7	0.4	5
24813	117034	0	71.8242	1	0	0	0	0	0	509	21.2083	56	1	169	46	68	0	241	53	110	0	180	75	1	0	0	0	0	0	0	0	0	0	3.79	4.2	2.7	132	418	107	15.9	15.9	15.9	16.6	29.9	11	0.9	1	0.6	22
24823	135805	1	75.1052	1	1	0	0	0	0	48	2	52	0	69	43	71	1	98	54	109	0	156	79	1	1	0	0	0	0	0	0	0	0	2.47	3.24	2.47	187	314	130	15.7	15.7	7.8	7.8	8.6	7.3	0.7	1.3	0.6	16
24826	132654	0	83.492	1	1	0	0	0	0	22	0.916667	71	1	82	45	94	1	112	60	127	1	158	82	1	1	0	1	1	0	0	0	0	0	3.96	4.72	2	88	194	47	7.7	13.2	7.7	20.8	32.5	7.7	0.4	0.9	0.3	17
24835	123529	1	74.6179	1	1	1	1	1	1	368	15.3333	62	1	81	30	77	1	103	7	116	1	178	47	1	0	0	0	0	0	1	0	1	0	2.95	3.9	2.56	351	503	225	9.2	9.9	9.1	16.1	29.6	10	1.3	2.3	0.6	25
24850	197386	1	84.0862	1	1	0	0	0	0	122	5.08333	48	0	57	39	65	0	89	52	114	1	171	92	1	1	0	0	0	0	0	0	0	0	4.51	4.51	2.55	248	351	217	10.5	10.5	6	9.6	21.21	9.6	2.8	4.4	2.8	60
24856	169978	1	59.5188	0	0	0	0	0	0	74	3.08333	59	1	78	50	72	1	95	68	104	0	136	95	1	0	0	1	1	0	0	0	0	0	3.84	4.54	3.79	141	350	124	11.4	11.4	11.4	11.5	11.5	8.2	1.2	1.7	1.1	26
24866	163326	1	86.7968	1	1	0	0	0	0	50	2.08333	65	1	72	39	95	1	104	52	128	1	162	79	1	1	0	0	0	0	0	0	0	0	3.7	3.74	3.21	431	530	255	11.8	11.8	10.4	14.8	19.6	13	2.2	2.2	0.9	52
24881	128350	0	89.0037	1	1	0	0	0	0	174	7.25	85	1	85	37	129	1	129	59	192	1	192	91	1	1	0	1	0	0	0	0	0	0	4.97	4.97	3.47	199	218	121	12.2	12.2	12.2	25.6	25.6	8	1.4	1.4	0.7	44
24896	185934	0	73.7118	1	1	1	1	1	1	204	8.5	64	1	90	0	97	1	177	40	148	1	189	0	1	0	0	0	0	0	0	0	0	0	3.42	4.81	2.53	261	262	35	10.3	14.6	6.5	19.7	31.2	7.9	0.9	3.1	0.8	24
24909	190844	1	63.2889	0	0	0	0	0	0	98	4.08333	49	0	96	42	66	0	173	53	110	0	201	73	1	0	0	1	0	0	0	0	0	0	2.86	3.66	2.84	173	517	150	10.6	10.6	9	10.2	16.4	9.5	1.1	1.4	1.1	18
24921	185095	1	72.1964	1	0	0	0	0	0	161	6.70833	71	1	83	40	93	1	105	55	118	1	147	73	1	1	0	0	1	0	0	0	0	0	4.1	4.96	3.43	183	294	47	11	13.3	9.5	22.5	22.5	6.5	0.6	1.2	0.6	9
24934	136753	1	81.6659	1	1	0	0	0	0	280	11.6667	74	1	159	0	104	1	206	0	152	1	193	0	1	0	0	0	0	0	0	0	0	0	4.1	4.1	2.9	162	519	130	10.7	11.7	9.8	15.4	19.9	6.1	1.2	1.3	1	25
24948	175778	1	65.4366	1	0	0	0	0	0	26	1.08333	71	1	75	43	96	1	97	53	141	1	155	80	1	1	0	0	1	0	0	0	0	0	2.61	3.04	2.61	105	303	105	9.6	9.6	9.6	11.6	15	11.6	1	1.2	1	18
24984	105663	1	61.2805	0	0	0	0	0	0	584	24.3333	0	0	173	0	79	1	271	58	0	0	188	0	1	0	0	0	0	0	0	0	0	0	2.94	3.38	2.61	287	305	126	8.5	8.5	8.5	25.5	25.5	5.2	2.6	2.6	0.6	34
24988	146571	0	87.3729	1	1	1	1	1	1	137	5.70833	38	0	86	27	68	0	122	49	103	0	173	62	1	1	0	1	0	0	1	0	0	0	3.67	3.67	2.91	198	209	113	10.9	10.9	10.3	13.6	16.9	11.8	1.2	2.1	1.2	33
24994	172725	1	64.2862	0	0	0	0	0	0	73	3.04167	50	0	70	40	64	0	99	54	100	0	171	76	1	1	0	1	0	0	0	0	0	0	3.57	3.57	3.32	333	516	261	10.5	12	10.5	16.3	24.5	16.1	0.8	1	0.8	10
25027	198610	1	77.7598	1	1	0	0	0	0	74	3.08333	52	0	71	45	69	0	93	55	112	1	152	83	1	1	0	1	1	0	0	0	0	0	3.48	3.48	2.79	131	227	99	13.4	13.4	10.9	15.3	16.8	7.7	0.8	1.2	0.8	15
25039	193991	1	57.0066	0	0	0	0	0	0	25	1.04167	73	1	73	48	94	1	94	60	134	1	142	95	1	0	0	0	1	0	0	0	0	0	3.62	4.24	2.74	75	278	75	9.5	12.8	9.5	25.5	36.2	12.3	1	1.3	1	12
25061	198821	1	78.101	1	1	0	0	0	1	149	6.20833	58	1	90	37	76	1	124	45	115	1	184	60	1	1	0	1	1	0	0	0	1	0	3.55	3.6	3.09	234	238	172	12	12	10.5	9.5	11	8.3	0.9	12.4	0.8	15
25099	108517	0	42.8589	0	0	1	1	1	1	573	23.875	0	0	67	0	62	0	121	34	0	0	138	0	1	1	0	0	1	0	0	0	0	0	2.66	3.54	2.27	199	313	22	8.2	13.3	5.9	9.1	29.3	7.8	5.7	7.3	1.5	25
25107	131511	1	59.6583	0	0	0	0	0	0	32	1.33333	62	1	78	54	79	1	97	70	103	0	125	91	1	0	0	1	0	0	0	0	0	0	3.17	3.61	3.04	203	454	203	14.5	14.5	10.9	12.5	14.4	9.5	0.8	1	0.7	17
25113	190610	1	77.7462	1	1	0	0	0	0	51	2.125	52	0	70	47	64	0	91	59	94	0	143	89	1	1	0	1	0	1	0	0	0	0	3.15	3.15	2.67	193	292	174	15.3	15.3	10	17.6	17.6	12.7	1.2	1.5	1.1	17
25151	156287	0	83.1213	1	1	1	1	1	1	124	5.16667	64	1	64	24	57	0	127	35	116	1	161	1	1	1	0	0	0	0	0	0	0	0	3.36	3.7	2.52	108	214	108	11.1	11.1	11.1	5.5	17	3.7	1.3	1.3	0.6	95
25158	154305	1	79.5791	1	1	0	0	0	0	744	31	76	1	94	19	102	1	115	31	123	1	165	54	1	1	0	0	1	0	0	0	0	0	4.94	4.94	2.68	208	701	85	15.2	15.3	8.8	14.9	16	7.6	1.4	1.7	1	29
25172	109292	0	70.6614	1	0	0	0	0	0	121	5.04167	40	0	78	29	54	0	97	40	84	0	163	69	1	1	0	0	1	0	0	0	0	0	2.88	3.79	2.68	117	371	101	9.5	11.1	9	14.3	14.3	9.2	0.9	1.3	0.8	21
25209	180483	1	80.8312	1	1	0	0	0	0	32	1.33333	51	0	77	46	71	1	97	60	106	0	143	86	1	1	0	1	0	0	0	0	0	0	2.69	3.33	2.44	91	196	91	11.1	11.1	7.8	9.7	10.6	8.1	0.8	1.1	0.8	20
25214	169652	1	48.3747	0	0	0	0	0	0	137	5.70833	97	1	135	41	126	1	195	50	147	1	196	94	1	0	0	1	0	0	0	0	0	0	4.51	4.51	2.34	345	575	171	12.2	12.2	9.2	13.2	16.4	6.8	0.8	1.1	0.7	11
25221	184721	1	80.8897	1	1	1	1	1	1	417	17.375	31	0	77	0	144	1	144	2	62	0	158	0	1	0	0	0	0	0	0	0	0	0	2.87	3.53	2.55	139	150	30	11.2	11.2	8.8	12	43.6	9.4	6	6	0.8	36
25289	183708	1	62.7637	0	0	0	0	0	1	168	7	92	1	121	0	107	1	141	80	139	1	180	0	1	0	0	1	0	0	0	0	0	1	4.47	5.01	4.02	273	431	218	13.9	13.9	13.9	11.9	14.9	8.4	1.1	1.1	0.7	33
25302	106314	1	80.0446	1	1	0	0	0	0	31	1.29167	66	1	70	42	95	1	101	59	146	1	161	100	1	0	0	1	1	0	0	0	0	0	3.73	3.97	3.35	82	112	82	8.8	8.8	7.9	9.3	10.7	7.6	0.7	1.6	0.7	16
25317	187324	1	74.0808	1	1	0	0	0	0	150	6.25	56	1	82	38	74	1	102	50	125	1	164	76	1	1	1	0	1	0	0	0	0	0	2.74	3.9	2.74	123	529	123	8.3	10.4	8.3	16	25.3	9.1	1.7	3.3	0.6	31
25340	131208	1	74.8721	1	1	0	0	0	0	124	5.16667	50	0	75	0	63	0	101	57	92	0	172	0	1	0	0	1	0	0	0	0	0	0	2.07	3.2	2.07	118	228	58	7.9	12.4	7.9	21.8	21.8	9.2	1.1	1.5	1	19
25341	195190	0	76.099	1	1	1	1	1	1	8	0.333333	55	0	67	19	72	1	89	21	98	0	130	25	1	0	0	0	1	0	0	0	0	0	3.96	3.96	3.68	256	256	256	10.7	10.7	8.6	18	18.3	18	4.9	4.9	4.3	42
25368	146404	1	84.2479	1	1	0	0	0	1	335	13.9583	50	0	71	38	68	0	196	48	109	0	156	85	1	0	0	0	1	0	0	0	0	0	3.39	4.07	3.29	81	233	62	8.3	12.2	7.8	12.2	15.1	6.5	1	2.1	1	9
25381	114273	1	74.4314	1	1	0	0	0	0	173	7.20833	52	0	79	29	70	0	111	46	106	0	176	65	1	0	0	1	0	0	0	0	0	0	3.58	3.58	3.17	131	219	74	12.9	13.5	10.3	11.9	11.9	6.1	0.7	0.7	0.5	13
25382	137283	0	81.1761	1	1	0	0	0	0	29	1.20833	49	0	87	35	71	1	113	47	108	0	177	94	1	1	0	1	1	0	0	0	0	0	3.75	3.75	3.26	126	246	124	8.8	10.6	8.8	10.1	10.1	6.8	1	1.3	0.9	14
25394	108990	1	72.3	1	0	0	0	0	0	117	4.875	40	0	78	28	57	0	122	43	97	0	195	86	1	0	0	1	0	0	0	0	0	0	3.12	3.65	2.71	111	218	111	10.2	10.2	10.2	6.4	10.7	6.3	0.6	1.1	0.6	13
25413	105546	1	56.5905	0	0	0	0	0	0	143	5.95833	63	1	82	46	80	1	108	56	116	1	176	83	1	0	0	1	1	0	0	0	0	0	3.29	3.69	3.29	275	521	195	10.5	11.2	9.8	11.1	13.6	8.9	1	1	0.6	15
25421	149910	0	87.9969	1	1	0	0	0	0	337	14.0417	44	0	108	30	63	0	133	49	103	0	172	80	1	0	1	0	0	0	0	0	0	0	3.28	3.73	2.33	100	485	88	12	12	7.6	16	16	9.2	2.2	2.6	1.6	18
25430	138117	1	84.1172	1	1	0	0	1	1	16	0.666667	58	1	203	35	37	0	277	37	112	1	220	53	1	1	0	0	1	0	0	0	0	0	2.56	4.45	2.22	436	517	89	11.4	13.3	6.9	14.8	37.5	10.4	1.5	3.3	1	23
25463	133946	1	58.0376	0	0	0	0	0	0	65	2.70833	49	0	72	34	64	0	89	49	97	0	130	81	1	0	0	0	0	0	0	0	0	0	3.49	3.49	2.15	167	387	158	8.9	10.2	8.9	31	34.1	10.5	0.7	0.9	0.7	22
25489	109942	0	64.8001	0	0	0	0	0	0	111	4.625	80	1	124	65	107	1	206	80	145	1	190	102	1	0	0	0	0	0	0	0	0	1	4.14	4.36	3.35	257	322	156	11.9	11.9	11.9	11.2	23.6	10.4	0.5	0.7	0.5	7
25505	166518	1	73.7118	1	1	0	0	0	0	159	6.625	69	1	88	42	106	1	119	57	149	1	184	89	1	0	0	1	0	0	0	0	0	0	4.21	4.21	2.68	159	161	21	12.5	12.5	10	8.7	19.4	8.7	0.8	1	0.7	12
25516	119875	1	61.1747	0	0	1	1	1	1	123	5.125	62	1	72	51	66	0	75	60	83	0	98	75	1	1	0	0	0	0	0	0	0	0	4.15	4.15	3.7	204	213	156	12.5	12.5	12.5	10.1	11.7	9.9	2.2	2.8	2.2	64
25518	109840	1	68.5792	1	0	0	0	0	0	73	3.04167	56	1	64	44	79	1	89	59	129	1	155	94	1	0	0	1	0	0	0	0	0	0	2.98	3.56	2.98	181	266	176	6.9	7.5	6.9	14.1	16.6	13	0.9	1	0.9	17
25519	145528	1	83.2433	1	1	0	0	0	1	451	18.7917	35	0	166	0	54	0	278	36	101	0	193	0	1	0	0	1	0	0	0	0	0	0	3.67	3.67	2.68	187	487	138	11.9	11.9	11.9	20.2	20.2	5.9	0.9	1.1	0.6	19
25551	122701	1	63.1861	0	0	1	1	1	1	144	6	49	0	72	0	58	0	91	50	72	0	133	0	1	0	0	1	0	0	0	0	0	0	3.98	3.98	2.74	271	271	27	9.4	12.1	9.4	22.3	36	9.4	5.4	6.4	2.3	56
25557	163957	0	72.96	1	0	0	0	0	0	74	3.08333	48	0	103	35	69	0	120	51	115	1	179	83	1	0	0	1	1	0	0	0	0	0	2.75	3.22	2.56	120	170	102	5.3	8.8	5.3	9.5	13	5	0.8	1	0.8	23
25568	188122	0	85.5477	1	1	1	1	1	1	45	1.875	67	1	85	0	88	1	104	23	134	1	160	0	1	1	0	0	0	0	0	0	0	0	3.56	3.56	2.43	352	529	352	9.2	9.2	9.2	15.7	25.2	11.8	0.7	1.6	0.6	21
25580	192528	0	80.8927	1	1	0	0	0	0	600	25	47	0	228	39	58	0	230	48	77	0	234	68	1	0	0	1	0	0	0	0	0	0	3.96	4.02	2.59	93	509	58	12.5	12.5	8.7	18.9	30.6	5.2	0.6	1	0.5	18
25602	193328	0	82.9165	1	1	1	1	1	1	532	22.1667	58	1	142	0	79	1	188	43	122	1	234	0	1	0	0	0	0	0	0	0	1	0	3.03	3.55	2.58	212	1418	35	9.2	10.8	8	10.7	32.8	1.9	1.2	1.7	0.4	25
25616	108780	1	56.234	0	0	0	0	0	0	25	1.04167	75	1	87	45	89	1	108	53	121	1	153	72	1	1	0	1	1	0	0	1	0	0	3.11	3.61	3.11	124	386	104	8.9	9.8	8.5	11.4	11.4	8.1	0.9	0.9	0.7	13
25621	157211	0	81.6019	1	1	0	0	0	0	145	6.04167	73	1	80	27	90	1	117	36	135	1	174	52	1	0	0	0	0	0	0	0	0	0	3.64	3.84	3.39	232	308	207	11.5	11.5	11.5	13.2	13.2	7.8	0.5	0.7	0.2	17
25639	171262	0	88.4207	1	1	0	0	0	0	93	3.875	47	0	75	37	75	1	113	52	132	1	190	92	1	0	0	0	0	0	0	0	0	0	3.14	4.22	3.14	170	272	124	9.8	10.1	9.8	17	17	8.5	0.8	1.3	0.8	16
25686	188707	1	60.9414	0	0	0	0	0	0	43	1.79167	59	1	77	47	77	1	97	61	109	0	134	85	1	0	0	1	1	0	0	0	0	0	2.92	3.86	2.59	132	261	116	8.7	9.3	8.5	9.3	10.7	4.7	0.9	1.3	0.9	19
25707	168544	1	70.2454	1	0	0	0	0	0	194	8.08333	59	1	75	0	78	1	93	51	118	1	147	0	1	0	0	0	1	0	0	0	0	0	3.52	3.52	2.79	277	706	250	8.9	11.6	8.9	23.5	25.4	12.2	0.9	0.9	0.6	15
25729	160867	1	53.5683	0	0	0	0	0	0	49	2.04167	59	1	83	36	78	1	110	50	120	1	172	82	1	1	0	1	1	0	0	0	0	0	2.92	3.18	2.6	114	180	109	8.6	9.7	8.6	12.8	12.8	9.3	1	1.5	1	26
25734	159865	1	62.4476	0	0	0	0	0	0	81	3.375	56	1	89	40	80	1	116	58	126	1	164	86	1	0	0	1	0	0	0	0	0	0	3.29	3.29	3.01	151	170	146	14.1	14.1	9.7	13.4	13.4	13.1	1.2	1.4	1.1	17
25737	138621	0	82.383	1	1	0	1	1	1	245	10.2083	0	0	93	0	126	1	126	68	0	0	185	0	1	0	0	1	0	0	0	0	0	1	5.94	5.97	3.1	158	217	112	14.8	14.8	14.8	19.6	23.5	11.3	1.6	1.8	0.6	54
25743	158939	1	46.6145	0	0	0	0	0	0	50	2.08333	55	0	104	46	72	1	91	60	110	0	138	89	1	0	0	1	1	0	0	0	0	0	3.44	3.44	2.6	125	448	107	14.8	14.8	8.3	22.6	22.6	8.5	1.2	1.6	1.1	19
25746	184359	1	77.0025	1	1	0	0	0	0	503	20.9583	40	0	143	0	54	0	150	23	93	0	189	0	1	0	0	0	0	0	0	0	0	0	2.73	4.81	2.73	466	466	121	11.6	12.6	7.4	10.2	22.2	4.9	6.7	6.7	1.6	120
25751	103930	1	71.3086	1	0	0	0	0	0	47	1.95833	55	0	86	37	68	0	103	50	96	0	143	83	1	0	0	1	0	0	0	0	0	1	3.49	4.01	2.64	104	539	104	9	10.4	9	18.6	29.4	10.9	0.7	1.3	0.7	12
25769	137643	0	77.7299	1	1	0	0	0	0	102	4.25	57	1	89	31	76	1	104	45	108	0	133	72	1	0	0	1	0	0	0	0	0	0	2.25	3.77	2.25	90	586	90	10.7	11	5.5	2.2	23.7	2.2	0.8	1.2	0.8	12
25771	178222	1	69.4944	1	0	0	0	0	0	24	1	76	1	83	51	97	1	112	65	132	1	162	93	1	0	0	1	0	0	0	0	0	0	3.3	3.3	2.6	189	342	189	9.9	9.9	8.9	17.2	17.2	8.1	0.8	1.2	0.8	20
25773	190813	0	76.0148	1	1	0	0	0	0	30	1.25	85	1	92	46	95	1	184	60	112	1	159	89	1	0	0	1	0	0	0	0	0	0	3.12	3.24	2.92	79	202	79	11.3	11.3	8.3	3.9	7	3.9	0.9	1.2	0.9	24
25775	116699	0	75.8698	1	1	0	0	0	0	32	1.33333	63	1	75	0	81	1	167	53	130	1	209	0	1	0	0	1	0	0	0	0	0	0	2.77	3.58	2.74	100	289	65	8.7	14.1	8.2	10	13	5.5	1	2.3	1	22
25790	128395	1	80.1715	1	1	0	0	0	0	97	4.04167	46	0	86	45	64	0	118	57	113	1	175	94	1	0	0	1	0	0	0	0	0	0	4.07	4.07	3.64	138	275	138	9.1	11.8	9	12	14	10.2	1.1	1.8	1.1	23
25802	126242	1	63.9323	0	0	0	1	1	1	80	3.33333	56	1	77	43	77	1	110	64	123	1	164	94	1	0	0	1	0	0	0	0	0	0	2.94	3.64	2.94	322	322	222	9	9	9	17.1	17.1	6.8	1.3	1.5	1.2	15
25823	151548	1	78.9097	1	1	0	0	0	1	38	1.58333	89	1	97	41	117	1	126	63	156	1	168	113	1	1	0	1	0	0	0	0	0	0	3.22	3.22	2.88	191	228	171	8.2	8.2	8.2	7.1	12.1	7.1	1.1	1.2	0.9	26
25838	144736	1	82.9871	1	1	0	0	1	1	220	9.16667	57	1	68	0	82	1	96	37	101	0	130	0	1	1	0	1	0	0	0	0	0	0	3.29	3.29	2.46	115	535	115	10.5	12.2	8.1	13	17.8	10.6	1.4	1.9	1.2	29
25840	101334	0	74.7874	1	1	0	0	0	0	53	2.20833	52	0	69	38	70	0	95	53	96	0	137	72	1	0	0	1	0	0	0	0	0	0	2.88	3.23	2.58	144	350	144	7.6	8.4	7.6	10.8	11.2	8.3	1	1.3	0.9	19
25856	105385	0	65.3711	1	0	0	0	0	0	33	1.375	62	1	73	52	77	1	103	68	108	0	160	93	1	0	0	1	1	0	0	0	0	0	2.39	4.59	2.39	64	138	44	7.9	8.6	7.7	8.4	13	8.4	0.4	0.8	0.4	7
25871	188121	1	83.2411	1	1	1	1	1	1	93	3.875	58	1	71	44	73	1	88	58	97	0	116	83	1	1	0	0	1	0	0	0	0	0	2.96	2.96	2.6	105	105	88	10	10	10	29.9	33.2	28.1	2.5	2.7	2.5	89
25946	173524	1	59.0396	0	0	1	1	1	1	105	4.375	53	0	97	17	71	1	101	14	115	1	279	51	1	1	0	0	1	0	0	0	0	0	3.14	4.26	3.06	166	173	33	6.8	11.3	6.8	13.1	14.8	7.5	2.6	3.1	1.8	20
26012	104482	1	73.634	1	1	0	0	0	0	77	3.20833	51	0	79	46	65	0	133	57	88	0	129	70	1	0	0	1	0	0	0	0	0	0	2.72	3.87	2.72	292	292	149	8.7	8.7	8.7	9.6	16.9	8.8	0.9	1.1	0.9	16
26026	126491	0	86.5084	1	1	0	0	0	0	52	2.16667	92	1	92	59	116	1	116	76	157	1	157	107	1	0	0	1	0	0	0	0	0	0	4.02	4.02	3.32	315	315	243	11.4	11.4	9.7	7.7	10.7	7.7	0.6	0.6	0.6	10
26031	188239	1	49.3494	0	0	0	0	0	0	45	1.875	71	1	71	39	96	1	96	57	140	1	140	88	1	0	0	0	1	0	0	0	0	0	3.54	3.54	2.93	176	265	166	12.4	12.4	8.9	14	14	7.4	0.8	1.2	0.8	17
26071	155783	1	56.5628	0	0	0	0	0	0	273	11.375	64	1	93	29	78	1	116	3	109	0	197	83	1	1	0	1	1	0	0	0	0	0	2.53	4	2.53	130	512	130	9.6	9.6	9.1	10.3	16.1	4.9	1.5	3.1	1.2	28
26103	188628	1	77.9656	1	1	0	0	0	0	123	5.125	51	0	69	40	76	1	98	46	120	1	145	82	1	0	0	1	1	0	0	0	0	0	3.24	4.1	3.24	130	346	126	6.6	11	6.6	6.6	10.4	5	0.9	1.1	0.9	14
26140	164823	0	61.1654	0	0	0	0	0	0	101	4.20833	75	1	79	41	96	1	102	55	162	1	162	85	1	1	0	1	1	0	0	0	0	0	3.88	3.88	2.56	135	336	39	13.1	13.1	5.9	7.8	16	6.5	0.9	1.4	0.9	20
26159	181374	1	68.9273	1	0	0	0	0	0	468	19.5	45	0	89	24	61	0	131	45	106	0	216	69	1	1	0	0	0	0	0	1	0	1	3.9	4.49	3.43	328	601	289	11.2	11.2	8	10.7	32.6	10.7	1.5	2.7	1.5	29
26174	184433	1	49.4212	0	0	1	1	1	1	69	2.875	62	1	82	20	86	1	197	34	144	1	168	50	1	1	0	0	0	0	0	0	0	0	3.38	4.23	2.52	143	230	64	7.6	10.6	7.6	9.3	28	3.7	6.8	10.7	6.8	46
26262	156723	0	65.1911	1	0	0	0	0	0	40	1.66667	62	1	64	39	80	1	88	51	107	0	145	77	1	0	0	0	0	0	0	0	0	0	2.5	2.97	2.49	192	231	93	8.6	10.7	8.6	22.3	22.3	7.9	0.5	0.8	0.5	12
26265	130140	1	71.0346	1	0	1	1	1	1	131	5.45833	81	1	151	44	97	1	259	58	135	1	186	91	1	1	0	0	0	0	0	0	0	0	3.58	3.78	3.23	159	159	77	11	11	11	38.8	38.8	18.3	2.7	4.1	2.6	133
26306	144731	1	79.4948	1	1	1	1	1	1	415	17.2917	0	0	0	0	262	1	262	262	0	0	0	0	1	1	0	0	1	0	0	0	0	0	2.93	3.43	2.85	141	186	93	10.2	11.1	10.1	7.8	10.6	4.5	1.9	3	1.2	47
26308	134475	0	66.5943	1	0	0	0	0	0	645	26.875	92	1	92	42	117	1	117	50	159	1	159	71	1	0	0	1	0	0	0	0	0	0	3.54	4.02	2.19	240	370	69	8.3	13.3	8.2	8.9	18.9	6.3	1.5	5.4	1.2	28
26350	101967	1	79.1295	1	1	0	0	0	0	157	6.54167	55	0	89	44	66	0	116	56	99	0	173	80	1	0	0	0	0	0	0	0	0	0	3.16	3.16	2.49	232	287	207	10.9	10.9	10.9	19.6	19.6	8.4	1.6	1.6	0.7	66
26355	141747	1	69.144	1	0	0	0	0	0	127	5.29167	56	1	60	55	77	1	82	77	115	1	120	114	1	1	0	0	0	0	0	0	0	0	3.16	3.72	3.16	583	814	520	8.7	8.7	8.7	9.4	16.3	9.4	1.1	1.3	0.9	25
26372	168797	1	57.8353	0	0	0	0	0	0	89	3.70833	31	0	78	31	70	0	98	52	150	1	156	76	1	0	0	0	0	0	0	0	0	0	2.96	4.81	2.53	313	725	110	13.8	13.8	9	10.3	21.7	4.9	0.5	0.6	0.3	11
26380	158552	0	88.1063	1	1	0	0	0	0	94	3.91667	43	0	72	41	63	0	102	60	120	1	161	104	1	1	0	0	0	0	0	0	0	0	3.83	3.83	3.25	125	362	90	10.7	10.9	10.1	31.9	47.7	7	1.4	1.4	0.4	30
26396	109162	0	87.7659	1	1	0	0	0	0	48	2	66	1	85	34	85	1	109	57	111	1	133	72	1	0	0	0	1	0	0	0	0	0	3.56	3.56	3.24	205	236	134	7.6	7.6	7.6	12.1	12.1	7.9	0.8	1.1	0.8	25
26401	100247	0	58.2349	0	0	0	0	0	0	113	4.70833	66	1	88	48	71	1	115	49	102	0	145	78	1	1	0	0	1	0	0	0	1	0	3.8	4.2	3.16	217	409	74	11.6	11.6	8.4	22.9	27.5	9.6	0.9	1.2	0.7	25
26411	188819	0	82.8122	1	1	0	0	0	0	147	6.125	65	1	86	39	91	1	111	56	139	1	156	85	1	0	0	1	0	0	0	0	0	0	3.62	3.84	2.73	155	400	147	10.1	12.1	10	13.8	14.4	8	0.3	0.7	0.3	4
26446	150657	1	77.2369	1	1	1	1	1	1	1239	51.625	51	0	93	0	87	1	159	4	119	1	178	0	1	0	0	0	0	0	0	0	0	0	3.53	4.62	2.63	188	417	53	12.3	13	7.6	3.7	39	3.3	0.9	2.5	0.7	31
26450	128279	1	61.582	0	0	0	0	0	0	32	1.33333	58	1	80	50	78	1	104	64	103	0	145	90	1	0	0	1	1	0	0	0	0	0	3.24	4.08	3.1	173	279	153	9.1	9.9	9.1	15	20.9	12.8	0.9	1.3	0.9	17
26467	112567	0	66.849	1	0	0	0	0	1	185	7.70833	46	0	130	31	56	0	160	48	87	0	166	73	1	1	0	0	0	0	0	0	0	0	3.43	4.62	3.43	166	360	150	7.6	10.7	7.6	9	21.2	7.7	2	2.8	2	42
26470	159207	1	68.9679	1	0	0	0	0	0	78	3.25	52	0	79	34	71	1	107	49	118	1	185	73	1	0	0	1	0	0	0	0	0	0	3.56	3.56	3.07	137	284	125	9.6	11.5	8.7	9.9	9.9	5.5	0.8	0.9	0.8	15
26475	187570	0	75.2543	1	1	0	0	0	0	140	5.83333	74	1	136	45	120	1	151	65	190	1	201	95	1	0	0	1	0	0	0	0	0	0	3.62	4.59	2.54	323	408	211	8.1	8.5	8.1	8.9	12.3	6.6	0.6	0.6	0.3	9
26483	173989	0	78.0591	1	1	0	0	0	1	50	2.08333	47	0	71	33	67	0	98	49	110	0	153	69	1	1	0	0	1	0	0	0	0	0	2.83	4.1	2.83	345	431	78	9.2	10.6	9.2	13.6	17.5	6.1	4.3	7.3	2.6	33
26492	125102	0	54.9202	0	0	1	1	1	1	1036	43.1667	50	0	92	0	107	1	237	21	137	1	211	0	1	0	0	1	0	0	0	0	0	0	3.45	3.58	2.18	115	554	93	11.1	12	7.6	9.9	29.7	5.3	0.5	1.2	0.1	18
26497	199653	1	42.705	0	0	0	0	0	0	53	2.20833	65	1	74	46	82	1	92	51	116	1	125	81	1	0	0	1	1	0	0	0	0	0	3.14	3.52	2.34	77	213	61	14.3	14.3	9.3	9.6	10.1	6.6	0.7	0.8	0.6	8
26534	142875	1	80.7871	1	1	0	0	0	0	62	2.58333	69	1	99	51	85	1	124	62	115	1	177	90	1	0	0	1	0	0	0	0	0	0	3.8	3.8	3.13	152	337	110	14.8	14.8	8.1	12.9	12.9	6.3	1	1.2	0.9	12
26552	156332	1	48.8425	0	0	0	0	0	0	23	0.958333	49	0	74	41	64	0	150	57	99	0	143	87	1	0	0	1	0	0	0	0	0	0	2.96	3.58	2.96	287	316	254	8.7	8.9	8.5	18.3	21.8	13.8	0.9	0.9	0.8	16
26562	196533	1	46.4229	0	0	0	0	0	0	56	2.33333	53	0	69	42	105	1	105	54	99	0	121	77	1	0	0	1	0	0	0	0	0	0	3.61	4.02	2.42	129	247	129	10.7	12.1	10.7	12.9	17.8	6.5	0.7	0.9	0.7	13
26575	120296	1	78.3421	1	1	1	1	1	1	452	18.8333	72	1	120	38	94	1	138	54	141	1	173	77	1	1	0	0	0	0	0	0	0	0	2.74	4.22	2.74	115	123	50	9.8	13.2	9.8	10.7	14.1	5.9	1.6	3.6	1	39
26606	151979	0	78.16	1	1	0	0	0	0	102	4.25	54	0	118	34	73	1	98	49	108	0	139	66	1	0	0	1	0	0	0	0	0	0	3.32	3.7	2.68	109	441	109	11.5	11.5	8.3	10.4	17.3	6.9	0.5	0.7	0.5	8
26626	182272	1	63.7655	0	0	0	0	0	0	79	3.29167	45	0	94	34	60	0	129	52	97	0	175	86	1	0	0	1	0	0	0	0	0	0	2.58	3.7	2.36	134	462	112	7.7	10.8	7.7	7.1	18.3	4.7	0.9	2.8	0.7	16
26638	193992	0	60.837	0	0	0	0	0	0	699	29.125	0	0	112	0	265	1	265	48	0	0	129	0	1	1	0	0	1	0	0	0	0	0	4.18	5.11	3.16	188	400	49	7.8	10.4	7.8	12.5	26.2	7.4	1.1	2.9	0.4	35
26649	163190	0	67.4357	1	0	0	0	0	0	568	23.6667	61	1	131	0	73	1	278	38	95	0	159	0	1	0	0	0	0	0	0	0	0	0	4.99	4.99	2.91	354	632	57	15.6	16	9.8	2.7	14.5	2.7	0.8	1.1	0.3	23
26664	127562	1	51.5437	0	0	0	0	0	0	24	1	75	1	92	44	99	1	118	57	136	1	174	87	1	0	0	1	1	0	0	0	0	0	3.51	4.28	3.51	104	175	104	14.4	14.4	10.6	12.1	20.9	9.2	0.9	1.2	0.9	14
26666	150276	0	76.2282	1	1	0	0	0	0	31	1.29167	51	0	71	45	70	0	90	63	103	0	133	95	1	0	0	1	1	0	0	0	0	0	3.99	3.99	3.71	164	284	164	11.2	12.4	10.8	16.9	16.9	9.8	0.7	1.1	0.7	12
26685	116830	1	63.1874	0	0	0	0	0	0	53	2.20833	68	1	77	56	81	1	90	72	114	1	133	101	1	0	0	0	1	0	0	0	0	0	3.7	3.7	2.75	127	184	127	10.5	12.5	10.5	14.9	14.9	6.6	0.7	0.9	0.7	10
26686	159361	1	67.8642	1	0	0	0	0	0	32	1.33333	66	1	74	44	88	1	94	60	125	1	131	68	1	0	0	0	0	0	0	0	0	0	3.59	3.59	3.03	164	164	142	10.8	10.8	10.8	11.3	11.3	10.4	0.5	0.6	0.4	9
26696	134855	1	70.3955	1	0	0	0	0	1	36	1.5	70	1	95	45	100	1	114	55	152	1	152	74	1	1	0	0	0	0	0	0	0	0	2.56	3.5	2.56	150	300	150	7.1	9.3	7.1	6.9	9.7	6.9	0.7	0.9	0.6	12
26702	125308	0	80.2621	1	1	1	1	1	1	1315	54.7917	74	1	97	27	100	1	182	39	171	1	177	57	1	1	0	1	0	0	0	0	0	0	2.75	3.8	2.5	185	324	104	10.2	11.5	9.2	9.9	18.7	6.5	1.1	2.4	0.9	60
26735	137190	1	74.9573	1	1	0	0	0	0	26	1.08333	63	1	66	44	83	1	83	58	125	1	170	85	1	0	0	1	0	0	0	0	0	0	2.57	3.23	2.57	165	249	136	7.1	8.1	7.1	6.4	14.9	6.4	0.6	1.1	0.6	13
26754	136606	1	72.6805	1	0	0	0	0	0	76	3.16667	84	1	84	39	110	1	110	54	153	1	153	78	1	0	0	0	1	0	0	0	0	0	3.6	3.84	3.33	172	248	172	10.6	11.4	10.4	13	13	8	1	1.1	0.9	18
26762	145354	0	77.464	1	1	0	0	1	1	1014	42.25	54	0	88	29	68	0	105	44	114	1	185	69	1	1	0	1	1	0	0	0	0	0	2.45	3.91	1.89	81	397	44	7.2	12.1	5.6	10.7	26.8	6.5	0.7	2.4	0.7	13
26770	186731	1	26.8411	0	0	0	0	0	0	36	1.5	48	0	79	41	60	0	93	53	78	0	128	78	1	0	0	0	1	0	0	0	0	0	3.46	4.21	2.54	290	329	134	7.8	9.3	5.4	11.2	22.4	3.3	1.5	4.1	0.6	34
26775	197759	1	85.2558	1	1	0	0	0	0	31	1.29167	57	1	63	41	75	1	84	52	118	1	141	81	1	0	0	0	1	0	0	0	0	0	3.53	3.87	3.51	260	260	179	9.4	10.1	9.1	18.7	18.7	10.5	1.3	1.5	1.3	25
26777	131801	1	62.0695	0	0	0	0	0	0	33	1.375	71	1	78	49	82	1	94	59	105	0	124	83	1	0	0	1	0	0	0	0	0	0	3.15	3.79	2.95	176	463	138	8.3	9.3	8.3	11.7	19.6	10.6	1.5	1.7	1.2	23
26787	151822	1	42.5216	0	0	0	0	0	0	33	1.375	62	1	94	50	79	1	117	67	131	1	170	111	1	0	0	0	0	0	0	0	0	0	4.26	4.34	4.26	295	302	257	13.4	13.7	13.2	21.1	21.1	9.8	0.7	0.8	0.7	14
26796	151514	1	67.9139	1	0	0	0	0	0	51	2.125	51	0	102	42	78	1	106	54	128	1	138	75	1	0	0	1	1	0	0	0	0	0	3.83	3.97	3.4	144	213	103	11.2	11.2	11.2	10.7	13.2	7.5	1.3	1.7	1.3	28
26809	151280	1	81.036	1	1	0	0	0	0	234	9.75	38	0	90	36	65	0	136	55	119	1	216	97	1	0	0	1	0	0	0	0	0	0	3.33	3.69	2.95	378	816	273	11.1	11.1	11.1	9.9	15.6	8.9	1	1.1	0.8	17
26818	164825	1	57.621	0	0	0	0	0	0	121	5.04167	58	1	91	38	69	0	120	52	82	0	159	82	1	1	0	0	1	0	0	0	0	0	3.66	3.66	2.6	336	478	186	8.2	9.8	6.6	18.6	20.6	5.5	1.3	1.9	1.1	21
26822	196932	1	84.4288	1	1	0	0	0	0	22	0.916667	50	0	61	40	73	1	91	57	114	1	149	95	1	0	0	1	0	0	0	0	0	0	2.34	3.2	2.34	110	264	103	7.9	7.9	7.9	4.8	9.1	4.8	0.7	1.7	0.7	15
26828	194307	1	78.7475	1	1	1	1	1	1	413	17.2083	86	1	86	0	97	1	97	43	124	1	148	0	1	1	1	0	0	0	0	0	0	0	2.84	3.97	2.6	139	221	77	10.1	10.4	10.1	26.5	39.3	11.5	2.9	3.3	0.4	69
26829	116763	0	81.9516	1	1	1	1	1	1	491	20.4583	64	1	110	35	75	1	128	45	97	0	138	54	1	1	0	0	0	0	0	0	0	0	3.56	3.72	2.26	93	120	8	10.9	10.9	5	6.2	15.5	5.7	4.9	5.9	0.7	78
26844	195569	1	78.8566	1	1	0	0	0	0	92	3.83333	73	1	139	34	108	1	153	50	159	1	182	69	1	0	0	1	0	0	0	0	0	0	4.01	4.01	2.67	181	339	110	13	13	8.4	5.8	12.2	5.8	1	1.5	0.8	16
26866	181340	1	69.3874	1	0	0	0	0	0	35	1.45833	63	1	82	36	80	1	103	45	111	1	151	61	1	0	0	0	1	0	0	0	0	0	3.96	3.96	3.1	146	186	107	10.6	13.4	10.6	21	21	5.2	0.8	1	0.8	14
26871	186189	1	72.3847	1	0	0	0	0	0	23	0.958333	65	1	71	44	87	1	93	65	130	1	148	106	1	0	0	1	1	0	0	0	0	0	2.89	3.3	2.89	162	162	123	9	10.8	9	14.7	15.1	7.1	1	1	0.8	18
26880	135453	1	82.2158	1	1	0	0	1	1	146	6.08333	66	1	73	52	92	1	102	76	139	1	163	123	1	1	0	1	0	0	0	0	0	0	3.77	4.09	3.18	145	461	104	9.3	10.3	9.3	8.2	15.3	6.2	0.8	1	0.6	13
26913	178734	1	72.8889	1	0	0	0	0	0	102	4.25	59	1	71	34	76	1	105	46	111	1	162	73	1	1	0	1	0	0	0	0	0	0	2.4	3.11	2.4	131	288	111	7.7	8.2	7.7	13	13.6	5.6	1	1.7	0.9	28
26921	117828	1	68.878	1	0	0	0	0	0	48	2	62	1	118	42	74	1	132	52	94	0	171	64	1	0	0	1	1	0	0	0	0	0	2.9	4.03	2.53	204	631	130	9.8	10.4	8.4	11.7	16.1	9.4	0.9	1.5	0.9	27
26929	170186	1	79.6669	1	1	0	0	0	0	27	1.125	77	1	83	47	90	1	105	59	114	1	141	75	1	0	0	0	1	0	0	0	0	0	3.49	3.68	3.45	174	189	150	9	11.3	9	13.7	16.5	11.5	0.8	1	0.8	18
26961	188674	0	62.7334	0	0	0	0	0	0	47	1.95833	77	1	81	41	113	1	116	58	173	1	175	80	1	0	0	1	1	0	0	0	0	0	3.8	3.8	2.37	209	250	114	11.2	11.2	7.2	10.9	13.9	8.2	0.7	0.8	0.5	10
26973	164985	1	69.0176	1	0	0	0	0	0	25	1.04167	63	1	81	46	76	1	98	60	98	0	137	90	1	0	0	1	0	0	0	0	0	0	3.5	4.07	3.38	146	188	143	10.3	10.5	10.3	10.7	12	6.4	0.8	1	0.8	12
26978	140394	1	87.342	1	1	0	1	1	1	427	17.7917	57	1	65	29	97	1	100	35	128	1	138	63	1	1	1	0	1	0	0	0	0	0	3.11	3.46	2.15	143	178	90	9.9	11.6	7.6	14.9	28.3	9.9	3.1	7	2.2	79
26986	185053	1	76.979	1	1	0	0	0	0	54	2.25	58	1	87	49	72	1	116	58	97	0	165	72	1	0	0	0	1	0	0	0	0	0	3.22	3.58	2.81	217	258	161	8.7	10.2	8.7	15.3	16.6	8	1	1.1	0.8	18
27001	173507	1	80.2477	1	1	0	0	0	0	56	2.33333	51	0	105	39	66	0	117	55	95	0	139	78	1	1	0	0	1	0	0	0	0	0	2.83	3.42	2.69	105	360	105	7.8	9.4	7.8	7	10.6	7	0.6	1	0.6	11
27014	155245	1	62.0045	0	0	0	0	0	0	143	5.95833	44	0	87	35	56	0	121	44	80	0	185	74	1	0	0	1	0	0	0	0	0	0	2.76	3.73	2.76	198	333	114	8.1	9.6	7.9	19.8	19.9	10	0.8	1.3	0.8	13
27029	170462	0	74.6558	1	1	0	0	0	1	50	2.08333	59	1	66	50	83	1	98	73	118	1	165	118	1	1	0	0	0	0	0	0	1	0	4.69	4.69	2.96	112	481	112	10.2	13.3	10.2	7	20.2	5	2.1	3.3	1.6	38
27030	121548	1	60.3084	0	0	0	0	0	0	45	1.875	74	1	83	39	95	1	108	53	133	1	153	81	1	0	0	0	1	0	0	0	0	0	2.99	3.86	2.72	157	299	134	8.1	9.7	8.1	10.1	12.8	7.2	0.7	0.9	0.7	11
27046	174604	0	84.1081	1	1	0	0	0	0	75	3.125	50	0	80	40	65	0	105	58	93	0	165	90	1	1	0	0	1	0	0	0	0	0	2.66	3.4	2.66	67	257	67	6.9	8.1	6.3	11.9	15.8	7.1	0.9	0.9	0.6	15
27056	149764	1	77.4686	1	1	1	1	1	1	147	6.125	56	1	76	35	67	0	89	46	97	0	134	68	1	1	0	0	0	0	0	0	0	0	4.28	4.28	2.7	284	396	195	11.5	11.5	11.5	8.4	14.5	6.2	2.1	5.9	2.1	50
27059	126418	1	83.8814	1	1	0	0	0	0	113	4.70833	63	1	84	43	95	1	192	59	174	1	174	75	1	0	0	1	1	0	0	0	0	0	3.65	3.65	2.31	164	410	105	10.1	10.1	6.8	7.3	12.2	5.9	1.3	1.4	1	18
27067	142866	1	66.4993	1	0	0	0	1	1	82	3.41667	65	1	69	48	94	1	94	73	167	1	174	133	1	0	0	1	0	0	0	0	0	1	3.21	3.86	3.21	119	323	119	9.7	9.7	9.7	6.8	9.8	6.8	0.6	0.6	0.5	17
27087	159446	1	73.6313	1	1	0	0	0	0	29	1.20833	50	0	54	31	74	1	81	51	127	1	155	103	1	0	0	1	1	0	0	0	0	0	2.69	3.44	2.69	94	175	64	9.4	9.4	9.1	13.5	16.9	8	0.6	0.8	0.6	17
27105	166435	0	66.1816	1	0	0	0	0	1	366	15.25	61	1	99	40	76	1	121	50	101	0	175	70	1	1	0	0	1	0	0	0	0	0	3.9	4.28	3.49	231	268	162	11.7	12.5	8.7	8.2	14	7.4	1.4	2.9	0.9	38
27124	184370	1	87.7684	1	1	0	0	0	0	28	1.16667	60	1	73	48	73	1	87	61	97	0	118	87	1	1	0	0	1	0	0	0	0	0	3.39	3.62	3.25	147	174	147	13.4	13.4	11.8	9.4	10	9.4	1.2	1.4	1.2	32
27146	124174	0	80.8998	1	1	0	0	0	0	36	1.5	86	1	106	41	86	1	108	54	118	1	156	82	1	0	0	0	1	0	0	0	0	0	2.84	3.51	2.84	130	130	103	8.7	8.7	8.7	11.6	15.3	7.4	0.5	0.7	0.5	12
27150	109091	0	69.9683	1	0	0	0	0	0	77	3.20833	64	1	67	23	88	1	94	48	130	1	157	80	1	0	0	1	0	0	0	0	0	0	2.45	3.03	2.45	215	262	127	6.9	7	6.5	19.3	19.6	12.3	0.6	0.9	0.6	17
27154	100742	0	61.1354	0	0	0	0	0	0	98	4.08333	66	1	75	36	84	1	99	50	130	1	136	73	1	0	0	0	1	0	0	0	0	0	2.3	3.08	2.3	154	394	154	6.8	8.4	6.8	12.3	12.3	4.5	0.6	0.8	0.6	10
27174	198736	1	87.3099	1	1	0	0	0	1	325	13.5417	51	0	75	26	59	0	107	36	87	0	167	59	1	1	0	1	0	0	0	0	0	0	4.47	4.47	2.78	224	547	173	13	13	7.9	13.9	17.3	6.1	0.8	1.9	0.7	23
27194	142739	0	77.4182	1	1	0	0	0	1	287	11.9583	68	1	133	32	96	1	139	55	146	1	180	94	1	0	1	0	1	0	0	0	0	0	3.9	3.9	2.68	224	224	86	8.6	8.6	8.6	13.2	18.4	4.6	3.8	4.3	0.8	105
27200	199998	1	69.2121	1	0	0	0	0	0	25	1.04167	47	0	67	40	70	0	109	58	124	1	180	96	1	0	0	1	0	0	0	0	0	0	2.69	3.04	2.57	110	276	110	9.5	9.5	9.1	4.8	12.4	4.8	0.7	1.2	0.7	16
27219	102678	1	75.5354	1	1	0	0	0	0	31	1.29167	69	1	93	47	88	1	117	57	115	1	149	73	1	1	0	1	1	0	0	0	0	0	2.75	4.08	2.46	110	506	110	8.8	8.8	8.8	10.7	19.8	9.3	0.7	0.9	0.7	16
27220	158540	0	84.7338	1	1	1	1	1	1	114	4.75	56	1	69	36	74	1	88	51	91	0	109	66	1	1	0	1	1	0	0	0	0	0	3.85	3.85	3.19	237	254	187	12.1	12.1	8.8	23.2	23.2	10.2	0.8	1.3	0.8	16
27231	138952	0	65.9315	1	0	1	1	1	1	861	35.875	72	1	118	0	103	1	158	13	157	1	181	0	1	0	0	0	0	0	0	0	0	0	3.68	3.68	2.41	400	652	344	9.1	9.1	7.9	6.5	45.7	6.4	0.8	0.9	0.4	25
27237	156521	0	54.9062	0	0	0	0	0	0	212	8.83333	68	1	79	42	90	1	107	59	169	1	197	97	1	1	0	1	0	0	0	0	0	0	3.23	3.51	2.37	296	406	260	9	9	9	14.4	14.4	6.9	2.8	2.8	1.1	33
27253	183505	1	65.9546	1	0	0	0	0	0	75	3.125	55	0	98	45	68	0	109	58	95	0	168	73	1	1	1	0	1	0	0	0	1	0	2.91	3.65	2.64	264	270	154	8.5	11.8	8.1	21.1	21.1	11.9	1.4	2	1.4	14
27257	133563	1	64.508	0	0	0	0	0	0	25	1.04167	72	1	81	50	86	1	99	61	120	1	143	88	1	0	0	1	0	0	0	0	0	0	2.41	2.58	2.28	127	202	118	8	8	8	8.3	9.3	6.2	0.9	1.1	0.8	15
27266	165453	0	61.6376	0	0	0	0	0	0	72	3	75	1	75	39	91	1	102	59	135	1	149	92	1	0	0	0	0	0	0	0	0	0	3.59	3.59	2.36	190	190	104	10.8	10.8	6.5	6.5	11.2	6.5	0.7	0.7	0.5	10
27272	149559	1	69.9686	1	0	0	0	0	0	50	2.08333	66	1	75	43	84	1	95	51	119	1	141	72	1	0	0	0	0	0	0	0	0	0	3.61	3.84	2.58	144	185	132	14.4	14.4	11.9	15.3	16.6	8.8	0.9	1.2	0.9	13
27282	155062	1	47.391	0	0	0	0	0	0	72	3	69	1	88	50	98	1	121	67	176	1	203	107	1	0	1	0	0	0	0	0	0	0	3.17	3.17	2.72	403	455	304	8.2	8.2	8.2	14.3	14.3	8	4.9	9	4.8	60
27286	115189	1	56.4832	0	0	0	0	0	0	32	1.33333	32	0	62	32	57	0	85	57	101	0	133	98	1	0	0	1	1	0	0	0	0	0	3.69	4.31	3.69	140	385	140	13.4	13.4	9.3	16.4	19.4	10.4	0.7	0.7	0.7	16
27292	154138	0	85.351	1	1	0	1	1	1	82	3.41667	38	0	126	24	52	0	132	45	77	0	230	61	1	0	0	0	0	0	0	0	0	1	3.4	3.72	2.78	226	402	171	8.1	11.1	8.1	13.2	16.5	8.4	1	1	0.6	14
27303	195677	0	86.8888	1	1	0	0	0	0	288	12	44	0	74	37	60	0	100	50	90	0	146	73	1	1	0	0	1	0	0	0	0	0	2.78	3.95	2.77	319	855	105	7.7	13.7	5.1	13.3	19.5	6.9	0.5	1.2	0.5	11
27316	156718	1	78.9902	1	1	0	0	0	0	31	1.29167	55	0	77	47	74	1	101	67	106	0	154	93	1	0	0	1	0	0	0	0	0	0	2.74	3.38	2.68	157	294	156	8.1	10.5	8.1	13	17	7.6	0.7	1.2	0.7	12
27338	195616	1	63.2328	0	0	1	1	1	1	304	12.6667	44	0	92	24	50	0	95	30	82	0	159	44	1	0	0	0	0	0	0	0	1	0	3.6	3.79	2.23	143	143	22	10.2	11.8	9.3	17.5	26.1	6.1	1.7	4	0.9	22
[truncated: 349 more rows]
[truncated: 29 more columns]
